# Supplementary material for: Associations between dairy fat intake, milk-derived free fatty acids, and cardiometabolic risk in Dutch adults
Source: Eur J Nutr. 2022 Aug 5;62(1):185–98. doi: 10.1007/s00394-022-02974-0 (PMC9899750; doi:10.1007/s00394-022-02974-0)
Supplement: Supplementary file 3 — (XLSX 1730 KB) [file 394_2022_2974_MOESM3_ESM.xlsx]

## Sheet: Info
Supplementary Information
European Journal of Nutrition
Associations between dairy fat intake, milk-derived free fatty acids, and cardiometabolic risk in Dutch adults
Katherine J. Li1,2*, Elske M. Brouwer-Brolsma1, Charlotte Fleuti2, René Badertscher2, Guy Vergères2, Edith J.M. Feskens1, Kathryn J. Burton-Pimentel2
1 Division of Human Nutrition and Health, Department of Agrotechnology and Food Science, Wageningen University & Research, Wageningen, The Netherlands
2 Agroscope, Federal Office for Agriculture (FOAG), Federal Department of Economic Affairs, Education and Research (EAER), Bern, Switzerland
* Corresponding Author
Food Microbial Systems Research Division
Agroscope, Federal Office for Agriculture (FOAG)
Federal Department of Economic Affairs, Education and Research (EAER)
Schwarzenburgstrasse 161, CH-3003 Bern
katherinejia.li@agroscope.admin.ch

## Sheet: Table S6
Table S6 Results of multiple regression analyses between plasma free fatty acids and self-reported dairy intake
Fatty acids	Dairy groups	Model 0													Model 1																									Model 2
		Std.Beta_Intercept	Std.Beta	Std.Error_Intercept	Std.Error	t-value_Intercept	t-value	p-value_Intercept	p-value	p_value_FDR	R.sq_Intercept	R.sq	Adj.R.sq_Intercept	Adj.R.sq	Std.Beta_Intercept	Std.Beta	Std.Beta_SEXMale	Std.Beta_AGE	Std.Error_Intercept	Std.Error	Std.Error_SEXMale	Std.Error_AGE	t-value_Intercept	t-value	t-value_SEXMale	t-value_Age	p-value_Intercept	p-value	p_value_FDR	p-value_SEXMale	p-value_AGE	R.sq_Intercept	R.sq	R.sq_SEXMale	R.sq_AGE	Adj.R.sq_Intercept	Adj.R.sq	Adj.R.sq_SEXMale	Adj.R.sq_AGE	Std.Beta_Intercept	Std.Beta	Std.Beta_SEXMale	Std.Beta_AGE	Std.Beta_PA_min_week	Std.Beta_smoking_smoker	Std.Beta_EDUCATIntermediate	Std.Beta_EDUCATLow	Std.Error_Intercept	Std.Error
C12:1 u	Cheese	0.0765353	0.0996362	0.158333	0.171707	0.483381	0.580268	0.629645	0.562746	0.982021	0.00260337	0.00260337	-0.00512839	-0.00512839	-0.0337029	0.0928601	-0.191062	0.00410702	0.501285	0.174925	0.187052	0.00806077	-0.067233	0.530857	-1.02144	0.509507	0.946502	0.596445	0.963606	0.308988	0.611281	0.0117999	0.0117999	0.0117999	0.0117999	-0.0115434	-0.0115434	-0.0115434	-0.0115434	0.0419557	0.0974628	-0.181901	0.00433159	-5.82037e-05	0.0136975	-0.116163	0.535037	0.607759	0.182313
C14:1 c9 (ω5)	Cheese	1.75018	1.0812	0.803233	0.493349	2.17892	2.19155	0.0311547	0.0302073	0.448946	0.0358953	0.0358953	0.0284216	0.0284216	1.71816	1.03424	-0.141169	0.000867621	1.02828	0.513505	0.18578	0.0080744	1.6709	2.01408	-0.759874	0.107453	0.0972044	0.0461135	0.53877	0.448738	0.914599	0.0402623	0.0402623	0.0402623	0.0402623	0.0175913	0.0175913	0.0175913	0.0175913	0.644053	0.41713	-0.15732	0.00376833	-4.61154e-05	-0.00270177	-0.115984	0.520652	1.14361	0.569677
C14:1 t9 (ω5)	Cheese	-0.0863451	0.152802	0.0954836	0.0725383	-0.904293	2.1065	0.367526	0.0370985	0.448946	0.033254	0.033254	0.0257598	0.0257598	0.0470608	0.156736	-0.188954	-0.000206416	0.456776	0.076356	0.184171	0.00820176	0.103028	2.0527	-1.02597	-0.0251673	0.918103	0.042156	0.526892	0.306857	0.979961	0.0414109	0.0414109	0.0414109	0.0414109	0.0187671	0.0187671	0.0187671	0.0187671	0.0443216	0.109617	-0.174823	0.0013473	-4.79201e-05	0.0194403	-0.0969846	0.453969	0.562031	0.0825351
C15	Cheese	2.53099	0.92433	1.1328	0.412509	2.23428	2.24075	0.0271862	0.0267522	0.448946	0.0374641	0.0374641	0.0300026	0.0300026	2.61936	0.912504	-0.149513	-0.000402864	1.39464	0.435835	0.184996	0.00821075	1.87817	2.09369	-0.808198	-0.0490654	0.0626511	0.0382762	0.504699	0.420488	0.960944	0.0426511	0.0426511	0.0426511	0.0426511	0.0200366	0.0200366	0.0200366	0.0200366	1.68765	0.594866	-0.156565	0.00196276	-4.627e-05	0.0195443	-0.0944855	0.487221	1.5608	0.48901
C15 aiso	Cheese	1.55811	0.945252	0.845149	0.510026	1.84359	1.85334	0.0675371	0.0661181	0.580884	0.0259363	0.0259363	0.0183855	0.0183855	1.56347	0.930939	-0.184103	0.00163793	1.06434	0.525333	0.184946	0.00806235	1.46896	1.77209	-0.995438	0.203157	0.144317	0.0787772	0.64983	0.321416	0.839337	0.0335055	0.0335055	0.0335055	0.0335055	0.0106749	0.0106749	0.0106749	0.0106749	1.03969	0.639194	-0.187409	0.00392502	-4.80458e-05	0.00862716	-0.108638	0.455601	1.29596	0.663998
C15 iso	Cheese	3.43536	2.16887	1.3727	0.864943	2.50264	2.50752	0.0135769	0.0133995	0.38228	0.0464763	0.0464763	0.0390847	0.0390847	3.51121	2.20135	-0.209553	0.00201687	1.52507	0.878118	0.182926	0.00784649	2.30233	2.5069	-1.14556	0.257041	0.0229437	0.0134421	0.427828	0.25413	0.797563	0.0563054	0.0563054	0.0563054	0.0563054	0.0340134	0.0340134	0.0340134	0.0340134	3.24207	2.0542	-0.208808	0.00386118	-4.26968e-05	0.0428099	-0.0943566	0.311704	1.80933	1.06396
C16	Cheese	-0.243563	0.00342815	0.363741	0.00496915	-0.669606	0.689886	0.504306	0.491505	0.969748	0.00367592	0.00367592	-0.00404752	-0.00404752	-0.297726	0.00322377	-0.193009	0.00348202	0.51433	0.00518019	0.187051	0.00823085	-0.578861	0.622327	-1.03185	0.423045	0.563708	0.534843	0.941059	0.304103	0.672978	0.0126182	0.0126182	0.0126182	0.0126182	-0.0107058	-0.0107058	-0.0107058	-0.0107058	-0.124239	0.000858013	-0.17846	0.0049271	-5.56978e-05	-0.0195906	-0.112379	0.556201	0.609348	0.00568134
C16 iso	Cheese	4.1487	2.26299	1.64868	0.898092	2.51637	2.51977	0.0130833	0.0129636	0.38228	0.0469102	0.0469102	0.0395219	0.0395219	4.23744	2.24923	-0.161805	-0.000137886	1.87318	0.933576	0.183402	0.0080481	2.26216	2.40926	-0.882242	-0.0171328	0.0253866	0.0174197	0.451291	0.379313	0.986358	0.0528947	0.0528947	0.0528947	0.0528947	0.0305221	0.0305221	0.0305221	0.0305221	3.39881	1.82104	-0.15734	0.00238476	-5.24794e-05	0.0261414	-0.092318	0.374662	2.16364	1.09303
C16:1 c9 (ω7)	Cheese	-0.108383	0.0325854	0.151268	0.0371094	-0.716495	0.878091	0.474981	0.381527	0.922833	0.00594157	0.00594157	-0.00176431	-0.00176431	-0.161079	0.0271461	-0.177848	0.00334215	0.453829	0.0385793	0.187461	0.00821462	-0.354933	0.703643	-0.948723	0.406853	0.723229	0.482943	0.939661	0.344563	0.6848	0.0134532	0.0134532	0.0134532	0.0134532	-0.00985102	-0.00985102	-0.00985102	-0.00985102	-0.0857865	-0.00466721	-0.182135	0.00559258	-5.56241e-05	-0.0123363	-0.113572	0.573553	0.558538	0.0430041
C16:1 t9 (ω7)	Cheese	9.27742	3.66236	2.98704	1.17869	3.10589	3.10714	0.00233303	0.00232391	0.178747	0.0696285	0.0696285	0.0624163	0.0624163	9.46835	3.67474	-0.0598642	-0.00214356	3.34179	1.26606	0.186632	0.00806981	2.83332	2.90251	-0.320761	-0.265627	0.00536008	0.00436585	0.30703	0.748918	0.790957	0.0712179	0.0712179	0.0712179	0.0712179	0.0492782	0.0492782	0.0492782	0.0492782	9.05372	3.50959	-0.0873501	-0.000471793	-4.62946e-05	-0.0122847	-0.0476239	0.473194	4.34755	1.65599
C16:1 u1	Cheese	-0.2175	-0.0738956	1.27786	0.43313	-0.170206	-0.170608	0.865115	0.864799	0.988052	0.000225586	0.000225586	-0.0075246	-0.0075246	-0.580866	-0.137985	-0.190879	0.00534689	1.46863	0.443992	0.187275	0.00813007	-0.395515	-0.310783	-1.01925	0.657669	0.693127	0.756475	0.983419	0.310024	0.511941	0.0103598	0.0103598	0.0103598	0.0103598	-0.0130175	-0.0130175	-0.0130175	-0.0130175	-1.43836	-0.420618	-0.190317	0.00735839	-5.01512e-05	-0.0199084	-0.122043	0.615134	1.63805	0.479702
C16:1 u2	Cheese	-0.952106	-0.702346	1.69996	1.25235	-0.560077	-0.560822	0.576398	0.575892	0.982021	0.00243222	0.00243222	-0.00530087	-0.00530087	-1.20279	-0.7717	-0.192511	0.00504408	1.77959	1.25755	0.187033	0.00795252	-0.675879	-0.613653	-1.02929	0.634273	0.500346	0.540542	0.941059	0.305301	0.527043	0.0125351	0.0125351	0.0125351	0.0125351	-0.0107908	-0.0107908	-0.0107908	-0.0107908	-1.20409	-0.826632	-0.172346	0.00496372	-5.51647e-05	-0.0158124	-0.10515	0.577023	2.85905	2.07567
C17	Cheese	1.1218	0.389573	0.934776	0.323208	1.20008	1.20533	0.232309	0.230281	0.848081	0.0111368	0.0111368	0.00347123	0.00347123	0.940698	0.338501	-0.165286	0.00254027	1.17959	0.339077	0.187927	0.00824822	0.797479	0.998302	-0.87952	0.307978	0.426662	0.320031	0.91799	0.380781	0.758604	0.0173185	0.0173185	0.0173185	0.0173185	-0.0058944	-0.0058944	-0.0058944	-0.0058944	0.454075	0.1691	-0.172678	0.00424769	-5.38315e-05	-0.00593082	-0.110923	0.527979	1.33882	0.38011
C17 aiso	Cheese	-0.205389	-0.207231	0.87293	0.876307	-0.235286	-0.236482	0.81436	0.813433	0.987845	0.000433331	0.000433331	-0.00731525	-0.00731525	-0.452519	-0.321366	-0.198674	0.00471247	0.960693	0.88998	0.189177	0.00795785	-0.471034	-0.361094	-1.0502	0.592179	0.638424	0.718629	0.983419	0.295619	0.554784	0.0106229	0.0106229	0.0106229	0.0106229	-0.0127482	-0.0127482	-0.0127482	-0.0127482	-0.250087	-0.173661	-0.179995	0.00515691	-5.56318e-05	-0.0170142	-0.115537	0.567726	1.21575	1.15262
C17 iso	Cheese	4.06227	1.4868	1.83887	0.672293	2.20911	2.21153	0.0289324	0.02876	0.448946	0.0365288	0.0365288	0.02906	0.02906	3.79834	1.4132	-0.149623	0.00287005	1.95844	0.683036	0.185085	0.007882	1.93947	2.06899	-0.808403	0.364127	0.0546613	0.0405753	0.526892	0.42037	0.716369	0.0419013	0.0419013	0.0419013	0.0419013	0.0192691	0.0192691	0.0192691	0.0192691	2.9508	1.09124	-0.156186	0.00382298	-4.78871e-05	-0.00142709	-0.0970434	0.53599	2.20215	0.765669
C17:1 c10 (ω7)	Cheese	-0.00936461	-0.00462933	0.458081	0.22226	-0.0204431	-0.0208285	0.983721	0.983415	0.994515	3.36298e-06	3.36298e-06	-0.00774855	-0.00774855	-0.283511	-0.0664049	-0.20171	0.00501834	0.655434	0.229579	0.192556	0.00798223	-0.432554	-0.289246	-1.04754	0.628689	0.666072	0.772865	0.983419	0.296839	0.530682	0.0102592	0.0102592	0.0102592	0.0102592	-0.0131205	-0.0131205	-0.0131205	-0.0131205	-0.507212	-0.210907	-0.231065	0.00578685	-6.037e-05	-0.0227412	-0.0912904	0.592605	0.766317	0.264652
C18	Cheese	0.0714739	-0.00270327	0.342791	0.0125335	0.208506	-0.215683	0.835163	0.829576	0.987845	0.000360482	0.000360482	-0.00738866	-0.00738866	-0.0275076	-0.00597829	-0.200756	0.00565569	0.522345	0.0129557	0.188893	0.0081519	-0.0526618	-0.461439	-1.0628	0.693788	0.958084	0.645273	0.979437	0.289888	0.489082	0.0112649	0.0112649	0.0112649	0.0112649	-0.0120911	-0.0120911	-0.0120911	-0.0120911	0.0723709	-0.00911787	-0.189166	0.0067068	-5.27955e-05	-0.0291868	-0.111923	0.623805	0.613134	0.0146004
C18:1 c11 (ω7)	Cheese	0.00610572	-0.00335397	0.13311	0.0550025	0.0458695	-0.0609784	0.963485	0.951471	0.994515	2.88237e-05	2.88237e-05	-0.00772289	-0.00772289	-0.14484	-0.00235555	-0.188024	0.00485727	0.456623	0.055671	0.187684	0.00799827	-0.317197	-0.0423119	-1.00181	0.607289	0.751615	0.966316	0.987727	0.318341	0.544743	0.00962111	0.00962111	0.00962111	0.00962111	-0.0137737	-0.0137737	-0.0137737	-0.0137737	-0.0847552	-0.0061835	-0.177561	0.00541921	-5.49074e-05	-0.0144392	-0.113294	0.575009	0.559015	0.0642115
C18:1 c12 (ω6)	Cheese	0.0175278	0.0141283	0.615411	0.490991	0.0284814	0.0287751	0.977322	0.977088	0.994515	6.41863e-06	6.41863e-06	-0.00774547	-0.00774547	-0.119183	0.0224819	-0.188679	0.00482835	0.756655	0.492535	0.187209	0.00795705	-0.157514	0.0456453	-1.00785	0.606801	0.87509	0.963665	0.987727	0.315442	0.545066	0.0096234	0.0096234	0.0096234	0.0096234	-0.0137713	-0.0137713	-0.0137713	-0.0137713	0.0669222	0.12841	-0.178381	0.00544169	-5.62185e-05	-0.0105196	-0.114274	0.559655	0.961015	0.651003
C18:1 c13 (ω5)	Cheese	3.63101	1.71972	2.08971	0.988876	1.73757	1.73907	0.0846729	0.0844082	0.643874	0.0229076	0.0229076	0.0153332	0.0153332	3.44122	1.63417	-0.16932	0.00214417	2.27531	1.01585	0.18571	0.00805031	1.51242	1.60867	-0.911745	0.266347	0.132913	0.110172	0.706172	0.363631	0.790404	0.0293849	0.0293849	0.0293849	0.0293849	0.00645697	0.00645697	0.00645697	0.00645697	4.7095	2.22607	-0.184481	0.00369177	-4.39027e-05	-0.014006	-0.0843718	0.427885	2.95309	1.34642
C18:1 c15 (ω3)	Cheese	7.90558	2.12031	5.58438	1.49758	1.41566	1.41583	0.159285	0.159235	0.74606	0.0153016	0.0153016	0.00766826	0.00766826	6.89362	1.86113	-0.152596	0.00259777	5.91342	1.55864	0.188585	0.00812823	1.16576	1.19407	-0.809164	0.319598	0.245897	0.234675	0.86642	0.419934	0.749798	0.0206027	0.0206027	0.0206027	0.0206027	-0.00253267	-0.00253267	-0.00253267	-0.00253267	5.48717	1.46479	-0.159416	0.00321227	-5.54885e-05	0.00123592	-0.119162	0.513496	6.77387	1.77391
C18:1 c9 (ω9)	Cheese	-0.196713	0.00320981	0.284259	0.00441295	-0.692019	0.72736	0.490169	0.468323	0.958621	0.00408443	0.00408443	-0.00363584	-0.00363584	-0.308332	0.00350221	-0.204209	0.00405885	0.498311	0.00449316	0.187827	0.00799738	-0.618755	0.779453	-1.08722	0.507522	0.537186	0.437163	0.939661	0.279	0.612669	0.0143225	0.0143225	0.0143225	0.0143225	-0.00896125	-0.00896125	-0.00896125	-0.00896125	-0.157056	0.00158983	-0.18591	0.00488601	-5.3718e-05	-0.0190705	-0.112386	0.540917	0.599274	0.00498168
C18:1 t10-11	Cheese	0.191928	0.123249	0.317221	0.195792	0.605029	0.629492	0.546223	0.53014	0.969748	0.00306237	0.00306237	-0.00466582	-0.00466582	0.0375019	0.122761	-0.187007	0.00492623	0.541022	0.196447	0.186932	0.00794562	0.0693168	0.624906	-1.0004	0.619993	0.944846	0.533154	0.941059	0.319018	0.536373	0.0126431	0.0126431	0.0126431	0.0126431	-0.0106803	-0.0106803	-0.0106803	-0.0106803	0.0554331	0.0875908	-0.178328	0.00523831	-5.72749e-05	-0.0243451	-0.102983	0.561315	0.662065	0.218643
C18:1 t12 (ω6)	Cheese	2.57814	0.652144	3.91052	0.988925	0.659282	0.659447	0.51089	0.510784	0.969748	0.00335976	0.00335976	-0.00436613	-0.00436613	1.81207	0.490873	-0.176802	0.00435853	4.04007	1.00599	0.188581	0.00800533	0.448524	0.48795	-0.937541	0.544453	0.654539	0.626427	0.979437	0.35026	0.587084	0.0114604	0.0114604	0.0114604	0.0114604	-0.0118909	-0.0118909	-0.0118909	-0.0118909	2.5733	0.669736	-0.161436	0.00468285	-4.98754e-05	0.000753014	-0.108276	0.536861	4.78506	1.19628
C18:1 t13+c6+c7+u	Cheese	0.531062	0.183623	1.51978	0.524612	0.349433	0.350016	0.727334	0.726898	0.986335	0.000948797	0.000948797	-0.00679579	-0.00679579	0.295838	0.146441	-0.188352	0.00447905	1.67333	0.532817	0.187148	0.00805132	0.176796	0.274842	-1.00643	0.556312	0.85995	0.783884	0.983419	0.31612	0.578976	0.0101959	0.0101959	0.0101959	0.0101959	-0.0131853	-0.0131853	-0.0131853	-0.0131853	0.264108	0.117119	-0.179799	0.00502168	-5.3279e-05	-0.0157992	-0.110826	0.567329	1.90046	0.605323
C18:1 t6-9	Cheese	-0.0979125	0.110748	0.102305	0.0615568	-0.957068	1.79912	0.340323	0.0743367	0.601866	0.0244777	0.0244777	0.0169155	0.0169155	-0.223406	0.111353	-0.195081	0.00450913	0.450561	0.0617569	0.184885	0.0078581	-0.49584	1.80309	-1.05515	0.57382	0.620864	0.0737453	0.64983	0.293361	0.567104	0.0343278	0.0343278	0.0343278	0.0343278	0.0115167	0.0115167	0.0115167	0.0115167	-0.148018	0.0652353	-0.162873	0.00477178	-5.14687e-05	-0.0287051	-0.0776413	0.540238	0.559372	0.0686528
C18:1 u1	Cheese	1.16986	1.32726	0.463806	0.517182	2.5223	2.56634	0.0128753	0.0114203	0.38228	0.0485749	0.0485749	0.0411995	0.0411995	1.03416	1.2764	-0.144796	0.00331331	0.65699	0.523403	0.183846	0.0078007	1.57409	2.43866	-0.787593	0.424745	0.117955	0.0161243	0.450993	0.432402	0.671741	0.0539099	0.0539099	0.0539099	0.0539099	0.0315613	0.0315613	0.0315613	0.0315613	1.18627	1.58502	-0.162938	0.00700822	-2.71216e-05	0.0488325	-0.0745664	0.39014	0.782733	0.700649
C18:2 c9c12 (ω6)	Cheese	-0.0832279	0.00197396	0.334476	0.00765547	-0.248831	0.257849	0.803887	0.796934	0.987845	0.000515131	0.000515131	-0.00723281	-0.00723281	-0.17993	0.00107264	-0.187818	0.00459783	0.51475	0.0078418	0.187273	0.00812335	-0.349549	0.136785	-1.00291	0.566001	0.727256	0.891417	0.983419	0.317812	0.572392	0.00975304	0.00975304	0.00975304	0.00975304	-0.0136386	-0.0136386	-0.0136386	-0.0136386	-0.0394726	-0.00168392	-0.178921	0.00573767	-5.63992e-05	-0.01743	-0.114052	0.587384	0.617577	0.00928245
C18:2 c9t11 (ω7) +u	Cheese	2.47458	1.39055	0.851984	0.476374	2.90449	2.91904	0.00432935	0.00414444	0.225019	0.0619599	0.0619599	0.0546883	0.0546883	2.73754	1.4135	-0.1178	-0.00258037	1.12753	0.50853	0.18353	0.00817085	2.42791	2.77958	-0.641857	-0.315802	0.0165877	0.00627067	0.30703	0.522123	0.752671	0.0664025	0.0664025	0.0664025	0.0664025	0.044349	0.044349	0.044349	0.044349	2.53667	1.30237	-0.127923	-0.000973892	-3.63197e-05	0.00564296	-0.105891	0.409872	1.27602	0.572962
C18:2 t9c12 (ω6) + u	Cheese	1.87025	1.12174	1.28919	0.771467	1.45072	1.45403	0.149286	0.148367	0.721568	0.0161249	0.0161249	0.00849797	0.00849797	1.86191	1.13938	-0.203616	0.00305502	1.45584	0.785238	0.185957	0.00798442	1.27893	1.451	-1.09496	0.382623	0.203253	0.149245	0.808083	0.275607	0.702639	0.0257581	0.0257581	0.0257581	0.0257581	0.00274453	0.00274453	0.00274453	0.00274453	2.76385	1.6545	-0.223287	0.00415049	-4.04702e-05	0.0135496	-0.119611	0.400504	1.73256	0.953431
C18:2 t9t12 (ω6)	Cheese	0.615103	0.514588	0.935507	0.779199	0.657507	0.660406	0.512026	0.510171	0.969748	0.00336951	0.00336951	-0.00435631	-0.00435631	0.326313	0.390385	-0.174896	0.00454682	1.06131	0.791624	0.189074	0.00796813	0.307461	0.493144	-0.925015	0.570626	0.758996	0.622763	0.979437	0.356712	0.569261	0.0115	0.0115	0.0115	0.0115	-0.0118504	-0.0118504	-0.0118504	-0.0118504	0.732739	0.70407	-0.163133	0.0053901	-4.70766e-05	-0.0212512	-0.0986079	0.582069	1.28935	0.998328
C18:2 u2	Cheese	-0.213504	-0.0864299	1.0536	0.425034	-0.202643	-0.203348	0.839734	0.839183	0.987845	0.000320444	0.000320444	-0.00742901	-0.00742901	-0.664852	-0.190017	-0.195966	0.00577587	1.29013	0.442955	0.187854	0.0082551	-0.515337	-0.428976	-1.04319	0.699672	0.607214	0.668667	0.979437	0.298844	0.485411	0.0110401	0.0110401	0.0110401	0.0110401	-0.0123211	-0.0123211	-0.0123211	-0.0123211	-1.64121	-0.553194	-0.200285	0.0087385	-5.55232e-05	-0.00466342	-0.0701011	0.554248	1.49197	0.493095
C18:2 u3	Cheese	5.41643	2.87185	2.85147	1.51118	1.89952	1.9004	0.0597283	0.0596124	0.544775	0.0272338	0.0272338	0.0196929	0.0196929	5.06963	2.69918	-0.154948	0.00218961	3.03112	1.55112	0.186016	0.00800716	1.67253	1.74015	-0.83298	0.273457	0.0968823	0.0842548	0.653505	0.40642	0.784946	0.0326717	0.0326717	0.0326717	0.0326717	0.00982139	0.00982139	0.00982139	0.00982139	8.3889	4.41379	-0.176655	0.00272373	-4.9449e-05	0.0498364	-0.064838	0.373885	3.98298	2.05451
C18:3 c6c9c12 (ω6)	Cheese	1.16618	0.640126	0.699135	0.380796	1.66803	1.68102	0.0977364	0.0951787	0.667067	0.0214361	0.0214361	0.0138503	0.0138503	1.13854	0.618723	-0.178359	0.00188432	0.932097	0.392958	0.185515	0.00809752	1.22148	1.57452	-0.96143	0.232703	0.224167	0.117854	0.717099	0.338163	0.816367	0.0285701	0.0285701	0.0285701	0.0285701	0.00562296	0.00562296	0.00562296	0.00562296	1.29243	0.692496	-0.16813	0.00302678	-5.04711e-05	0.0251885	-0.129077	0.484916	1.06041	0.454527
C18:3 c9c12c15 (ω3)	Cheese	0.00922093	0.0315803	0.092365	0.099529	0.0998315	0.317298	0.920633	0.751531	0.987845	0.00077984	0.00077984	-0.00696605	-0.00696605	-0.108439	0.0295267	-0.19222	0.00433491	0.473256	0.102549	0.187564	0.00813181	-0.229135	0.287928	-1.02483	0.53308	0.819133	0.773871	0.983419	0.307393	0.59491	0.0102532	0.0102532	0.0102532	0.0102532	-0.0131266	-0.0131266	-0.0131266	-0.0131266	-0.101868	-0.0118873	-0.175965	0.00548411	-5.60597e-05	-0.0159642	-0.112942	0.579814	0.574042	0.109331
C18:4 c6c9c12c15 (ω3)	Cheese	3.10758	1.54448	2.82579	1.40376	1.09972	1.10025	0.273501	0.273273	0.874354	0.00929683	0.00929683	0.00161696	0.00161696	2.65883	1.34907	-0.172833	0.00301231	3.05752	1.45398	0.187342	0.00816576	0.869603	0.927845	-0.922554	0.368896	0.386158	0.355248	0.930191	0.357989	0.71282	0.0162755	0.0162755	0.0162755	0.0162755	-0.00696206	-0.00696206	-0.00696206	-0.00696206	2.03564	1.02059	-0.175652	0.00425466	-5.36779e-05	-0.0149691	-0.132559	0.535519	3.40629	1.61544
C19	Cheese	-2.18109	-1.13847	1.39506	0.726773	-1.56344	-1.56648	0.1204	0.119687	0.677736	0.018667	0.018667	0.0110598	0.0110598	-2.66123	-1.23582	-0.181368	0.00735489	1.5759	0.742379	0.185243	0.00801635	-1.68871	-1.66467	-0.979084	0.917486	0.0937293	0.0984441	0.675247	0.3294	0.360627	0.0307559	0.0307559	0.0307559	0.0307559	0.00786039	0.00786039	0.00786039	0.00786039	-3.32806	-1.53666	-0.183493	0.0104712	-4.19388e-05	-0.00746975	-0.101354	0.605838	1.85034	0.837933
C20	Cheese	1.03246	0.852897	0.829594	0.681516	1.24454	1.25147	0.215557	0.213027	0.833154	0.0119953	0.0119953	0.00433634	0.00433634	0.920498	0.817892	-0.186807	0.00342563	1.00923	0.691575	0.186185	0.00800032	0.912078	1.18265	-1.00334	0.428187	0.363456	0.239157	0.86728	0.317604	0.66924	0.0203956	0.0203956	0.0203956	0.0203956	-0.00274462	-0.00274462	-0.00274462	-0.00274462	1.10994	0.928906	-0.205407	0.00451107	-6.05396e-05	-0.00483689	-0.0991039	0.525965	1.23972	0.860057
C20:1 c11 (ω9)	Cheese	-0.176964	-0.0966409	0.593817	0.320733	-0.29801	-0.301313	0.766175	0.763661	0.987845	0.000703298	0.000703298	-0.00704319	-0.00704319	-0.22605	-0.043052	-0.184534	0.00478236	0.752787	0.326131	0.189698	0.00796137	-0.300284	-0.132008	-0.97278	0.600696	0.764452	0.895187	0.983419	0.332512	0.549113	0.00974303	0.00974303	0.00974303	0.00974303	-0.0136489	-0.0136489	-0.0136489	-0.0136489	-0.175325	-0.0475506	-0.171245	0.00526732	-5.64627e-05	-0.0155125	-0.112929	0.569931	0.855451	0.350405
C20:1 c8 + c9	Cheese	1.55116	0.5739	2.3881	0.882958	0.649537	0.649974	0.517146	0.516865	0.969748	0.00326424	0.00326424	-0.00446239	-0.00446239	1.67932	0.650333	-0.207059	0.00382005	2.59763	0.910889	0.188609	0.00806337	0.646483	0.713955	-1.09782	0.473754	0.519134	0.476565	0.939661	0.274359	0.636489	0.0135663	0.0135663	0.0135663	0.0135663	-0.00973525	-0.00973525	-0.00973525	-0.00973525	0.707451	0.287106	-0.186463	0.00501549	-5.23107e-05	-0.0126162	-0.118175	0.553038	2.95048	1.04653
C20:1 t11 + c5	Cheese	2.95102	1.75942	2.11264	1.2585	1.39684	1.39803	0.16486	0.164504	0.755411	0.0149249	0.0149249	0.00728861	0.00728861	2.89789	1.76064	-0.198235	0.00330251	2.25345	1.27674	0.185947	0.00797374	1.28598	1.37902	-1.06608	0.414173	0.200789	0.170314	0.835873	0.288408	0.679446	0.0242184	0.0242184	0.0242184	0.0242184	0.00116843	0.00116843	0.00116843	0.00116843	1.9645	1.20362	-0.198064	0.0049963	-5.13885e-05	-0.00722835	-0.118234	0.50552	2.45765	1.40425
C20:2 c11c14 (ω6)	Cheese	0.712487	0.426594	0.541162	0.31979	1.31659	1.33398	0.190312	0.18456	0.784582	0.0136069	0.0136069	0.00596047	0.00596047	0.690511	0.411118	-0.184995	0.00209529	0.815556	0.333451	0.186114	0.00821242	0.846675	1.23292	-0.993986	0.255136	0.398769	0.219883	0.846211	0.32212	0.799031	0.0213212	0.0213212	0.0213212	0.0213212	-0.00179724	-0.00179724	-0.00179724	-0.00179724	0.563633	0.324431	-0.169883	0.00315808	-4.93439e-05	-0.0111717	-0.1217	0.514331	0.945967	0.381312
C20:3 c11c14c17 (ω3)	Cheese	0.177251	0.14248	1.29731	1.04043	0.13663	0.136943	0.891537	0.891289	0.988052	0.000145354	0.000145354	-0.00760546	-0.00760546	0.0142466	0.122733	-0.189685	0.0046862	1.46021	1.05757	0.187428	0.00804195	0.00975656	0.116051	-1.01204	0.582719	0.992231	0.907795	0.984579	0.313441	0.561115	0.00971217	0.00971217	0.00971217	0.00971217	-0.0136805	-0.0136805	-0.0136805	-0.0136805	1.04441	0.864947	-0.194897	0.00463817	-5.74353e-05	-0.00302192	-0.103843	0.50358	1.8792	1.37156
C20:3 c8c11c14 (ω6)	Cheese	-0.0236692	0.0301452	0.102673	0.0681186	-0.23053	0.44254	0.818045	0.65884	0.982021	0.00151585	0.00151585	-0.00622434	-0.00622434	-0.146667	0.012708	-0.181797	0.00456275	0.454201	0.070528	0.19094	0.00808468	-0.322911	0.180184	-0.952113	0.56437	0.747293	0.857295	0.983419	0.342848	0.573498	0.00986027	0.00986027	0.00986027	0.00986027	-0.0135289	-0.0135289	-0.0135289	-0.0135289	-0.0872935	-0.0346916	-0.198387	0.00598165	-5.57895e-05	-0.0134338	-0.11391	0.596097	0.557749	0.0751058
C20:4 c5c8c11c14 (ω6)	Cheese	0.121936	-0.0122147	0.204536	0.0185165	0.596161	-0.659665	0.552112	0.510645	0.969748	0.00336197	0.00336197	-0.0043639	-0.0043639	-0.0308261	-0.0150402	-0.201625	0.00558381	0.475582	0.0187338	0.187432	0.00799243	-0.0648176	-0.802835	-1.07572	0.698638	0.948421	0.42357	0.935564	0.284091	0.486056	0.0146082	0.0146082	0.0146082	0.0146082	-0.00866881	-0.00866881	-0.00866881	-0.00866881	-0.0427144	-0.0116295	-0.187781	0.00611735	-4.55874e-05	-0.00540125	-0.102256	0.599281	0.563633	0.0215595
C20:4 c8c11c14c17 (ω3)	Cheese	1.78861	1.21709	0.981378	0.665188	1.82255	1.82969	0.0706871	0.0696054	0.580884	0.0252952	0.0252952	0.0177393	0.0177393	1.65169	1.12169	-0.137483	0.00154999	1.20441	0.696843	0.188021	0.00813432	1.37137	1.60967	-0.731211	0.19055	0.172678	0.109953	0.706172	0.465997	0.849183	0.029409	0.029409	0.029409	0.029409	0.00648166	0.00648166	0.00648166	0.00648166	0.435217	0.338347	-0.172292	0.00475715	-5.01963e-05	-0.01948	-0.11342	0.539346	1.57383	0.95277
C20:5 c5,c8,c11,c14,c17 (EPA) (ω3)	Cheese	0.00685936	-0.1257	0.0870884	0.0845305	0.0787632	-1.48704	0.937343	0.139445	0.707185	0.0168528	0.0168528	0.00923155	0.00923155	-0.3096	-0.148969	-0.209584	0.00811409	0.459082	0.0870703	0.185487	0.00809782	-0.674389	-1.7109	-1.12991	1.00201	0.50129	0.0895413	0.675247	0.260643	0.318245	0.0319201	0.0319201	0.0319201	0.0319201	0.00905202	0.00905202	0.00905202	0.00905202	-0.271252	-0.173424	-0.173197	0.00793599	-5.24295e-05	0.00609468	-0.0904141	0.539629	0.564891	0.114503
C22	Cheese	1.1764	0.724445	0.977457	0.599529	1.20354	1.20836	0.230973	0.229121	0.848081	0.0111921	0.0111921	0.00352694	0.00352694	0.940675	0.622659	-0.162551	0.00315704	1.17174	0.618868	0.188248	0.00809562	0.802801	1.00612	-0.863498	0.389968	0.42359	0.316269	0.91799	0.389492	0.697213	0.0174389	0.0174389	0.0174389	0.0174389	-0.00577119	-0.00577119	-0.00577119	-0.00577119	0.278616	0.209305	-0.169065	0.00483865	-5.66506e-05	-0.0180924	-0.116787	0.566171	1.31907	0.683512
C22:5 c7,c10,c13,c16,c19 (DPA) (ω3)	Cheese	-0.0631503	-0.0400392	0.326438	0.199363	-0.193453	-0.200835	0.846909	0.841144	0.987845	0.000312576	0.000312576	-0.00743694	-0.00743694	-0.361061	-0.0936426	-0.193957	0.00607147	0.66454	0.212133	0.187452	0.00843844	-0.543324	-0.441434	-1.0347	0.719501	0.587859	0.65965	0.979437	0.302774	0.473154	0.0111244	0.0111244	0.0111244	0.0111244	-0.0122348	-0.0122348	-0.0122348	-0.0122348	-0.503318	-0.18398	-0.178356	0.00729431	-5.46173e-05	-0.0153544	-0.115559	0.635648	0.785702	0.245235
C22:6 c4,c7,c10,c13,c16,c19 (DHA) (ω3)	Cheese	0.191087	-0.0573211	0.146789	0.0355018	1.30178	-1.6146	0.195312	0.108841	0.677736	0.0198084	0.0198084	0.01221	0.01221	-0.0849796	-0.0706114	-0.238826	0.00850329	0.448927	0.0366899	0.186367	0.00807239	-0.189295	-1.92455	-1.28149	1.05338	0.850164	0.0565224	0.613767	0.202358	0.294167	0.0376729	0.0376729	0.0376729	0.0376729	0.0149408	0.0149408	0.0149408	0.0149408	-0.0298975	-0.0878481	-0.217096	0.00915722	-5.41208e-05	-0.00925944	-0.0700451	0.640801	0.547199	0.0431612
Sum of C15 and C17	Cheese	0.688577	0.326704	0.40818	0.189246	1.68694	1.72635	0.0940307	0.0866786	0.646093	0.0225813	0.0225813	0.0150044	0.0150044	0.69625	0.308359	-0.154155	0.000977693	0.708274	0.200034	0.186815	0.00826787	0.983023	1.54154	-0.825175	0.118252	0.327465	0.125674	0.768284	0.41082	0.906055	0.0277983	0.0277983	0.0277983	0.0277983	0.00483292	0.00483292	0.00483292	0.00483292	0.407647	0.185003	-0.16537	0.00310442	-5.08232e-05	0.00623962	-0.104868	0.498765	0.820466	0.225354
Sum of C15, C17, and C16:1 t9	Cheese	0.643714	0.337614	0.334976	0.169744	1.92167	1.98896	0.0568522	0.0488211	0.517837	0.029754	0.029754	0.0222327	0.0222327	0.702323	0.324542	-0.140979	0.000160691	0.651336	0.180493	0.18675	0.00827345	1.07828	1.79809	-0.754905	0.0194225	0.282952	0.0745388	0.676218	0.451704	0.984535	0.0341943	0.0341943	0.0341943	0.0341943	0.01138	0.01138	0.01138	0.01138	0.451038	0.211459	-0.158031	0.00243946	-4.96094e-05	0.00972866	-0.0997146	0.482988	0.767233	0.207914
Sum of C18:1	Cheese	-0.233465	0.00323805	0.2999	0.00397857	-0.778475	0.813873	0.437715	0.417218	0.941641	0.00510857	0.00510857	-0.00260377	-0.00260377	-0.340046	0.00348356	-0.204822	0.00398013	0.505542	0.00404777	0.187608	0.00799316	-0.672636	0.860612	-1.09176	0.497942	0.502401	0.391073	0.930191	0.277008	0.619386	0.0153496	0.0153496	0.0153496	0.0153496	-0.00790991	-0.00790991	-0.00790991	-0.00790991	-0.177589	0.00169932	-0.186189	0.00480625	-5.36052e-05	-0.0200479	-0.111097	0.535816	0.606926	0.00449872
Sum of C18:1t	Cheese	-0.184705	0.078752	0.142764	0.0483206	-1.29378	1.62978	0.198053	0.105587	0.677736	0.0201752	0.0201752	0.0125797	0.0125797	-0.306391	0.0783322	-0.190134	0.00441046	0.460389	0.0484939	0.18531	0.00787974	-0.665505	1.6153	-1.02603	0.559722	0.506935	0.108728	0.706172	0.306827	0.576655	0.029545	0.029545	0.029545	0.029545	0.00662084	0.00662084	0.00662084	0.00662084	-0.193647	0.048538	-0.166198	0.00470026	-5.21932e-05	-0.0284522	-0.0796998	0.540471	0.568591	0.0542982
Sum of C18:2	Cheese	-0.117558	0.00268605	0.340363	0.00751449	-0.34539	0.35745	0.730364	0.721339	0.986335	0.000989487	0.000989487	-0.00675478	-0.00675478	-0.202716	0.00176654	-0.187103	0.00442368	0.51569	0.00771797	0.187276	0.00814309	-0.393097	0.228887	-0.999077	0.543243	0.694907	0.819325	0.983419	0.319657	0.587915	0.0100155	0.0100155	0.0100155	0.0100155	-0.0133699	-0.0133699	-0.0133699	-0.0133699	-0.0582677	-0.000988916	-0.178692	0.00557461	-5.60551e-05	-0.0171134	-0.11371	0.580156	0.619444	0.00911445
Sum of C18:2t with CLAt	Cheese	0.493344	0.42658	0.258974	0.211112	1.90499	2.02063	0.0590068	0.045388	0.476894	0.0306798	0.0306798	0.0231657	0.0231657	0.479109	0.405411	-0.153718	0.00161572	0.560263	0.217756	0.185645	0.00803645	0.855151	1.86177	-0.828017	0.201049	0.394078	0.0649471	0.64983	0.409214	0.840982	0.0359196	0.0359196	0.0359196	0.0359196	0.013146	0.013146	0.013146	0.013146	0.662275	0.538194	-0.161661	0.00275463	-3.56726e-05	0.00806301	-0.0974183	0.407821	0.663088	0.26921
Sum of C18:2t without CLAt	Cheese	1.12636	0.665458	0.839109	0.493071	1.34233	1.34962	0.181847	0.179502	0.781003	0.0139233	0.0139233	0.00627933	0.00627933	0.969198	0.618315	-0.175051	0.00342666	1.00985	0.500452	0.186409	0.007989	0.959744	1.23551	-0.939068	0.428922	0.339008	0.21892	0.846211	0.349478	0.668706	0.0213699	0.0213699	0.0213699	0.0213699	-0.00174732	-0.00174732	-0.00174732	-0.00174732	1.64805	1.01006	-0.183954	0.00471089	-3.42896e-05	-0.00505694	-0.0961262	0.485084	1.21674	0.631423
Sum of CLA	Cheese	0.493098	0.498775	0.281688	0.271138	1.75051	1.83956	0.0824075	0.068132	0.580884	0.0255618	0.0255618	0.0180081	0.0180081	0.450501	0.469369	-0.158611	0.00209663	0.572455	0.278779	0.186001	0.0080336	0.786963	1.68366	-0.852742	0.260983	0.43277	0.0947043	0.675247	0.395407	0.794528	0.0312306	0.0312306	0.0312306	0.0312306	0.00834625	0.00834625	0.00834625	0.00834625	0.549501	0.53987	-0.16613	0.00332381	-4.47551e-05	0.00569798	-0.10747	0.452068	0.677357	0.334212
Sum of fatty acids	Cheese	-0.172045	0.000589739	0.403114	0.00134874	-0.426791	0.437251	0.670243	0.662661	0.982021	0.00147988	0.00147988	-0.00626058	-0.00626058	-0.238454	0.000432737	-0.187385	0.00419191	0.541981	0.00139708	0.187171	0.00820955	-0.439966	0.309744	-1.00114	0.510614	0.660709	0.757263	0.983419	0.318662	0.610508	0.0103548	0.0103548	0.0103548	0.0103548	-0.0130227	-0.0130227	-0.0130227	-0.0130227	-0.0476301	-0.000201362	-0.178774	0.0056343	-5.55819e-05	-0.0155625	-0.113119	0.581521	0.636099	0.00154419
Sum of long-chain fatty acids	Cheese	-0.126404	0.000689888	0.382183	0.00203025	-0.330744	0.339805	0.741375	0.734556	0.986335	0.000894295	0.000894295	-0.00685071	-0.00685071	-0.215176	0.000496018	-0.188233	0.00441714	0.537338	0.00208345	0.187166	0.00813454	-0.400447	0.238076	-1.0057	0.543011	0.6895	0.812206	0.983419	0.316471	0.588074	0.010049	0.010049	0.010049	0.010049	-0.0133357	-0.0133357	-0.0133357	-0.0133357	-0.0480443	-0.000309271	-0.177945	0.00559868	-5.56635e-05	-0.0160712	-0.113211	0.582209	0.631888	0.00232681
Sum of medium-chain fatty acids	Cheese	-0.31534	0.00375332	0.361568	0.00417582	-0.872145	0.898821	0.38475	0.370423	0.922833	0.00622366	0.00622366	-0.00148004	-0.00148004	-0.337905	0.00356839	-0.191656	0.00292121	0.510084	0.00437556	0.186751	0.00827074	-0.662451	0.815529	-1.02627	0.353198	0.508883	0.416296	0.931891	0.306716	0.724525	0.0147667	0.0147667	0.0147667	0.0147667	-0.00850649	-0.00850649	-0.00850649	-0.00850649	-0.144957	0.00115886	-0.177446	0.00464551	-5.5635e-05	-0.0207415	-0.111738	0.548037	0.606457	0.00477066
Sum of monounsaturated fatty acids	Cheese	-0.24653	0.00301846	0.305063	0.00357831	-0.808127	0.843543	0.420505	0.400486	0.931557	0.00548575	0.00548575	-0.00222366	-0.00222366	-0.340052	0.00313999	-0.201453	0.00384657	0.505391	0.00364306	0.187252	0.00801333	-0.672849	0.861909	-1.07584	0.480021	0.502266	0.390362	0.930191	0.284038	0.632038	0.0153668	0.0153668	0.0153668	0.0153668	-0.00789228	-0.00789228	-0.00789228	-0.00789228	-0.164964	0.00131226	-0.183152	0.00482839	-5.38827e-05	-0.0202541	-0.111625	0.541306	0.607213	0.00404724
Sum of n-C12, n-C14, and n-C16	Cheese	-0.282241	0.00374562	0.363745	0.00468555	-0.775929	0.799398	0.439211	0.425529	0.948704	0.00492936	0.00492936	-0.00278437	-0.00278437	-0.321947	0.00358402	-0.193606	0.00318961	0.512596	0.00489714	0.186933	0.00824693	-0.628072	0.73186	-1.0357	0.386763	0.531084	0.465602	0.939661	0.302312	0.699579	0.0137666	0.0137666	0.0137666	0.0137666	-0.00953029	-0.00953029	-0.00953029	-0.00953029	-0.145665	0.00129693	-0.178523	0.00466816	-5.57707e-05	-0.0203888	-0.11178	0.547945	0.607785	0.00534934
Sum of Omega-3 fatty acids	Cheese	0.213504	-0.0243311	0.203014	0.02089	1.05167	-1.16473	0.294915	0.246278	0.849838	0.0104068	0.0104068	0.00273552	0.00273552	-0.0468042	-0.0319761	-0.215915	0.00836038	0.455655	0.0218811	0.186586	0.00825309	-0.102719	-1.46136	-1.15719	1.013	0.918348	0.146387	0.808083	0.249367	0.312987	0.0259857	0.0259857	0.0259857	0.0259857	0.00297747	0.00297747	0.00297747	0.00297747	0.0351868	-0.0397281	-0.187296	0.00883785	-5.66004e-05	-0.00706904	-0.0874455	0.655152	0.556707	0.0253102
Sum of Omega-6 fatty acids	Cheese	-0.0333168	0.000551722	0.352954	0.00566154	-0.0943942	0.0974508	0.924942	0.92252	0.988052	7.36121e-05	7.36121e-05	-0.00767776	-0.00767776	-0.129312	-0.000386384	-0.189446	0.00493659	0.524979	0.00581313	0.187637	0.0081389	-0.246319	-0.0664674	-1.00964	0.606542	0.805833	0.94711	0.987727	0.314587	0.545237	0.0096416	0.0096416	0.0096416	0.0096416	-0.0137527	-0.0137527	-0.0137527	-0.0137527	-0.0124487	-0.0019091	-0.181765	0.00598165	-5.50215e-05	-0.0159208	-0.112341	0.597467	0.618684	0.00680098
Sum of polyunsaturated fatty acids	Cheese	0.0472226	-0.000652865	0.353229	0.00473056	0.133688	-0.13801	0.893857	0.890448	0.988052	0.000147628	0.000147628	-0.00760317	-0.00760317	-0.0619111	-0.00166678	-0.193769	0.0055187	0.518173	0.00490217	0.187734	0.00821183	-0.11948	-0.340009	-1.03215	0.672043	0.905084	0.734411	0.983419	0.303965	0.502777	0.0105079	0.0105079	0.0105079	0.0105079	-0.012866	-0.012866	-0.012866	-0.012866	0.0555706	-0.00317995	-0.184674	0.00673705	-5.4898e-05	-0.0148249	-0.109571	0.623844	0.613059	0.00567557
Sum of saturated fatty acids	Cheese	-0.225258	0.00205191	0.387868	0.00344189	-0.58076	0.596159	0.562416	0.552114	0.972521	0.00274751	0.00274751	-0.00498313	-0.00498313	-0.274175	0.00168501	-0.187136	0.00377886	0.528699	0.00358728	0.187065	0.00825389	-0.518584	0.469717	-1.00038	0.457828	0.604953	0.639362	0.979437	0.319027	0.647859	0.0113248	0.0113248	0.0113248	0.0113248	-0.0120298	-0.0120298	-0.0120298	-0.0120298	-0.0989257	0.000166421	-0.178161	0.00520392	-5.55348e-05	-0.0166561	-0.113066	0.564991	0.621025	0.00391574
Sum of trans fatty acids with CLAt	Cheese	-0.304188	0.0999298	0.162735	0.0453642	-1.86923	2.20283	0.0638587	0.0293825	0.448946	0.0362524	0.0362524	0.0287815	0.0287815	-0.36036	0.0977677	-0.179726	0.00322093	0.457354	0.0457467	0.18397	0.00785262	-0.787923	2.13715	-0.97693	0.410173	0.43221	0.0345026	0.503003	0.330461	0.68237	0.043989	0.043989	0.043989	0.043989	0.0214061	0.0214061	0.0214061	0.0214061	-0.263951	0.0695138	-0.158928	0.00395676	-4.77818e-05	-0.0287775	-0.0613851	0.500101	0.568082	0.0512101
Sum of trans fatty acids without CLAt	Cheese	-0.248694	0.0902271	0.155049	0.0466931	-1.60397	1.93234	0.111166	0.0555091	0.533522	0.0281311	0.0281311	0.0205972	0.0205972	-0.339778	0.0888586	-0.186232	0.00386915	0.459439	0.0469461	0.18462	0.00786235	-0.739551	1.89278	-1.00873	0.492111	0.460937	0.0606629	0.629122	0.315021	0.62349	0.0367792	0.0367792	0.0367792	0.0367792	0.014026	0.014026	0.014026	0.014026	-0.233035	0.0591315	-0.16399	0.00440574	-4.98618e-05	-0.0289561	-0.0698687	0.523149	0.569379	0.0522844
Sum of unsaturated fatty acids	Cheese	-0.16421	0.00104296	0.365267	0.00225219	-0.449561	0.463087	0.653781	0.644082	0.982021	0.00165964	0.00165964	-0.00607943	-0.00607943	-0.2497	0.000887665	-0.189472	0.00417588	0.527177	0.00231167	0.187107	0.00812785	-0.473655	0.383993	-1.01264	0.513774	0.636559	0.701626	0.983419	0.313156	0.608303	0.0107557	0.0107557	0.0107557	0.0107557	-0.0126123	-0.0126123	-0.0126123	-0.0126123	-0.074228	-0.000122257	-0.178145	0.00541593	-5.55776e-05	-0.0159991	-0.113261	0.573485	0.623482	0.00257993
C12:1 u	Dairy fat	0.042835	0.055764	0.158475	0.171861	0.270295	0.324472	0.787365	0.746107	0.987845	0.000815472	0.000815472	-0.00693014	-0.00693014	-0.172463	0.0423154	-0.224044	0.00627378	0.500483	0.174645	0.186752	0.00804787	-0.344594	0.242294	-1.19968	0.779558	0.73097	0.808943	0.983419	0.232495	0.437101	0.014961	0.014961	0.014961	0.014961	-0.00830768	-0.00830768	-0.00830768	-0.00830768	-0.244744	0.00995233	-0.261659	0.0115983	-5.16888e-05	-0.153852	-0.234787	0.310831	0.609434	0.182815
C14:1 c9 (ω5)	Dairy fat	1.98573	1.22672	0.798926	0.490703	2.4855	2.49991	0.014216	0.0136768	0.38228	0.0462077	0.0462077	0.038814	0.038814	1.85611	1.15356	-0.170024	0.00218866	1.02163	0.510182	0.184578	0.00802216	1.81681	2.26107	-0.921149	0.272826	0.0716037	0.0254562	0.503003	0.358719	0.78543	0.0526419	0.0526419	0.0526419	0.0526419	0.0302633	0.0302633	0.0302633	0.0302633	0.815288	0.612064	-0.23044	0.00942805	-3.77071e-05	-0.136801	-0.2385	0.24362	1.14129	0.56852
C14:1 t9 (ω5)	Dairy fat	-0.0960106	0.169906	0.0950946	0.0722428	-1.00963	2.35188	0.314561	0.0201928	0.436999	0.0411156	0.0411156	0.0336824	0.0336824	-0.0128918	0.170678	-0.223311	0.00112353	0.454194	0.0759243	0.18313	0.00815539	-0.0283839	2.248	-1.21941	0.137765	0.977401	0.0263004	0.503003	0.224947	0.890644	0.0522192	0.0522192	0.0522192	0.0522192	0.0298307	0.0298307	0.0298307	0.0298307	-0.1156	0.118486	-0.257484	0.00740913	-4.3266e-05	-0.118168	-0.216907	0.19015	0.561861	0.08251
C15	Dairy fat	3.63431	1.32727	1.10914	0.403894	3.27669	3.28618	0.00134947	0.00130822	0.109771	0.0772467	0.0772467	0.0700936	0.0700936	3.78454	1.32234	-0.166287	-0.000972459	1.36426	0.426343	0.180967	0.00803193	2.77405	3.10159	-0.918879	-0.121074	0.0063718	0.00237212	0.30703	0.359901	0.903824	0.0838974	0.0838974	0.0838974	0.0838974	0.0622572	0.0622572	0.0622572	0.0622572	2.66765	0.980462	-0.225391	0.00617217	-3.62731e-05	-0.097654	-0.20356	0.179808	1.54158	0.482987
C15 aiso	Dairy fat	1.27498	0.773483	0.848858	0.512264	1.50199	1.50993	0.135544	0.133507	0.697927	0.0173666	0.0173666	0.00974931	0.00974931	1.10709	0.724542	-0.219424	0.00412128	1.06683	0.526561	0.185379	0.0080812	1.03774	1.37599	-1.18365	0.509983	0.301363	0.171247	0.835873	0.238762	0.610948	0.0289818	0.0289818	0.0289818	0.0289818	0.00604434	0.00604434	0.00604434	0.00604434	0.844161	0.625043	-0.270155	0.0103387	-4.4165e-05	-0.132436	-0.229979	0.203579	1.29788	0.664981
C15 iso	Dairy fat	2.22551	1.40505	1.39198	0.877091	1.59882	1.60194	0.112308	0.111615	0.677736	0.0195051	0.0195051	0.0119043	0.0119043	2.0999	1.3985	-0.236235	0.00481742	1.5435	0.888733	0.185137	0.00794134	1.36048	1.57358	-1.276	0.606626	0.176089	0.118071	0.717099	0.204285	0.545182	0.0333527	0.0333527	0.0333527	0.0333527	0.0105185	0.0105185	0.0105185	0.0105185	1.73298	1.22836	-0.279509	0.0108289	-4.37802e-05	-0.12151	-0.223191	0.160538	1.83456	1.07879
C16	Dairy fat	-0.230381	0.00324261	0.363811	0.00497012	-0.633243	0.652422	0.527696	0.51529	0.969748	0.0032888	0.0032888	-0.00443765	-0.00443765	-0.353723	0.00277091	-0.226714	0.00544763	0.513258	0.00516939	0.186661	0.00821369	-0.689172	0.536022	-1.21458	0.663238	0.491972	0.592881	0.963606	0.226782	0.50838	0.0167301	0.0167301	0.0167301	0.0167301	-0.00649671	-0.00649671	-0.00649671	-0.00649671	-0.372081	0.00265623	-0.26164	0.0104952	-5.21668e-05	-0.166749	-0.231791	0.275254	0.609477	0.00568255
C16 iso	Dairy fat	4.12954	2.25254	1.64906	0.898296	2.50418	2.50757	0.0135205	0.0133978	0.38228	0.0464779	0.0464779	0.0390863	0.0390863	4.02193	2.17828	-0.196976	0.00179589	1.87099	0.932486	0.183188	0.0080387	2.14963	2.33599	-1.07526	0.223406	0.0334807	0.0210586	0.485927	0.284295	0.823578	0.0551051	0.0551051	0.0551051	0.0551051	0.0327848	0.0327848	0.0327848	0.0327848	3.33384	1.87621	-0.23965	0.00867888	-4.83446e-05	-0.113078	-0.212922	0.114252	2.16447	1.09345
C16:1 c9 (ω7)	Dairy fat	-0.0935072	0.028113	0.151384	0.0371377	-0.617682	0.756992	0.537874	0.450435	0.958621	0.0044225	0.0044225	-0.00329516	-0.00329516	-0.234416	0.0198032	-0.21508	0.00551988	0.453116	0.0385187	0.187166	0.00820171	-0.517341	0.51412	-1.14914	0.673016	0.605818	0.608062	0.973085	0.252657	0.50216	0.0165524	0.0165524	0.0165524	0.0165524	-0.00667862	-0.00667862	-0.00667862	-0.00667862	-0.256333	-0.00475907	-0.265157	0.0119809	-5.15828e-05	-0.152765	-0.234817	0.319119	0.559236	0.0430578
C16:1 t9 (ω7)	Dairy fat	11.8869	4.69247	2.91444	1.15005	4.07861	4.08025	7.88072e-05	7.83176e-05	0.0722872	0.114306	0.114306	0.10744	0.10744	12.1143	4.71549	-0.0577314	-0.00233917	3.26031	1.23519	0.182081	0.00787305	3.7157	3.81763	-0.317064	-0.297111	0.000302442	0.000209576	0.158599	0.751716	0.766867	0.115957	0.115957	0.115957	0.115957	0.0950737	0.0950737	0.0950737	0.0950737	12.13	4.75616	-0.137975	0.00385541	-3.89971e-05	-0.151326	-0.145552	0.184706	4.26559	1.62477
C16:1 u1	Dairy fat	-0.877415	-0.298101	1.27566	0.432383	-0.687812	-0.689438	0.492806	0.491786	0.969748	0.00367116	0.00367116	-0.00405232	-0.00405232	-1.46324	-0.393946	-0.229444	0.00809687	1.46098	0.441679	0.186299	0.00808773	-1.00155	-0.891929	-1.23158	1.00113	0.318467	0.374118	0.930191	0.22038	0.318668	0.0206404	0.0206404	0.0206404	0.0206404	-0.00249408	-0.00249408	-0.00249408	-0.00249408	-3.21294	-0.92001	-0.287473	0.0161664	-3.98122e-05	-0.164562	-0.253719	0.415609	1.6146	0.472834
C16:1 u2	Dairy fat	-1.73608	-1.28067	1.69513	1.2488	-1.02416	-1.02552	0.307678	0.307037	0.878857	0.00808672	0.00808672	0.000397468	0.000397468	-2.09844	-1.36982	-0.229873	0.00699308	1.76947	1.2504	0.18597	0.00790731	-1.18591	-1.0955	-1.23607	0.884382	0.237871	0.27537	0.891812	0.218713	0.378161	0.0237312	0.0237312	0.0237312	0.0237312	0.000669703	0.000669703	0.000669703	0.000669703	-2.40354	-1.58823	-0.249763	0.0110222	-5.08546e-05	-0.155764	-0.218924	0.330064	2.85614	2.07356
C17	Dairy fat	1.85743	0.645037	0.925563	0.320022	2.00681	2.0156	0.0468604	0.0459193	0.476894	0.0305318	0.0305318	0.0230166	0.0230166	1.6738	0.590717	-0.182244	0.00261706	1.16712	0.335491	0.18594	0.008161	1.43413	1.76075	-0.980125	0.320678	0.153993	0.0806874	0.64983	0.328888	0.748981	0.0379896	0.0379896	0.0379896	0.0379896	0.015265	0.015265	0.015265	0.015265	1.18642	0.451092	-0.246168	0.00884931	-4.70834e-05	-0.128952	-0.228278	0.205365	1.33186	0.378134
C17 aiso	Dairy fat	0.197054	0.198822	0.872945	0.876322	0.225735	0.226882	0.821765	0.820874	0.987845	0.000398876	0.000398876	-0.00734997	-0.00734997	-0.146409	0.0815655	-0.22036	0.00662777	0.958774	0.888202	0.188799	0.00794196	-0.152705	0.0918322	-1.16717	0.834525	0.878873	0.926976	0.984579	0.245328	0.405552	0.0145711	0.0145711	0.0145711	0.0145711	-0.00870679	-0.00870679	-0.00870679	-0.00870679	0.0522027	0.331019	-0.258159	0.0120018	-5.10664e-05	-0.15579	-0.230132	0.31634	1.21688	1.1537
C17 iso	Dairy fat	6.58671	2.41075	1.78118	0.651201	3.69795	3.70201	0.000320328	0.000315732	0.0786106	0.0960364	0.0960364	0.0890289	0.0890289	6.27936	2.32958	-0.158679	0.00338127	1.89575	0.66117	0.17916	0.00762968	3.31234	3.52341	-0.885681	0.443172	0.00120527	0.000592831	0.182394	0.377464	0.658395	0.102261	0.102261	0.102261	0.102261	0.0810546	0.0810546	0.0810546	0.0810546	6.02126	2.25535	-0.215491	0.00861331	-3.57717e-05	-0.125945	-0.200992	0.246453	2.1258	0.739125
C17:1 c10 (ω7)	Dairy fat	-0.452259	-0.223571	0.456282	0.221387	-0.991184	-1.00987	0.323451	0.314449	0.884867	0.00784368	0.00784368	0.000152546	0.000152546	-0.864847	-0.31129	-0.284408	0.00751772	0.649254	0.227415	0.190741	0.00790698	-1.33206	-1.36882	-1.49107	0.95077	0.185226	0.173472	0.835873	0.138423	0.343527	0.0288335	0.0288335	0.0288335	0.0288335	0.00589256	0.00589256	0.00589256	0.00589256	-1.07377	-0.409828	-0.363732	0.012614	-6.09632e-05	-0.169214	-0.191816	0.360522	0.760072	0.262496
C18	Dairy fat	0.0795316	-0.00300803	0.342776	0.012533	0.232022	-0.240008	0.816889	0.810705	0.987845	0.000446343	0.000446343	-0.00730214	-0.00730214	-0.0807876	-0.00717688	-0.237519	0.00760003	0.520856	0.0129188	0.188354	0.00812866	-0.155106	-0.555538	-1.26103	0.934967	0.876984	0.579504	0.959461	0.209611	0.35158	0.0168947	0.0168947	0.0168947	0.0168947	-0.0063283	-0.0063283	-0.0063283	-0.0063283	-0.189571	-0.00390294	-0.265926	0.0122942	-5.02705e-05	-0.162393	-0.233921	0.337821	0.614941	0.0146434
C18:1 c11 (ω7)	Dairy fat	0.0559329	-0.0307248	0.132951	0.0549368	0.420702	-0.559277	0.674672	0.576943	0.982021	0.00241887	0.00241887	-0.00531432	-0.00531432	-0.198337	-0.0307654	-0.215475	0.00705345	0.454945	0.0554664	0.186994	0.00796888	-0.435958	-0.554666	-1.15231	0.885125	0.663607	0.580099	0.959461	0.251359	0.377762	0.0168872	0.0168872	0.0168872	0.0168872	-0.00633594	-0.00633594	-0.00633594	-0.00633594	-0.2484	-0.0225591	-0.258422	0.0120758	-4.94188e-05	-0.149709	-0.234646	0.336903	0.559376	0.0642529
C18:1 c12 (ω6)	Dairy fat	0.0909973	0.0733488	0.615359	0.49095	0.147877	0.149402	0.882671	0.88147	0.988052	0.000173	0.000173	-0.0075776	-0.0075776	-0.120715	0.0840692	-0.223239	0.00662157	0.754701	0.491263	0.186726	0.0079365	-0.159951	0.171129	-1.19555	0.834319	0.873174	0.864395	0.983419	0.234102	0.405668	0.0147328	0.0147328	0.0147328	0.0147328	-0.00854121	-0.00854121	-0.00854121	-0.00854121	0.254503	0.426482	-0.261401	0.0121166	-5.39515e-05	-0.137338	-0.237888	0.283881	0.960224	0.650468
C18:1 c13 (ω5)	Dairy fat	1.94847	0.922834	2.10708	0.997096	0.924725	0.925522	0.356835	0.356423	0.922833	0.00659644	0.00659644	-0.00110436	-0.00110436	1.41579	0.746849	-0.214111	0.00537577	2.28788	1.02146	0.186735	0.00809476	0.618825	0.731156	-1.1466	0.664105	0.53714	0.466031	0.939661	0.253703	0.507827	0.0186365	0.0186365	0.0186365	0.0186365	-0.00454527	-0.00454527	-0.00454527	-0.00454527	2.72768	1.38553	-0.265112	0.0106879	-4.42191e-05	-0.155426	-0.216515	0.226568	2.98305	1.36007
C18:1 c15 (ω3)	Dairy fat	11.256	3.0189	5.53963	1.48558	2.0319	2.03214	0.0442175	0.0441922	0.476894	0.0310195	0.0310195	0.023508	0.023508	10.032	2.71116	-0.17048	0.00335895	5.86115	1.54486	0.186918	0.00805639	1.71161	1.75495	-0.912059	0.41693	0.0894105	0.0816791	0.64983	0.363465	0.677433	0.0378388	0.0378388	0.0378388	0.0378388	0.0151106	0.0151106	0.0151106	0.0151106	10.4351	2.80975	-0.224978	0.00766367	-5.14767e-05	-0.123064	-0.245828	0.208181	6.71634	1.75885
C18:1 c9 (ω9)	Dairy fat	-0.0806487	0.00131596	0.284743	0.00442047	-0.283233	0.297697	0.777452	0.766413	0.987845	0.000686534	0.000686534	-0.00706008	-0.00706008	-0.293739	0.00151202	-0.22966	0.00627012	0.498042	0.00449074	0.187725	0.00799307	-0.589788	0.336697	-1.22338	0.784445	0.556381	0.736901	0.983419	0.223449	0.43424	0.0153845	0.0153845	0.0153845	0.0153845	-0.00787411	-0.00787411	-0.00787411	-0.00787411	-0.249096	-0.000202021	-0.260335	0.0117534	-5.16283e-05	-0.15659	-0.2346	0.317823	0.600344	0.00499057
C18:1 t10-11	Dairy fat	0.359761	0.231026	0.315994	0.195034	1.13851	1.18454	0.257019	0.238377	0.848081	0.01076	0.01076	0.00309145	0.00309145	0.122852	0.231029	-0.219933	0.00679499	0.537555	0.195188	0.185734	0.0078947	0.228538	1.18362	-1.18413	0.860702	0.819596	0.238774	0.86728	0.238573	0.391024	0.0252582	0.0252582	0.0252582	0.0252582	0.00223279	0.00223279	0.00223279	0.00223279	0.110548	0.22602	-0.261242	0.0114987	-5.61102e-05	-0.177383	-0.207993	0.294946	0.659693	0.21786
C18:1 t12 (ω6)	Dairy fat	2.44544	0.618579	3.91118	0.989092	0.625244	0.625401	0.532915	0.532813	0.969748	0.00302282	0.00302282	-0.00470568	-0.00470568	1.42045	0.412082	-0.21302	0.0062103	4.03117	1.00377	0.188165	0.00798769	0.352367	0.410533	-1.13209	0.777484	0.725147	0.682107	0.981174	0.259729	0.438319	0.0158117	0.0158117	0.0158117	0.0158117	-0.00743683	-0.00743683	-0.00743683	-0.00743683	2.21805	0.62325	-0.245557	0.0111097	-4.62178e-05	-0.140948	-0.22986	0.284551	4.79214	1.19805
C18:1 t13+c6+c7+u	Dairy fat	2.52228	0.872116	1.50415	0.519214	1.67689	1.67969	0.0959859	0.0954389	0.667067	0.0214028	0.0214028	0.0138168	0.0138168	2.29972	0.834928	-0.221542	0.00464145	1.6534	0.526468	0.184918	0.00795538	1.3909	1.5859	-1.19806	0.583435	0.166686	0.115248	0.717099	0.233126	0.560635	0.0336432	0.0336432	0.0336432	0.0336432	0.0108159	0.0108159	0.0108159	0.0108159	2.64853	0.968482	-0.273289	0.00926603	-3.34334e-05	-0.151812	-0.214431	0.302054	1.8772	0.597914
C18:1 t6-9	Dairy fat	-0.114769	0.129814	0.101824	0.0612673	-1.12713	2.11882	0.261779	0.036023	0.448946	0.0336311	0.0336311	0.0261398	0.0261398	-0.313671	0.130348	-0.230513	0.00623297	0.447271	0.0613059	0.183535	0.00780071	-0.7013	2.12619	-1.25596	0.799026	0.484399	0.0354228	0.503003	0.211435	0.425767	0.0483794	0.0483794	0.0483794	0.0483794	0.0259002	0.0259002	0.0259002	0.0259002	-0.340441	0.0887342	-0.240245	0.0109587	-4.59889e-05	-0.17364	-0.186053	0.275419	0.557793	0.068459
C18:1 u1	Dairy fat	0.730999	0.829355	0.470968	0.525168	1.55212	1.57922	0.123083	0.116735	0.677736	0.0189661	0.0189661	0.0113612	0.0113612	0.474389	0.75483	-0.197018	0.00570731	0.665241	0.529976	0.186155	0.00789866	0.713109	1.42427	-1.05836	0.722568	0.477086	0.15682	0.813173	0.291901	0.471274	0.0299993	0.0299993	0.0299993	0.0299993	0.00708591	0.00708591	0.00708591	0.00708591	0.262367	0.647521	-0.255	0.0123902	-3.98339e-05	-0.13027	-0.218686	0.241289	0.801297	0.717267
C18:2 c9c12 (ω6)	Dairy fat	0.0756568	-0.00179439	0.334491	0.00765581	0.226185	-0.234382	0.821416	0.81506	0.987845	0.000425672	0.000425672	-0.00732297	-0.00732297	-0.1246	-0.00321878	-0.225245	0.00727413	0.513171	0.00781774	0.186699	0.00809843	-0.242804	-0.411728	-1.20646	0.898215	0.808549	0.681233	0.981174	0.229881	0.370771	0.0158193	0.0158193	0.0158193	0.0158193	-0.00742905	-0.00742905	-0.00742905	-0.00742905	-0.054452	-0.00715389	-0.263725	0.0134907	-5.54294e-05	-0.161228	-0.237891	0.393202	0.616507	0.00926636
C18:2 c9t11 (ω7) +u	Dairy fat	3.0113	1.69216	0.838345	0.468748	3.59196	3.60995	0.000465308	0.000436972	0.0786106	0.0917522	0.0917522	0.0847116	0.0847116	3.25685	1.70582	-0.137485	-0.00233405	1.10876	0.500066	0.180476	0.00803485	2.93737	3.41119	-0.761794	-0.29049	0.00393176	0.000867859	0.200258	0.447596	0.771915	0.0972215	0.0972215	0.0972215	0.0972215	0.0758961	0.0758961	0.0758961	0.0758961	3.17341	1.70305	-0.195356	0.00347391	-2.63886e-05	-0.128079	-0.224865	0.106446	1.25259	0.562443
C18:2 t9c12 (ω6) + u	Dairy fat	1.38501	0.830699	1.29395	0.774316	1.07037	1.07282	0.286451	0.285356	0.874354	0.00884308	0.00884308	0.00115969	0.00115969	1.22488	0.821832	-0.233754	0.00532493	1.45796	0.786386	0.186229	0.00799609	0.840131	1.04508	-1.2552	0.665942	0.402414	0.297973	0.914606	0.211711	0.506656	0.0229085	0.0229085	0.0229085	0.0229085	-0.000172424	-0.000172424	-0.000172424	-0.000172424	1.94655	1.27922	-0.296041	0.0107977	-3.98238e-05	-0.133757	-0.239407	0.184151	1.74591	0.960777
C18:2 t9t12 (ω6)	Dairy fat	0.183616	0.153611	0.936946	0.780398	0.195973	0.196837	0.84494	0.844265	0.987845	0.000300258	0.000300258	-0.00744935	-0.00744935	-0.234686	-0.00881552	-0.223228	0.00660606	1.0597	0.79042	0.188786	0.007956	-0.221465	-0.011153	-1.18244	0.830324	0.825086	0.991119	0.997604	0.23924	0.407914	0.0145066	0.0145066	0.0145066	0.0145066	-0.00877278	-0.00877278	-0.00877278	-0.00877278	-0.228386	0.0253812	-0.260747	0.0117015	-5.11059e-05	-0.157101	-0.233962	0.314757	1.29437	1.00221
C18:2 u2	Dairy fat	0.451774	0.182885	1.05301	0.424797	0.42903	0.430524	0.668617	0.667533	0.982021	0.00143477	0.00143477	-0.00630605	-0.00630605	-0.0335342	0.0698628	-0.220208	0.00624932	1.28774	0.442134	0.187506	0.00823981	-0.0260411	0.158013	-1.17441	0.75843	0.979265	0.874698	0.983419	0.24243	0.449599	0.0146993	0.0146993	0.0146993	0.0146993	-0.00857549	-0.00857549	-0.00857549	-0.00857549	-0.566441	-0.109828	-0.265651	0.0123783	-5.14219e-05	-0.154593	-0.225923	0.311389	1.50341	0.496877
C18:2 u3	Dairy fat	4.16859	2.21023	2.8677	1.51978	1.45364	1.45431	0.148475	0.14829	0.721568	0.0161309	0.0161309	0.00850405	0.00850405	3.4924	1.92301	-0.198948	0.00472403	3.04122	1.55629	0.186636	0.00803385	1.14836	1.23564	-1.06597	0.588016	0.25298	0.218874	0.846211	0.28846	0.557566	0.0262126	0.0262126	0.0262126	0.0262126	0.00320971	0.00320971	0.00320971	0.00320971	6.25253	3.39015	-0.259995	0.00970782	-4.67966e-05	-0.106038	-0.197305	0.164563	4.02805	2.07776
C18:3 c6c9c12 (ω6)	Dairy fat	0.433105	0.237736	0.705706	0.384375	0.613719	0.6185	0.540482	0.537336	0.969748	0.00295668	0.00295668	-0.00477234	-0.00477234	0.134797	0.172715	-0.220062	0.00577964	0.938116	0.395496	0.186712	0.00814981	0.143689	0.436704	-1.17861	0.709175	0.885974	0.663068	0.979437	0.240755	0.479516	0.0159833	0.0159833	0.0159833	0.0159833	-0.00726121	-0.00726121	-0.00726121	-0.00726121	0.0415355	0.150306	-0.259078	0.0112019	-5.03267e-05	-0.147896	-0.237925	0.296071	1.07416	0.46042
C18:3 c9c12c15 (ω3)	Dairy fat	-0.021708	-0.0743467	0.0922011	0.0993525	-0.235442	-0.748312	0.814239	0.455634	0.958621	0.0043221	0.0043221	-0.00339633	-0.00339633	-0.335187	-0.0855696	-0.212408	0.008013	0.470936	0.102046	0.186644	0.00809195	-0.711746	-0.838538	-1.13804	0.990243	0.477927	0.403304	0.930191	0.257248	0.323938	0.0199318	0.0199318	0.0199318	0.0199318	-0.00321937	-0.00321937	-0.00321937	-0.00321937	-0.400805	-0.117153	-0.237805	0.0133568	-5.73905e-05	-0.152457	-0.231442	0.422757	0.571284	0.108806
C18:4 c6c9c12c15 (ω3)	Dairy fat	2.51993	1.25241	2.83033	1.40601	0.890332	0.890757	0.374945	0.374718	0.922833	0.00611316	0.00611316	-0.00159139	-0.00159139	1.74273	0.945689	-0.211871	0.00533088	3.05518	1.45287	0.187198	0.0081595	0.570419	0.650913	-1.1318	0.653334	0.569402	0.516279	0.939661	0.259851	0.514722	0.0177824	0.0177824	0.0177824	0.0177824	-0.00541957	-0.00541957	-0.00541957	-0.00541957	1.24549	0.722744	-0.259386	0.0109473	-5.01511e-05	-0.155901	-0.248163	0.290706	3.41417	1.61917
C19	Dairy fat	-0.567269	-0.296099	1.40738	0.733189	-0.403067	-0.403851	0.687566	0.686991	0.982021	0.00126271	0.00126271	-0.00647944	-0.00647944	-1.00972	-0.38617	-0.220661	0.00739115	1.58739	0.747792	0.186593	0.0080748	-0.636086	-0.516414	-1.18258	0.915335	0.525865	0.606464	0.973085	0.239186	0.361751	0.0165707	0.0165707	0.0165707	0.0165707	-0.00665992	-0.00665992	-0.00665992	-0.00665992	-0.671245	-0.195975	-0.261952	0.0123563	-4.96844e-05	-0.155786	-0.232973	0.319002	1.88498	0.853619
C20	Dairy fat	-0.0371799	-0.0307136	0.834608	0.685635	-0.0445477	-0.0447958	0.964537	0.964339	0.994515	1.55553e-05	1.55553e-05	-0.00773626	-0.00773626	-0.364049	-0.10732	-0.223153	0.00678313	1.01217	0.693586	0.186726	0.00802358	-0.359674	-0.154732	-1.19508	0.8454	0.719689	0.877278	0.983419	0.234282	0.399478	0.0146914	0.0146914	0.0146914	0.0146914	-0.00858363	-0.00858363	-0.00858363	-0.00858363	-0.538672	-0.217791	-0.254952	0.0118875	-5.02152e-05	-0.159642	-0.237807	0.324324	1.24853	0.866169
C20:1 c11 (ω9)	Dairy fat	-0.365159	-0.199416	0.593136	0.320365	-0.615642	-0.622464	0.539216	0.534736	0.969748	0.00299458	0.00299458	-0.00473414	-0.00473414	-0.477725	-0.137842	-0.209922	0.00647121	0.750443	0.325116	0.189107	0.00793658	-0.636591	-0.423977	-1.11007	0.815364	0.525537	0.6723	0.979437	0.269068	0.41639	0.0158985	0.0158985	0.0158985	0.0158985	-0.00734796	-0.00734796	-0.00734796	-0.00734796	-0.46617	-0.112572	-0.244479	0.0115839	-5.37991e-05	-0.154784	-0.233727	0.31694	0.856137	0.350686
C20:1 c8 + c9	Dairy fat	0.388879	0.143878	2.39176	0.884312	0.162591	0.1627	0.871095	0.871009	0.988052	0.000205162	0.000205162	-0.00754519	-0.00754519	0.287347	0.182106	-0.22809	0.00631912	2.59598	0.910312	0.188489	0.00805826	0.110689	0.200047	-1.21009	0.784179	0.912038	0.841763	0.983419	0.22849	0.434395	0.0148161	0.0148161	0.0148161	0.0148161	-0.008456	-0.008456	-0.008456	-0.008456	-1.13633	-0.317287	-0.252329	0.0120308	-5.48801e-05	-0.161128	-0.229049	0.331707	2.95392	1.04775
C20:1 t11 + c5	Dairy fat	0.596476	0.355622	2.12794	1.26761	0.280307	0.280545	0.779691	0.779509	0.987845	0.000609749	0.000609749	-0.00713746	-0.00713746	0.288011	0.296079	-0.22454	0.00634422	2.26416	1.28281	0.186831	0.00801165	0.127204	0.230806	-1.20184	0.791874	0.89898	0.817837	0.983419	0.231663	0.429911	0.0149188	0.0149188	0.0149188	0.0149188	-0.00835081	-0.00835081	-0.00835081	-0.00835081	-0.165254	0.0543756	-0.262187	0.0116844	-5.12243e-05	-0.156512	-0.234715	0.31142	2.4703	1.41148
C20:2 c11c14 (ω6)	Dairy fat	0.450276	0.269598	0.543399	0.321112	0.828628	0.839577	0.408845	0.402699	0.931557	0.00543456	0.00543456	-0.00227525	-0.00227525	0.228264	0.222061	-0.220975	0.00512674	0.81697	0.334029	0.186437	0.00822666	0.279403	0.664794	-1.18526	0.623186	0.78039	0.507388	0.939661	0.23813	0.53428	0.0179232	0.0179232	0.0179232	0.0179232	-0.00527549	-0.00527549	-0.00527549	-0.00527549	-0.0926009	0.0824024	-0.259146	0.0111507	-4.98563e-05	-0.155594	-0.236636	0.300443	0.950557	0.383163
C20:3 c11c14c17 (ω3)	Dairy fat	-0.996444	-0.800974	1.29442	1.03812	-0.7698	-0.771566	0.442826	0.441783	0.958621	0.00459363	0.00459363	-0.0031227	-0.0031227	-1.36488	-0.869433	-0.215188	0.00756564	1.45277	1.05219	0.186473	0.00800098	-0.939504	-0.826311	-1.15399	0.945589	0.349255	0.410177	0.930191	0.250671	0.346154	0.0197756	0.0197756	0.0197756	0.0197756	-0.0033793	-0.0033793	-0.0033793	-0.0033793	-1.26048	-0.766162	-0.246637	0.0122991	-4.96517e-05	-0.168793	-0.242824	0.372057	1.88242	1.37391
C20:3 c8c11c14 (ω6)	Dairy fat	-0.0350543	0.0446454	0.10258	0.0680568	-0.341727	0.656001	0.733112	0.512992	0.969748	0.00332486	0.00332486	-0.0044013	-0.0044013	-0.223749	0.0233742	-0.210418	0.006122	0.452938	0.0703318	0.190409	0.00806218	-0.493995	0.332342	-1.10508	0.759348	0.622163	0.740179	0.983419	0.271213	0.449052	0.015362	0.015362	0.015362	0.015362	-0.00789721	-0.00789721	-0.00789721	-0.00789721	-0.257953	0.00104489	-0.260692	0.0116787	-5.13978e-05	-0.157017	-0.23447	0.313457	0.55908	0.075285
C20:4 c5c8c11c14 (ω6)	Dairy fat	0.0499003	-0.00499865	0.204823	0.0185425	0.243627	-0.269578	0.807907	0.787915	0.987845	0.000563035	0.000563035	-0.00718454	-0.00718454	-0.159315	-0.00838873	-0.230187	0.00702444	0.475231	0.01872	0.187294	0.00798654	-0.335237	-0.448116	-1.22902	0.879535	0.738	0.654833	0.979437	0.221338	0.380772	0.0160614	0.0160614	0.0160614	0.0160614	-0.00718125	-0.00718125	-0.00718125	-0.00718125	-0.261404	0.000899313	-0.260567	0.0116368	-5.21708e-05	-0.157779	-0.23534	0.311923	0.565206	0.0216197
C20:4 c8c11c14c17 (ω3)	Dairy fat	0.701567	0.477391	0.992094	0.672452	0.707157	0.709926	0.480744	0.479031	0.959747	0.00389174	0.00389174	-0.00383003	-0.00383003	0.199204	0.263945	-0.210892	0.00582977	1.21295	0.701782	0.189354	0.00819197	0.164231	0.376107	-1.11375	0.711644	0.86981	0.707465	0.983419	0.267491	0.47799	0.0156021	0.0156021	0.0156021	0.0156021	-0.00765142	-0.00765142	-0.00765142	-0.00765142	-0.761666	-0.326127	-0.267134	0.0122373	-5.64744e-05	-0.153975	-0.234327	0.342677	1.57588	0.95401
C20:5 c5,c8,c11,c14,c17 (EPA) (ω3)	Dairy fat	0.00804943	-0.147508	0.0868065	0.0842568	0.0927285	-1.7507	0.926263	0.0823747	0.638923	0.0232079	0.0232079	0.0156359	0.0156359	-0.417799	-0.177337	-0.247906	0.0105182	0.455701	0.0864291	0.184121	0.00803818	-0.916827	-2.05182	-1.34643	1.30853	0.360971	0.0422427	0.526892	0.180561	0.193057	0.0461259	0.0461259	0.0461259	0.0461259	0.0235934	0.0235934	0.0235934	0.0235934	-0.448518	-0.179732	-0.255957	0.0144142	-4.82748e-05	-0.133596	-0.210822	0.28404	0.565105	0.114546
C22	Dairy fat	1.37122	0.844416	0.975471	0.598311	1.4057	1.41133	0.162216	0.160554	0.747945	0.015206	0.015206	0.00757194	0.00757194	1.01583	0.709892	-0.193228	0.004701	1.16741	0.616582	0.187552	0.00806571	0.870156	1.15133	-1.03026	0.582838	0.385857	0.251758	0.869	0.304844	0.561036	0.0246855	0.0246855	0.0246855	0.0246855	0.0016466	0.0016466	0.0016466	0.0016466	0.716581	0.557323	-0.236574	0.0104281	-5.45978e-05	-0.161386	-0.243905	0.307258	1.31672	0.682292
C22:5 c7,c10,c13,c16,c19 (DPA) (ω3)	Dairy fat	-0.0358852	-0.0227523	0.326472	0.199384	-0.109918	-0.114113	0.912645	0.909326	0.988052	0.000100933	0.000100933	-0.00765022	-0.00765022	-0.433331	-0.0914889	-0.22816	0.00782004	0.662915	0.211614	0.186994	0.0084178	-0.653675	-0.432338	-1.22014	0.928988	0.514503	0.666229	0.979437	0.224671	0.354658	0.0159539	0.0159539	0.0159539	0.0159539	-0.00729126	-0.00729126	-0.00729126	-0.00729126	-0.388076	-0.057557	-0.261298	0.0123177	-5.11466e-05	-0.156594	-0.235212	0.33519	0.788808	0.246205
C22:6 c4,c7,c10,c13,c16,c19 (DHA) (ω3)	Dairy fat	0.180737	-0.0542163	0.146945	0.0355396	1.22996	-1.52552	0.22095	0.129577	0.687929	0.0177207	0.0177207	0.0101061	0.0101061	-0.162779	-0.0699248	-0.272663	0.0102448	0.44791	0.0366067	0.185945	0.0080541	-0.363419	-1.91016	-1.46637	1.272	0.716896	0.0583672	0.619229	0.145019	0.205698	0.0420282	0.0420282	0.0420282	0.0420282	0.0193989	0.0193989	0.0193989	0.0193989	-0.208469	-0.0756294	-0.294653	0.0150059	-5.02614e-05	-0.150764	-0.197293	0.376259	0.551022	0.0434628
Sum of C15 and C17	Dairy fat	1.05135	0.498827	0.401854	0.186313	2.61625	2.67736	0.00995082	0.00838503	0.320179	0.0526428	0.0526428	0.045299	0.045299	1.09405	0.482096	-0.169077	0.00058872	0.696827	0.196801	0.183796	0.00813424	1.57004	2.44967	-0.919918	0.0723756	0.118893	0.0156618	0.403974	0.35936	0.942417	0.0589701	0.0589701	0.0589701	0.0589701	0.0367411	0.0367411	0.0367411	0.0367411	0.720886	0.36582	-0.235631	0.00732593	-4.22539e-05	-0.112125	-0.217912	0.175781	0.812907	0.223278
Sum of C15, C17, and C16:1 t9	Dairy fat	0.94875	0.497599	0.328899	0.166665	2.88462	2.98563	0.00459415	0.00338694	0.223764	0.0646344	0.0646344	0.0573835	0.0573835	1.05089	0.487271	-0.151429	-0.000399512	0.639172	0.177122	0.183263	0.00811894	1.64414	2.75104	-0.826297	-0.0492074	0.102621	0.00680938	0.36741	0.410185	0.960831	0.0699308	0.0699308	0.0699308	0.0699308	0.0479606	0.0479606	0.0479606	0.0479606	0.722121	0.384919	-0.224311	0.00646285	-4.07715e-05	-0.109333	-0.209849	0.158063	0.758387	0.205517
Sum of C18:1	Dairy fat	-0.121447	0.00168441	0.300461	0.00398601	-0.404202	0.422581	0.686734	0.673304	0.982021	0.00138239	0.00138239	-0.00635883	-0.00635883	-0.326429	0.00184643	-0.231521	0.00615332	0.505344	0.00404618	0.187535	0.00799003	-0.645953	0.45634	-1.23455	0.770125	0.519475	0.648925	0.979437	0.219278	0.442656	0.0161189	0.0161189	0.0161189	0.0161189	-0.00712236	-0.00712236	-0.00712236	-0.00712236	-0.27595	0.000339047	-0.26286	0.0115971	-5.10393e-05	-0.157651	-0.23406	0.307697	0.608128	0.00450763
Sum of C18:1t	Dairy fat	-0.241581	0.103002	0.141716	0.0479657	-1.70469	2.1474	0.0906596	0.0336311	0.448946	0.0345131	0.0345131	0.0270287	0.0270287	-0.432479	0.10233	-0.224931	0.00606152	0.455863	0.0480172	0.183488	0.00780228	-0.948703	2.1311	-1.22586	0.776891	0.344573	0.0350079	0.503003	0.222519	0.438668	0.0485307	0.0485307	0.0485307	0.0485307	0.0260551	0.0260551	0.0260551	0.0260551	-0.430102	0.0786263	-0.241612	0.0107016	-4.6128e-05	-0.176421	-0.18014	0.268377	0.565375	0.0539911
Sum of C18:2	Dairy fat	0.0441987	-0.00100988	0.340508	0.00751768	0.129802	-0.134335	0.896925	0.893347	0.988052	0.00013987	0.00013987	-0.00761098	-0.00761098	-0.145244	-0.00248843	-0.225018	0.00716168	0.514307	0.00769728	0.186774	0.00812127	-0.282406	-0.323287	-1.20476	0.881843	0.778092	0.74701	0.983419	0.230536	0.379528	0.015316	0.015316	0.015316	0.015316	-0.00794428	-0.00794428	-0.00794428	-0.00794428	-0.0744986	-0.00623316	-0.26346	0.0133296	-5.52054e-05	-0.161312	-0.237378	0.385809	0.618717	0.00910376
Sum of C18:2t with CLAt	Dairy fat	0.463686	0.400936	0.259451	0.211501	1.78718	1.89567	0.0762568	0.0602413	0.545125	0.027102	0.027102	0.0195602	0.0195602	0.339841	0.365207	-0.191502	0.00371103	0.560281	0.217763	0.185651	0.00803671	0.606555	1.67709	-1.03151	0.46176	0.545229	0.0959848	0.675247	0.304261	0.645043	0.0358582	0.0358582	0.0358582	0.0358582	0.0130831	0.0130831	0.0130831	0.0130831	0.43791	0.499578	-0.245805	0.00932133	-3.30471e-05	-0.134203	-0.219793	0.164844	0.665898	0.270351
Sum of C18:2t without CLAt	Dairy fat	0.678305	0.400745	0.842876	0.495285	0.804751	0.809121	0.422444	0.419935	0.945366	0.00504939	0.00504939	-0.0026634	-0.0026634	0.369377	0.328759	-0.215718	0.00585764	1.01167	0.501356	0.186746	0.00800343	0.365115	0.655739	-1.15514	0.731892	0.715633	0.513178	0.939661	0.2502	0.465583	0.017831	0.017831	0.017831	0.017831	-0.00536981	-0.00536981	-0.00536981	-0.00536981	0.719351	0.568818	-0.264453	0.0113581	-3.949e-05	-0.150529	-0.224846	0.267131	1.22955	0.638069
Sum of CLA	Dairy fat	0.523419	0.529445	0.281219	0.270687	1.86125	1.95593	0.0649851	0.0526345	0.516826	0.0288021	0.0288021	0.0212735	0.0212735	0.39399	0.485625	-0.191898	0.00377952	0.570555	0.277853	0.185383	0.00800693	0.690539	1.74777	-1.03514	0.472032	0.491115	0.0829203	0.64983	0.30257	0.637714	0.0376528	0.0376528	0.0376528	0.0376528	0.0149202	0.0149202	0.0149202	0.0149202	0.479276	0.624937	-0.247151	0.00939284	-3.90248e-05	-0.131326	-0.227798	0.179145	0.675028	0.333063
Sum of fatty acids	Dairy fat	-0.0893567	0.000306298	0.403332	0.00134947	-0.221547	0.226976	0.825017	0.820802	0.987845	0.000399206	0.000399206	-0.00734964	-0.00734964	-0.235478	5.41835e-05	-0.222768	0.00652087	0.54084	0.00139414	0.186777	0.00819227	-0.435393	0.0388653	-1.19269	0.795979	0.664016	0.969059	0.987727	0.235214	0.42753	0.0145173	0.0145173	0.0145173	0.0145173	-0.00876177	-0.00876177	-0.00876177	-0.00876177	-0.220318	-0.000190667	-0.261698	0.0120003	-5.15303e-05	-0.156117	-0.234365	0.326317	0.636902	0.00154613
Sum of long-chain fatty acids	Dairy fat	-0.00494996	2.70158e-05	0.382353	0.00203115	-0.012946	0.0133007	0.989691	0.989408	0.994515	1.37139e-06	1.37139e-06	-0.00775056	-0.00775056	-0.184041	-0.000289916	-0.22313	0.00683678	0.536086	0.00207859	0.18673	0.00811559	-0.343304	-0.139477	-1.19493	0.842426	0.731937	0.889294	0.983419	0.23434	0.401133	0.0146566	0.0146566	0.0146566	0.0146566	-0.00861927	-0.00861927	-0.00861927	-0.00861927	-0.164514	-0.000734758	-0.260337	0.0123707	-5.1909e-05	-0.156104	-0.234395	0.34612	0.632404	0.00232871
Sum of medium-chain fatty acids	Dairy fat	-0.301772	0.00359183	0.361664	0.00417692	-0.8344	0.859922	0.405598	0.391427	0.929965	0.00569962	0.00569962	-0.00200813	-0.00200813	-0.39252	0.00314669	-0.22562	0.0049232	0.509112	0.00436722	0.186395	0.00825498	-0.770989	0.720525	-1.21044	0.596392	0.442145	0.472526	0.939661	0.228358	0.551975	0.0185178	0.0185178	0.0185178	0.0185178	-0.00466685	-0.00466685	-0.00466685	-0.00466685	-0.376073	0.00237717	-0.259444	0.0103237	-5.1782e-05	-0.165796	-0.231386	0.271673	0.606606	0.00477184
Sum of monounsaturated fatty acids	Dairy fat	-0.132376	0.00162079	0.305661	0.00358533	-0.433082	0.452062	0.665679	0.651984	0.982021	0.00158168	0.00158168	-0.006158	-0.006158	-0.324911	0.00163961	-0.229634	0.00609021	0.505209	0.00364175	0.187184	0.00801045	-0.643121	0.450226	-1.22678	0.760284	0.521305	0.653315	0.979437	0.222175	0.448494	0.0160761	0.0160761	0.0160761	0.0160761	-0.00716624	-0.00716624	-0.00716624	-0.00716624	-0.264419	0.000109399	-0.261696	0.0116582	-5.1277e-05	-0.157247	-0.234354	0.311987	0.608311	0.00405455
Sum of n-C12, n-C14, and n-C16	Dairy fat	-0.272552	0.00361704	0.363806	0.00468633	-0.749168	0.771827	0.45512	0.441628	0.958621	0.00459674	0.00459674	-0.00311957	-0.00311957	-0.380128	0.00319488	-0.227387	0.00514421	0.511544	0.00488709	0.18655	0.00823	-0.743101	0.653738	-1.21891	0.625055	0.458793	0.514463	0.939661	0.225138	0.533056	0.0178108	0.0178108	0.0178108	0.0178108	-0.00539049	-0.00539049	-0.00539049	-0.00539049	-0.386189	0.00285317	-0.261678	0.0102739	-5.21075e-05	-0.165663	-0.231252	0.268383	0.607817	0.00534963
Sum of Omega-3 fatty acids	Dairy fat	0.264154	-0.0301033	0.202446	0.0208316	1.30481	-1.44508	0.19428	0.150861	0.721568	0.0159301	0.0159301	0.00830166	0.00830166	-0.0988608	-0.0400153	-0.25711	0.0110271	0.452328	0.0217213	0.185224	0.00819284	-0.21856	-1.84221	-1.3881	1.34595	0.827344	0.067777	0.64983	0.167536	0.180717	0.0401549	0.0401549	0.0401549	0.0401549	0.0174814	0.0174814	0.0174814	0.0174814	-0.130955	-0.0411658	-0.270567	0.0153482	-5.25972e-05	-0.14724	-0.20775	0.403749	0.556885	0.0253183
Sum of Omega-6 fatty acids	Dairy fat	0.0555152	-0.000919323	0.352931	0.00566117	0.157297	-0.162391	0.875256	0.871252	0.988052	0.000204383	0.000204383	-0.00754597	-0.00754597	-0.122519	-0.00224166	-0.227866	0.00726153	0.52338	0.00579543	0.187066	0.00811411	-0.234091	-0.386798	-1.21811	0.894926	0.815291	0.699553	0.983419	0.225442	0.372519	0.0156652	0.0156652	0.0156652	0.0156652	-0.00758678	-0.00758678	-0.00758678	-0.00758678	-0.118601	-0.00355067	-0.26765	0.012937	-5.06061e-05	-0.156003	-0.232796	0.367583	0.618822	0.0068025
Sum of polyunsaturated fatty acids	Dairy fat	0.142746	-0.00197349	0.353017	0.00472772	0.404359	-0.41743	0.686618	0.677058	0.982021	0.00134894	0.00134894	-0.00639254	-0.00639254	-0.0511792	-0.00339318	-0.233456	0.00801707	0.516145	0.00488298	0.187	0.00817969	-0.0991566	-0.694899	-1.24843	0.980119	0.92117	0.488388	0.939661	0.214171	0.328891	0.0182385	0.0182385	0.0182385	0.0182385	-0.00495269	-0.00495269	-0.00495269	-0.00495269	-0.0616127	-0.00436777	-0.269983	0.0136508	-5.06461e-05	-0.154739	-0.229434	0.389874	0.612922	0.0056743
Sum of saturated fatty acids	Dairy fat	-0.223346	0.0020345	0.387877	0.00344197	-0.575816	0.591084	0.565742	0.555498	0.976619	0.00270106	0.00270106	-0.00502994	-0.00502994	-0.333999	0.00145516	-0.221661	0.00569852	0.527505	0.00357917	0.186642	0.00823524	-0.633167	0.406564	-1.18762	0.691968	0.527763	0.685013	0.981174	0.237198	0.490221	0.0157866	0.0157866	0.0157866	0.0157866	-0.00746253	-0.00746253	-0.00746253	-0.00746253	-0.360967	0.00148401	-0.259621	0.0107005	-5.21403e-05	-0.159052	-0.232834	0.28025	0.621334	0.00391769
Sum of trans fatty acids with CLAt	Dairy fat	-0.361908	0.118891	0.161458	0.0450083	-2.2415	2.64154	0.0267027	0.00927337	0.38228	0.0513154	0.0513154	0.0439613	0.0439613	-0.477044	0.115845	-0.212412	0.00470209	0.452837	0.045295	0.182153	0.00777507	-1.05346	2.55757	-1.16611	0.604765	0.294132	0.0117162	0.40052	0.245753	0.546414	0.0627775	0.0627775	0.0627775	0.0627775	0.0406383	0.0406383	0.0406383	0.0406383	-0.495733	0.0936084	-0.235143	0.0098686	-4.10782e-05	-0.173571	-0.164646	0.221758	0.564266	0.0508661
Sum of trans fatty acids without CLAt	Dairy fat	-0.300412	0.108991	0.154015	0.0463818	-1.95053	2.34986	0.0532808	0.020298	0.436999	0.0410479	0.0410479	0.0336142	0.0336142	-0.45645	0.107035	-0.220074	0.00545143	0.45533	0.0465262	0.182969	0.00779203	-1.00246	2.30054	-1.2028	0.699616	0.318027	0.0230484	0.503003	0.231292	0.485447	0.0539311	0.0539311	0.0539311	0.0539311	0.031583	0.031583	0.031583	0.031583	-0.461253	0.0825307	-0.241255	0.0104285	-4.36047e-05	-0.174427	-0.17394	0.250553	0.566422	0.0520128
Sum of unsaturated fatty acids	Dairy fat	-0.0301678	0.000191607	0.36556	0.002254	-0.0825248	0.0850077	0.934357	0.932387	0.988052	5.60148e-05	5.60148e-05	-0.00769549	-0.00769549	-0.212685	-9.76308e-05	-0.222822	0.00667096	0.526173	0.00230727	0.186751	0.00811238	-0.404212	-0.0423144	-1.19315	0.822318	0.686737	0.966315	0.987727	0.235033	0.412437	0.0145195	0.0145195	0.0145195	0.0145195	-0.00875955	-0.00875955	-0.00875955	-0.00875955	-0.166007	-0.00085513	-0.259867	0.0123986	-5.22818e-05	-0.153998	-0.23456	0.347	0.623906	0.00258168
C12:1 u	High-fat dairy	0.173429	0.225776	0.157477	0.170778	1.1013	1.32204	0.272816	0.188493	0.790815	0.0133677	0.0133677	0.00571939	0.00571939	0.488288	0.246037	-0.0844653	-0.00434549	0.499755	0.174391	0.186481	0.00803617	0.977055	1.41084	-0.452943	-0.540741	0.3304	0.160738	0.825268	0.651363	0.589633	0.0178226	0.0178226	0.0178226	0.0178226	-0.00537849	-0.00537849	-0.00537849	-0.00537849	0.236051	0.0143896	-0.118669	-0.000274547	3.26776e-05	-0.46029	-0.163962	0.835701	0.652899	0.195854
C14:1 c9 (ω5)	High-fat dairy	1.72731	1.06707	0.803621	0.493587	2.14941	2.16188	0.0334682	0.0324734	0.448946	0.0349636	0.0349636	0.0274827	0.0274827	2.28231	1.16108	-0.0246836	-0.00688965	1.02785	0.51329	0.185702	0.00807103	2.22046	2.26204	-0.132921	-0.853627	0.0281609	0.0253943	0.503003	0.894466	0.394919	0.0410645	0.0410645	0.0410645	0.0410645	0.0184125	0.0184125	0.0184125	0.0184125	1.56384	0.768125	-0.0794215	-0.00297895	5.02779e-05	-0.439479	-0.168564	0.752011	1.21989	0.607676
C14:1 t9 (ω5)	High-fat dairy	-0.103948	0.183953	0.0947429	0.0719756	-1.09716	2.55577	0.274616	0.0117554	0.38228	0.0481948	0.0481948	0.0408165	0.0408165	0.450264	0.211533	-0.0784105	-0.00923686	0.452239	0.0755976	0.182342	0.0081203	0.995633	2.79815	-0.430019	-1.1375	0.321322	0.00594114	0.30703	0.667911	0.25747	0.0603586	0.0603586	0.0603586	0.0603586	0.0381623	0.0381623	0.0381623	0.0381623	0.369033	0.126582	-0.114072	-0.004712	4.17821e-05	-0.423329	-0.144748	0.708076	0.601977	0.0884012
C15	High-fat dairy	3.0481	1.11318	1.12283	0.408877	2.71467	2.72254	0.00754241	0.00737485	0.324142	0.0543368	0.0543368	0.0470061	0.0470061	4.01421	1.26199	-0.0238766	-0.00967639	1.3778	0.430572	0.182762	0.00811161	2.9135	2.93095	-0.130643	-1.19291	0.00422443	0.00400853	0.30703	0.896264	0.23513	0.0656313	0.0656313	0.0656313	0.0656313	0.0435596	0.0435596	0.0435596	0.0435596	3.36111	1.05371	-0.0795576	-0.00606871	4.93493e-05	-0.401036	-0.130291	0.69617	1.65132	0.517369
C15 aiso	High-fat dairy	1.13533	0.688762	0.85041	0.513201	1.33503	1.34209	0.184217	0.181924	0.781003	0.0137706	0.0137706	0.0061254	0.0061254	1.59824	0.767284	-0.0742228	-0.00507446	1.07248	0.529352	0.186361	0.00812402	1.49022	1.44948	-0.398274	-0.624624	0.138645	0.149669	0.808083	0.691097	0.533338	0.0186635	0.0186635	0.0186635	0.0186635	-0.00451771	-0.00451771	-0.00451771	-0.00451771	1.25736	0.590048	-0.126508	-0.00141314	3.99212e-05	-0.441617	-0.159273	0.736185	1.39192	0.713165
C15 iso	High-fat dairy	2.52655	1.5951	1.38797	0.874568	1.82032	1.82387	0.071029	0.0704865	0.580884	0.0251386	0.0251386	0.0175815	0.0175815	3.01934	1.70349	-0.0941437	-0.00462083	1.54586	0.890093	0.18542	0.00795348	1.95317	1.91384	-0.507731	-0.580982	0.0529984	0.0578911	0.619229	0.612523	0.562282	0.0303932	0.0303932	0.0303932	0.0303932	0.00748907	0.00748907	0.00748907	0.00748907	2.45837	1.3829	-0.13865	-0.00110854	4.16711e-05	-0.424864	-0.150812	0.667603	1.96401	1.15492
C16	High-fat dairy	-0.156405	0.0022014	0.364135	0.00497453	-0.429524	0.442533	0.668258	0.658845	0.982021	0.0015158	0.0015158	-0.00622438	-0.00622438	0.0482814	0.00299771	-0.0820302	-0.00369621	0.516302	0.00520005	0.187768	0.0082624	0.0935139	0.576478	-0.436869	-0.447353	0.925643	0.565312	0.954335	0.662948	0.655383	0.00503257	0.00503257	0.00503257	0.00503257	-0.0184706	-0.0184706	-0.0184706	-0.0184706	0.156616	0.00140433	-0.118327	-0.000765549	3.26825e-05	-0.46993	-0.162105	0.820055	0.653527	0.00609325
C16 iso	High-fat dairy	1.9641	1.07135	1.67987	0.91508	1.1692	1.17078	0.24448	0.243846	0.849321	0.010514	0.010514	0.00284359	0.00284359	2.55609	1.21457	-0.0634585	-0.0051283	1.91024	0.952045	0.18703	0.00820731	1.3381	1.27575	-0.339296	-0.624845	0.183254	0.204372	0.84566	0.734948	0.533194	0.0150514	0.0150514	0.0150514	0.0150514	-0.0082151	-0.0082151	-0.0082151	-0.0082151	2.0657	0.965708	-0.107003	-0.00168362	3.46605e-05	-0.442167	-0.152431	0.737731	2.34663	1.18547
C16:1 c9 (ω7)	High-fat dairy	-0.09452	0.0284175	0.151377	0.0371359	-0.624403	0.765229	0.533466	0.445533	0.958621	0.00451883	0.00451883	-0.00319808	-0.00319808	0.171357	0.0328288	-0.0649294	-0.00423998	0.45507	0.0386848	0.187973	0.00823707	0.376552	0.848624	-0.345419	-0.514744	0.707135	0.397687	0.930191	0.730351	0.607626	0.00805389	0.00805389	0.00805389	0.00805389	-0.0153779	-0.0153779	-0.0153779	-0.0153779	0.211508	0.0160263	-0.105143	-0.00107936	3.36726e-05	-0.478751	-0.16243	0.82439	0.598782	0.0461027
C16:1 t9 (ω7)	High-fat dairy	7.85777	3.10194	3.01847	1.19109	2.60323	2.60428	0.0103168	0.010287	0.38228	0.0499495	0.0499495	0.0425848	0.0425848	9.43	3.53189	0.0458009	-0.00914499	3.36308	1.27413	0.187821	0.00812123	2.80397	2.77201	0.243854	-1.12606	0.0058411	0.00640959	0.30703	0.807737	0.262264	0.0593428	0.0593428	0.0593428	0.0593428	0.0371225	0.0371225	0.0371225	0.0371225	12.3081	4.64222	0.00222168	-0.00778471	4.51973e-05	-0.45927	-0.076725	0.714218	4.60514	1.7541
C16:1 u1	High-fat dairy	-0.382524	-0.129962	1.27756	0.433028	-0.299417	-0.300124	0.765104	0.764565	0.987845	0.000697766	0.000697766	-0.00704876	-0.00704876	-0.153107	-0.108633	-0.0797234	-0.00203688	1.47416	0.445663	0.18798	0.00816067	-0.103861	-0.243755	-0.424106	-0.249597	0.917444	0.807814	0.983419	0.672206	0.803302	0.00289548	0.00289548	0.00289548	0.00289548	-0.0206582	-0.0206582	-0.0206582	-0.0206582	-1.51957	-0.540654	-0.133528	0.00249619	3.98981e-05	-0.469223	-0.174832	0.900235	1.75396	0.513646
C16:1 u2	High-fat dairy	-1.67049	-1.23228	1.69564	1.24917	-0.985163	-0.986474	0.326388	0.325747	0.896992	0.00748717	0.00748717	-0.000206728	-0.000206728	-1.50067	-1.23451	-0.0841911	-0.00209529	1.78194	1.25921	0.187281	0.00796304	-0.842154	-0.980384	-0.449545	-0.263127	0.401285	0.32876	0.92321	0.653805	0.792879	0.00992204	0.00992204	0.00992204	0.00992204	-0.0134656	-0.0134656	-0.0134656	-0.0134656	-0.422219	-0.473138	-0.114709	-0.000330785	3.32486e-05	-0.46439	-0.158895	0.84539	3.06868	2.22786
C17	High-fat dairy	1.46628	0.5092	0.931039	0.321916	1.57488	1.58178	0.117733	0.116148	0.677736	0.0190265	0.0190265	0.0114221	0.0114221	2.02646	0.572053	-0.0385348	-0.00630663	1.1753	0.337844	0.187244	0.00821822	1.7242	1.69325	-0.2058	-0.767396	0.0871045	0.0928598	0.675247	0.837276	0.44427	0.0244525	0.0244525	0.0244525	0.0244525	0.00140803	0.00140803	0.00140803	0.00140803	1.46782	0.390658	-0.105044	-0.00259696	3.68289e-05	-0.440509	-0.158153	0.746364	1.43061	0.406169
C17 aiso	High-fat dairy	0.354183	0.35736	0.872557	0.875932	0.405914	0.407978	0.685478	0.683966	0.982021	0.00128861	0.00128861	-0.00645333	-0.00645333	0.465739	0.291306	-0.0687866	-0.00234993	0.964259	0.893284	0.189879	0.0079874	0.483001	0.326107	-0.362266	-0.294204	0.629926	0.74488	0.983419	0.717756	0.769082	0.00326363	0.00326363	0.00326363	0.00326363	-0.0202813	-0.0202813	-0.0202813	-0.0202813	0.717548	0.534271	-0.113081	0.000359821	3.36349e-05	-0.462901	-0.156498	0.844013	1.30296	1.23531
C17 iso	High-fat dairy	3.84662	1.40787	1.84247	0.673609	2.08775	2.09004	0.0387874	0.0385775	0.452719	0.0327535	0.0327535	0.0252555	0.0252555	4.19955	1.43676	-0.038304	-0.00443474	1.96466	0.685204	0.185672	0.00790702	2.13755	2.09684	-0.206299	-0.560861	0.0344696	0.0379916	0.504699	0.836888	0.575881	0.0358092	0.0358092	0.0358092	0.0358092	0.013033	0.013033	0.013033	0.013033	4.57171	1.56413	-0.0863778	-0.00226906	4.39278e-05	-0.44325	-0.1403	0.793649	2.34206	0.814314
C17:1 c10 (ω7)	High-fat dairy	-0.207682	-0.102666	0.457703	0.222076	-0.453749	-0.462302	0.650772	0.644644	0.982021	0.00165403	0.00165403	-0.00608509	-0.00608509	-0.0744648	-0.127793	-0.103167	-0.00207288	0.657224	0.230207	0.193082	0.00800404	-0.113302	-0.555124	-0.534317	-0.258979	0.90997	0.579786	0.959461	0.594056	0.796071	0.00484372	0.00484372	0.00484372	0.00484372	-0.0186639	-0.0186639	-0.0186639	-0.0186639	-0.310668	-0.265054	-0.184394	0.000462664	2.69039e-05	-0.472683	-0.135933	0.870595	0.820974	0.283528
C18	High-fat dairy	0.132676	-0.00501805	0.34264	0.012528	0.387218	-0.400546	0.699233	0.689417	0.982021	0.00124215	0.00124215	-0.00650015	-0.00650015	0.29019	-0.00508996	-0.0882791	-0.00174034	0.524358	0.0130057	0.18962	0.00818332	0.55342	-0.391365	-0.465557	-0.212669	0.580949	0.696183	0.983419	0.64233	0.831926	0.00363065	0.00363065	0.00363065	0.00363065	-0.0199056	-0.0199056	-0.0199056	-0.0199056	0.46401	-0.0141013	-0.134873	0.00202192	3.71932e-05	-0.484485	-0.161477	0.925745	0.65622	0.0156263
C18:1 c11 (ω7)	High-fat dairy	-0.00886327	0.00486873	0.133108	0.0550016	-0.0665869	0.0885197	0.947014	0.929601	0.988052	6.07385e-05	6.07385e-05	-0.00769073	-0.00769073	0.181112	0.00900009	-0.0801018	-0.0025824	0.458232	0.0558671	0.188345	0.00802644	0.39524	0.161098	-0.425293	-0.321736	0.693329	0.872272	0.983419	0.671343	0.748182	0.0026328	0.0026328	0.0026328	0.0026328	-0.0209271	-0.0209271	-0.0209271	-0.0209271	0.214674	0.00539078	-0.118831	-0.000219312	3.26085e-05	-0.466461	-0.163495	0.835281	0.599652	0.0688792
C18:1 c12 (ω6)	High-fat dairy	0.172825	0.139307	0.615221	0.490839	0.280916	0.283813	0.779225	0.777009	0.987845	0.000624027	0.000624027	-0.00712307	-0.00712307	0.359038	0.13871	-0.0784524	-0.00241382	0.759163	0.494167	0.18783	0.00798342	0.472939	0.280693	-0.417678	-0.302354	0.637068	0.779402	0.983419	0.676888	0.762877	0.00304748	0.00304748	0.00304748	0.00304748	-0.0205026	-0.0205026	-0.0205026	-0.0205026	0.479094	0.21816	-0.118199	8.45201e-05	3.17827e-05	-0.454716	-0.16527	0.825137	1.03053	0.698097
C18:1 c13 (ω5)	High-fat dairy	1.9136	0.906319	2.10732	0.997213	0.908069	0.908851	0.365535	0.365123	0.922833	0.00636245	0.00636245	-0.00134017	-0.00134017	2.38026	0.998185	-0.0661515	-0.00408569	2.29814	1.02605	0.187573	0.00813109	1.03573	0.972845	-0.35267	-0.502478	0.302297	0.33248	0.92701	0.72492	0.616202	0.00980808	0.00980808	0.00980808	0.00980808	-0.0135823	-0.0135823	-0.0135823	-0.0135823	3.84258	1.68253	-0.122779	-0.00135677	4.18136e-05	-0.462914	-0.141704	0.734174	3.19081	1.4548
C18:1 c15 (ω3)	High-fat dairy	7.7132	2.06872	5.58647	1.49814	1.38069	1.38086	0.169761	0.169709	0.767852	0.0145659	0.0145659	0.00692689	0.00692689	8.65215	2.23733	-0.0346502	-0.00512416	5.92031	1.56046	0.188804	0.0081377	1.46144	1.43377	-0.183524	-0.629682	0.146366	0.154097	0.812917	0.854679	0.530034	0.018319	0.018319	0.018319	0.018319	-0.00487036	-0.00487036	-0.00487036	-0.00487036	7.48746	1.91042	-0.0934512	-0.00287281	3.3037e-05	-0.441712	-0.171241	0.768548	7.25354	1.89953
C18:1 c9 (ω9)	High-fat dairy	-0.298426	0.00486949	0.283499	0.00440116	-1.05265	1.10641	0.294468	0.270608	0.874354	0.00940028	0.00940028	0.00172121	0.00172121	-0.0630927	0.00545758	-0.102257	-0.00363977	0.498423	0.00449417	0.187869	0.00799917	-0.126585	1.21437	-0.544303	-0.455018	0.899469	0.22686	0.855703	0.587188	0.649873	0.0138796	0.0138796	0.0138796	0.0138796	-0.00941459	-0.00941459	-0.00941459	-0.00941459	0.0783885	0.00316145	-0.133181	-0.000984039	3.65332e-05	-0.470012	-0.161811	0.785227	0.641977	0.00533666
C18:1 t10-11	High-fat dairy	0.310944	0.199677	0.316428	0.195302	0.98267	1.0224	0.32761	0.308504	0.878857	0.00803801	0.00803801	0.000348378	0.000348378	0.484414	0.197019	-0.0753775	-0.00228327	0.541678	0.196685	0.187158	0.00795525	0.894284	1.0017	-0.402748	-0.287014	0.372862	0.318394	0.91799	0.687811	0.77457	0.0102488	0.0102488	0.0102488	0.0102488	-0.0131311	-0.0131311	-0.0131311	-0.0131311	0.482454	0.162844	-0.118106	-0.000273424	2.96958e-05	-0.479475	-0.144442	0.826758	0.708964	0.234131
C18:1 t12 (ω6)	High-fat dairy	2.24245	0.567232	3.91213	0.98933	0.573206	0.573349	0.567503	0.567406	0.982021	0.00254181	0.00254181	-0.00519042	-0.00519042	2.44997	0.56667	-0.0643123	-0.00298535	4.05346	1.00932	0.189206	0.00803185	0.604415	0.561436	-0.339907	-0.371689	0.546646	0.57549	0.959461	0.734488	0.710744	0.0048988	0.0048988	0.0048988	0.0048988	-0.0186075	-0.0186075	-0.0186075	-0.0186075	0.446154	0.0576929	-0.116688	-0.000183755	3.35642e-05	-0.463257	-0.163103	0.837935	5.14131	1.28534
C18:1 t13+c6+c7+u	High-fat dairy	4.36345	1.50873	1.471	0.507774	2.96631	2.97126	0.0035924	0.00353872	0.225019	0.0640534	0.0640534	0.056798	0.056798	4.95465	1.57676	-0.0753236	-0.00614808	1.6214	0.51628	0.18134	0.00780144	3.05578	3.05407	-0.415373	-0.78807	0.00273659	0.00275116	0.30703	0.67857	0.432124	0.0706815	0.0706815	0.0706815	0.0706815	0.0487291	0.0487291	0.0487291	0.0487291	5.73869	1.83993	-0.140929	-0.00475101	6.72318e-05	-0.455019	-0.125425	0.817463	1.94999	0.621098
C18:1 t6-9	High-fat dairy	-0.101553	0.114866	0.102207	0.0614983	-0.993595	1.86779	0.32228	0.0640603	0.568535	0.0263316	0.0263316	0.0187838	0.0187838	0.10877	0.116075	-0.0846871	-0.00277638	0.451735	0.0619177	0.185367	0.00787856	0.240783	1.87466	-0.456862	-0.352397	0.810112	0.0631363	0.647498	0.648551	0.725125	0.0292906	0.0292906	0.0292906	0.0292906	0.00636041	0.00636041	0.00636041	0.00636041	0.139066	0.0837851	-0.0982676	-0.000828041	3.82005e-05	-0.480518	-0.117796	0.803994	0.598773	0.0734886
C18:1 u1	High-fat dairy	0.381865	0.433245	0.474267	0.528846	0.80517	0.819227	0.422203	0.414168	0.941641	0.00517565	0.00517565	-0.00253616	-0.00253616	0.587023	0.4306	-0.0631489	-0.00295884	0.672921	0.536095	0.188304	0.00798986	0.872351	0.803215	-0.335356	-0.370324	0.384663	0.423351	0.935564	0.73791	0.711758	0.00747099	0.00747099	0.00747099	0.00747099	-0.0159746	-0.0159746	-0.0159746	-0.0159746	0.644609	0.532203	-0.11297	0.000439014	4.25965e-05	-0.442827	-0.150543	0.780696	0.859986	0.769802
C18:2 c9c12 (ω6)	High-fat dairy	0.172143	-0.00408279	0.334193	0.007649	0.5151	-0.533768	0.607365	0.59442	0.982021	0.00220373	0.00220373	-0.00553113	-0.00553113	0.304743	-0.00376021	-0.0806421	-0.00166197	0.516186	0.00786367	0.187796	0.00814601	0.590375	-0.478175	-0.429414	-0.204023	0.555989	0.633348	0.979437	0.66835	0.838662	0.00422179	0.00422179	0.00422179	0.00422179	-0.0193005	-0.0193005	-0.0193005	-0.0193005	0.598706	-0.0134202	-0.122702	0.00323236	2.55398e-05	-0.472804	-0.169912	0.98874	0.656144	0.00986212
C18:2 c9t11 (ω7) +u	High-fat dairy	1.12688	0.633233	0.874002	0.488685	1.28933	1.29579	0.19959	0.197362	0.809222	0.0128488	0.0128488	0.00519647	0.00519647	1.71317	0.747118	-0.0405057	-0.00636257	1.15621	0.521467	0.188199	0.00837872	1.4817	1.43272	-0.215228	-0.759373	0.140896	0.154394	0.812917	0.829935	0.449037	0.0182962	0.0182962	0.0182962	0.0182962	-0.00489363	-0.00489363	-0.00489363	-0.00489363	1.73144	0.751672	-0.0890408	-0.00375942	4.41265e-05	-0.452004	-0.159284	0.748956	1.39523	0.626488
C18:2 t9c12 (ω6) + u	High-fat dairy	0.65123	0.390594	1.29844	0.777002	0.501547	0.502693	0.616841	0.616037	0.982021	0.00195509	0.00195509	-0.0057817	-0.0057817	1.01548	0.469009	-0.0841078	-0.00317726	1.47114	0.793494	0.187912	0.00806837	0.690265	0.591068	-0.447591	-0.393793	0.491287	0.555525	0.94629	0.655211	0.694395	0.00516566	0.00516566	0.00516566	0.00516566	-0.0183344	-0.0183344	-0.0183344	-0.0183344	0.93281	0.415393	-0.129427	-0.000421817	3.68454e-05	-0.457213	-0.165129	0.798432	1.8864	1.03809
C18:2 t9t12 (ω6)	High-fat dairy	1.19593	1.0005	0.9311	0.775528	1.28443	1.29009	0.201293	0.199326	0.809222	0.0127375	0.0127375	0.00508433	0.00508433	1.38916	0.990602	-0.0431669	-0.00314931	1.05964	0.790375	0.188775	0.00795555	1.31097	1.25333	-0.228668	-0.395863	0.192233	0.212388	0.84566	0.819495	0.69287	0.014617	0.014617	0.014617	0.014617	-0.00865976	-0.00865976	-0.00865976	-0.00865976	2.17658	1.68234	-0.0817867	4.81265e-05	5.30979e-05	-0.476286	-0.128542	0.872375	1.36847	1.0596
C18:2 u2	High-fat dairy	0.462765	0.187334	1.05298	0.424782	0.439483	0.441013	0.661047	0.659942	0.982021	0.00150542	0.00150542	-0.00623484	-0.00623484	0.815327	0.229873	-0.0690048	-0.00360299	1.29437	0.444411	0.188472	0.00828224	0.629901	0.517253	-0.366129	-0.435026	0.529891	0.605879	0.973085	0.714878	0.664282	0.00452615	0.00452615	0.00452615	0.00452615	-0.018989	-0.018989	-0.018989	-0.018989	0.957963	0.263812	-0.107684	-0.00176144	3.31174e-05	-0.470342	-0.18411	0.847631	1.60897	0.531764
C18:2 u3	High-fat dairy	4.71815	2.50161	2.86108	1.51628	1.64908	1.64984	0.101565	0.101409	0.677736	0.0206645	0.0206645	0.0130727	0.0130727	5.30151	2.64561	-0.0449464	-0.00503035	3.04376	1.55759	0.186792	0.00804055	1.74176	1.69853	-0.240623	-0.625623	0.0839708	0.0918567	0.675247	0.810236	0.532685	0.024587	0.024587	0.024587	0.024587	0.00154574	0.00154574	0.00154574	0.00154574	8.20678	4.16048	-0.116548	-0.0025726	3.87429e-05	-0.402285	-0.117897	0.656952	4.29627	2.21611
C18:3 c6c9c12 (ω6)	High-fat dairy	-0.844096	-0.463333	0.702771	0.382777	-1.2011	-1.21045	0.231915	0.228318	0.848081	0.0112306	0.0112306	0.00356568	0.00356568	-0.768158	-0.460563	-0.0855424	-0.000262555	0.939567	0.396108	0.187001	0.00816242	-0.817566	-1.16272	-0.457443	-0.0321663	0.415136	0.247123	0.86728	0.648135	0.97439	0.0129363	0.0129363	0.0129363	0.0129363	-0.0103802	-0.0103802	-0.0103802	-0.0103802	-1.68154	-0.952822	-0.132205	0.0030204	2.62295e-05	-0.521984	-0.141756	0.956116	1.12838	0.483659
C18:3 c9c12c15 (ω3)	High-fat dairy	-0.00321796	-0.011021	0.0923967	0.0995631	-0.0348276	-0.110694	0.972271	0.912031	0.988052	9.49765e-05	9.49765e-05	-0.00765623	-0.00765623	0.188393	-0.000174838	-0.0779027	-0.00244681	0.475123	0.102953	0.188304	0.00816389	0.396514	-0.00169823	-0.413708	-0.299711	0.692392	0.998648	0.999349	0.679786	0.764888	0.00242901	0.00242901	0.00242901	0.00242901	-0.0211357	-0.0211357	-0.0211357	-0.0211357	0.120174	-0.0793695	-0.10223	0.000994048	2.90307e-05	-0.461709	-0.161467	0.91418	0.614297	0.116998
C18:4 c6c9c12c15 (ω3)	High-fat dairy	0.282606	0.140456	2.83891	1.41027	0.0995474	0.099595	0.920858	0.92082	0.988052	7.68868e-05	7.68868e-05	-0.00767446	-0.00767446	0.649846	0.221777	-0.0753333	-0.00274728	3.07869	1.46405	0.188639	0.00822229	0.211079	0.151482	-0.399352	-0.334126	0.833164	0.879836	0.983419	0.690304	0.738835	0.0026092	0.0026092	0.0026092	0.0026092	-0.0209512	-0.0209512	-0.0209512	-0.0209512	1.20591	0.475414	-0.116889	-0.000623563	3.39105e-05	-0.464062	-0.172526	0.825181	3.66013	1.73582
C19	High-fat dairy	-0.334567	-0.174635	1.40796	0.733492	-0.237625	-0.238087	0.812549	0.812191	0.987845	0.00043923	0.00043923	-0.0073093	-0.0073093	-0.0532274	-0.118865	-0.0772292	-0.00220612	1.5986	0.753075	0.187912	0.00813185	-0.0332962	-0.15784	-0.410987	-0.271294	0.973491	0.874834	0.983419	0.681775	0.786605	0.00262464	0.00262464	0.00262464	0.00262464	-0.0209354	-0.0209354	-0.0209354	-0.0209354	-0.335981	-0.26219	-0.119022	0.000750387	3.53896e-05	-0.46321	-0.161502	0.847006	2.01913	0.914367
C20	High-fat dairy	-0.392565	-0.32429	0.83389	0.685046	-0.470763	-0.473384	0.638605	0.636739	0.982021	0.00173414	0.00173414	-0.00600436	-0.00600436	-0.196642	-0.295233	-0.078569	-0.00194546	1.01773	0.697396	0.187752	0.00806766	-0.193217	-0.423336	-0.418471	-0.241143	0.847097	0.672766	0.979437	0.676309	0.809833	0.00383471	0.00383471	0.00383471	0.00383471	-0.0196968	-0.0196968	-0.0196968	-0.0196968	-0.793371	-0.783836	-0.0953122	0.000549895	3.73763e-05	-0.474509	-0.17547	0.876839	1.33296	0.924741
C20:1 c11 (ω9)	High-fat dairy	0.701859	0.383289	0.590731	0.319066	1.18812	1.20129	0.236969	0.231841	0.848081	0.011063	0.011063	0.00339679	0.00339679	0.951093	0.414234	-0.116983	-0.00206316	0.750783	0.325263	0.189193	0.00794017	1.2668	1.27354	-0.618327	-0.259838	0.207544	0.205154	0.84566	0.537467	0.795409	0.0150081	0.0150081	0.0150081	0.0150081	-0.00825939	-0.00825939	-0.00825939	-0.00825939	0.96607	0.405003	-0.178649	0.000284316	4.16868e-05	-0.472446	-0.166278	0.831117	0.912026	0.373579
C20:1 c8 + c9	High-fat dairy	1.52439	0.563996	2.38824	0.883008	0.638292	0.638721	0.524415	0.524137	0.969748	0.00315255	0.00315255	-0.00457495	-0.00457495	2.20244	0.717177	-0.0982876	-0.00355521	2.60594	0.913804	0.189212	0.00808917	0.845163	0.784827	-0.519457	-0.439503	0.39961	0.434017	0.939661	0.604346	0.661044	0.00724388	0.00724388	0.00724388	0.00724388	-0.0162071	-0.0162071	-0.0162071	-0.0162071	2.18656	0.711458	-0.138252	-0.000873591	4.08695e-05	-0.455316	-0.175732	0.80161	3.15941	1.12063
C20:1 t11 + c5	High-fat dairy	0.0794726	0.0473821	2.12857	1.26799	0.0373361	0.0373678	0.970275	0.970249	0.994515	1.08243e-05	1.08243e-05	-0.00774103	-0.00774103	0.428436	0.138677	-0.0786836	-0.00256942	2.27837	1.29085	0.188003	0.00806191	0.188045	0.107431	-0.418523	-0.318711	0.851141	0.914617	0.984579	0.676272	0.750469	0.00251964	0.00251964	0.00251964	0.00251964	-0.0210429	-0.0210429	-0.0210429	-0.0210429	-0.720203	-0.549737	-0.10914	1.67365e-05	3.12275e-05	-0.468934	-0.161256	0.869593	2.64468	1.51111
C20:2 c11c14 (ω6)	High-fat dairy	0.00720466	0.00431371	0.544882	0.321988	0.0132224	0.0133971	0.989471	0.989332	0.994515	1.39134e-06	1.39134e-06	-0.00775054	-0.00775054	0.264841	0.0374243	-0.0775966	-0.00269796	0.82335	0.336638	0.187893	0.0082909	0.321663	0.111171	-0.412984	-0.325412	0.748237	0.911656	0.984579	0.680315	0.745405	0.00252606	0.00252606	0.00252606	0.00252606	-0.0210363	-0.0210363	-0.0210363	-0.0210363	-0.0970559	-0.156489	-0.122228	0.000911584	3.01373e-05	-0.467267	-0.159457	0.866964	1.01783	0.410279
C20:3 c11c14c17 (ω3)	High-fat dairy	-0.965536	-0.776129	1.2946	1.03826	-0.745818	-0.747528	0.457134	0.456106	0.958621	0.00431308	0.00431308	-0.00340542	-0.00340542	-0.747567	-0.713441	-0.0715802	-0.00165717	1.46296	1.05957	0.187781	0.0080571	-0.510997	-0.673334	-0.38119	-0.205679	0.610241	0.501958	0.939661	0.703699	0.837371	0.00597756	0.00597756	0.00597756	0.00597756	-0.0175033	-0.0175033	-0.0175033	-0.0175033	-1.45516	-1.27788	-0.0936957	0.000872026	3.6013e-05	-0.484528	-0.177432	0.937055	2.01194	1.46844
C20:3 c8c11c14 (ω6)	High-fat dairy	0.0249511	-0.0317778	0.102664	0.0681128	0.243036	-0.466547	0.808364	0.641611	0.982021	0.00168449	0.00168449	-0.00605439	-0.00605439	0.188232	-0.0357039	-0.0970196	-0.00171981	0.455446	0.0707213	0.191464	0.00810683	0.413293	-0.504853	-0.506726	-0.212144	0.680089	0.614537	0.976278	0.613226	0.832335	0.00442701	0.00442701	0.00442701	0.00442701	-0.0190905	-0.0190905	-0.0190905	-0.0190905	0.217111	-0.0676604	-0.157225	0.00116927	3.24268e-05	-0.458917	-0.164816	0.893911	0.596715	0.080353
C20:4 c5c8c11c14 (ω6)	High-fat dairy	0.223188	-0.0223574	0.203723	0.018443	1.09555	-1.21225	0.275318	0.227634	0.848081	0.0112635	0.0112635	0.00359884	0.00359884	0.363761	-0.0227125	-0.0976035	-0.00130007	0.475769	0.0187412	0.187506	0.00799557	0.764576	-1.2119	-0.520535	-0.162599	0.445942	0.2278	0.855703	0.603597	0.871093	0.0138336	0.0138336	0.0138336	0.0138336	-0.00946165	-0.00946165	-0.00946165	-0.00946165	0.32247	-0.0274767	-0.140429	0.00176439	5.63921e-05	-0.438708	-0.137554	0.912686	0.60098	0.0229881
C20:4 c8c11c14c17 (ω3)	High-fat dairy	-0.286694	-0.195085	0.993707	0.673545	-0.28851	-0.289639	0.77342	0.772557	0.987845	0.000649895	0.000649895	-0.00709701	-0.00709701	-0.132282	-0.20014	-0.0870437	-0.00186578	1.22065	0.706239	0.190556	0.00824399	-0.10837	-0.283388	-0.456788	-0.22632	0.913873	0.777341	0.983419	0.648604	0.821316	0.00305941	0.00305941	0.00305941	0.00305941	-0.0204904	-0.0204904	-0.0204904	-0.0204904	-0.825224	-0.674752	-0.130224	0.000985025	2.26013e-05	-0.458629	-0.163195	0.899441	1.68543	1.02033
C20:5 c5,c8,c11,c14,c17 (EPA) (ω3)	High-fat dairy	0.0103178	-0.189077	0.0861408	0.0836107	0.119778	-2.2614	0.904845	0.0254084	0.448946	0.0381313	0.0381313	0.0306749	0.0306749	-0.0247283	-0.195228	-0.105432	0.00186399	0.456983	0.0866723	0.184639	0.0080608	-0.0541121	-2.25249	-0.571019	0.231241	0.956931	0.0260081	0.503003	0.568996	0.817499	0.0407513	0.0407513	0.0407513	0.0407513	0.0180919	0.0180919	0.0180919	0.0180919	0.0191538	-0.186556	-0.112603	0.00268929	3.63358e-05	-0.440519	-0.138966	0.8093	0.605902	0.122815
C22	High-fat dairy	0.0310351	0.0191118	0.982969	0.60291	0.0315729	0.0316993	0.974861	0.974761	0.994515	7.78944e-06	7.78944e-06	-0.00774409	-0.00774409	0.238158	0.0283642	-0.0767379	-0.00252556	1.18065	0.623572	0.189679	0.00815716	0.201718	0.0454866	-0.404568	-0.309613	0.84046	0.963791	0.987727	0.686476	0.757363	0.00244524	0.00244524	0.00244524	0.00244524	-0.021119	-0.021119	-0.021119	-0.021119	0.347972	0.0749262	-0.114821	-0.00030006	3.26549e-05	-0.465336	-0.164798	0.839743	1.41556	0.733511
C22:5 c7,c10,c13,c16,c19 (DPA) (ω3)	High-fat dairy	-0.332161	-0.2106	0.325074	0.19853	-1.0218	-1.06079	0.308788	0.290765	0.874354	0.0086477	0.0086477	0.000962799	0.000962799	-0.304258	-0.215417	-0.0902634	0.000423362	0.664764	0.212204	0.187515	0.00844128	-0.457693	-1.01514	-0.481365	0.0501538	0.647955	0.311971	0.91799	0.631085	0.960079	0.0104583	0.0104583	0.0104583	0.0104583	-0.0129167	-0.0129167	-0.0129167	-0.0129167	-0.501274	-0.317687	-0.118156	0.00328702	3.45262e-05	-0.4629	-0.167518	0.956103	0.838778	0.261802
C22:6 c4,c7,c10,c13,c16,c19 (DHA) (ω3)	High-fat dairy	0.177638	-0.053287	0.14699	0.0355505	1.20851	-1.49891	0.229063	0.13634	0.699121	0.0171184	0.0171184	0.00949916	0.00949916	0.237772	-0.0561375	-0.11786	0.000476582	0.452992	0.0370221	0.188054	0.00814548	0.524892	-1.51632	-0.626736	0.0585088	0.600573	0.131922	0.765813	0.531957	0.953435	0.0201681	0.0201681	0.0201681	0.0201681	-0.00297751	-0.00297751	-0.00297751	-0.00297751	0.254383	-0.057204	-0.143375	0.00237214	3.3951e-05	-0.460075	-0.135397	0.887567	0.595078	0.0469378
Sum of C15 and C17	High-fat dairy	0.858527	0.407339	0.405557	0.18803	2.11691	2.16636	0.0361878	0.0321221	0.453654	0.0351036	0.0351036	0.0276237	0.0276237	1.45449	0.463011	-0.0262135	-0.00822285	0.702552	0.198418	0.185306	0.00820108	2.0703	2.33352	-0.141461	-1.00265	0.0404506	0.021192	0.434699	0.88773	0.317934	0.0434428	0.0434428	0.0434428	0.0434428	0.0208469	0.0208469	0.0208469	0.0208469	1.17994	0.359894	-0.0928958	-0.00443126	4.20895e-05	-0.42066	-0.147223	0.704432	0.872841	0.23974
Sum of C15, C17, and C16:1 t9	High-fat dairy	0.747068	0.391821	0.333189	0.168838	2.24217	2.32069	0.0266578	0.0218731	0.434174	0.0400756	0.0400756	0.0326343	0.0326343	1.36206	0.448497	-0.0121233	-0.00889207	0.646194	0.179068	0.185276	0.00820813	2.10782	2.50462	-0.0654338	-1.08332	0.037012	0.0135248	0.403974	0.947931	0.280717	0.0493843	0.0493843	0.0493843	0.0493843	0.0269288	0.0269288	0.0269288	0.0269288	1.17972	0.378123	-0.0818127	-0.00527273	4.35323e-05	-0.417983	-0.139326	0.687229	0.814896	0.220831
Sum of C18:1	High-fat dairy	-0.338852	0.00469973	0.299047	0.00396725	-1.13311	1.18463	0.259271	0.238342	0.848081	0.0107616	0.0107616	0.00309309	0.00309309	-0.100952	0.0052201	-0.102243	-0.00371203	0.505548	0.00404782	0.18761	0.00799326	-0.199687	1.28961	-0.544973	-0.464395	0.842045	0.19953	0.84566	0.586728	0.64316	0.0153235	0.0153235	0.0153235	0.0153235	-0.00793654	-0.00793654	-0.00793654	-0.00793654	0.0472868	0.00319593	-0.132889	-0.00108769	3.65582e-05	-0.471564	-0.15948	0.77864	0.650008	0.00481806
Sum of C18:1t	High-fat dairy	-0.228139	0.0972706	0.141989	0.0480584	-1.60673	2.02401	0.110558	0.0450343	0.476894	0.0307793	0.0307793	0.0232659	0.0232659	-0.0112332	0.098097	-0.0798534	-0.00296574	0.459403	0.0483901	0.184913	0.00786286	-0.0244518	2.02721	-0.431843	-0.377184	0.980531	0.0447336	0.536223	0.666588	0.706667	0.0336976	0.0336976	0.0336976	0.0336976	0.0108715	0.0108715	0.0108715	0.0108715	0.047252	0.0775086	-0.0987406	-0.00111228	3.82886e-05	-0.483954	-0.109955	0.795437	0.606752	0.0579424
Sum of C18:2	High-fat dairy	0.156025	-0.00356499	0.340234	0.00751165	0.458582	-0.474594	0.647306	0.635879	0.982021	0.001743	0.001743	-0.00599543	-0.00599543	0.290758	-0.00322712	-0.0806466	-0.00172106	0.517308	0.00774219	0.187864	0.00816865	0.56206	-0.416822	-0.429282	-0.210691	0.575066	0.677512	0.981174	0.668445	0.833466	0.00379184	0.00379184	0.00379184	0.00379184	-0.0197406	-0.0197406	-0.0197406	-0.0197406	0.583853	-0.0124661	-0.122472	0.00313234	2.54889e-05	-0.473506	-0.169309	0.983743	0.658732	0.00969254
Sum of C18:2t with CLAt	High-fat dairy	0.240898	0.208298	0.262076	0.213641	0.91919	0.974987	0.359712	0.331391	0.896992	0.00731509	0.00731509	-0.000380143	-0.000380143	0.539128	0.227028	-0.0583938	-0.00424549	0.567549	0.220588	0.18806	0.00814097	0.949923	1.0292	-0.310507	-0.521497	0.343955	0.305344	0.91799	0.756685	0.602929	0.0106804	0.0106804	0.0106804	0.0106804	-0.0126893	-0.0126893	-0.0126893	-0.0126893	0.636423	0.301147	-0.108807	-0.00156237	4.41517e-05	-0.451038	-0.154673	0.750607	0.7222	0.29321
Sum of C18:2t without CLAt	High-fat dairy	0.954824	0.564114	0.840774	0.49405	1.13565	1.14182	0.258209	0.255645	0.86059	0.0100054	0.0100054	0.00233106	0.00233106	1.25269	0.589541	-0.0650116	-0.00378061	1.0141	0.502556	0.187193	0.00802259	1.23528	1.17309	-0.347298	-0.471246	0.219008	0.242957	0.86728	0.728943	0.638274	0.0131225	0.0131225	0.0131225	0.0131225	-0.0101896	-0.0101896	-0.0101896	-0.0101896	1.71003	0.869012	-0.122967	-0.000649723	5.12914e-05	-0.454962	-0.148798	0.768656	1.31149	0.680592
Sum of CLA	High-fat dairy	0.167558	0.169487	0.284937	0.274266	0.588053	0.617967	0.557525	0.537686	0.969748	0.0029516	0.0029516	-0.00477746	-0.00477746	0.425909	0.186464	-0.0660132	-0.0035326	0.579908	0.282408	0.188423	0.00813819	0.734441	0.660263	-0.350346	-0.434077	0.464034	0.510281	0.939661	0.726659	0.664969	0.00584159	0.00584159	0.00584159	0.00584159	-0.0176425	-0.0176425	-0.0176425	-0.0176425	0.528328	0.263945	-0.112171	-0.00110316	3.83139e-05	-0.453924	-0.160705	0.783613	0.73453	0.362421
Sum of fatty acids	High-fat dairy	-0.0928873	0.0003184	0.403325	0.00134945	-0.230304	0.235948	0.81822	0.813847	0.987845	0.000431376	0.000431376	-0.00731722	-0.00731722	0.0911851	0.000460054	-0.0766396	-0.00312013	0.543917	0.00140207	0.18784	0.00823887	0.167645	0.328126	-0.408005	-0.378708	0.867129	0.743357	0.983419	0.683957	0.705537	0.00327398	0.00327398	0.00327398	0.00327398	-0.0202707	-0.0202707	-0.0202707	-0.0202707	0.289793	-0.000369035	-0.118923	0.000454356	3.28469e-05	-0.463169	-0.16329	0.863987	0.682209	0.00165612
Sum of long-chain fatty acids	High-fat dairy	-0.0458082	0.000250011	0.382331	0.00203104	-0.119813	0.123095	0.904818	0.902223	0.988052	0.000117447	0.000117447	-0.00763358	-0.00763358	0.130553	0.000421262	-0.0776181	-0.00279399	0.539316	0.00209112	0.187855	0.00816448	0.242072	0.201453	-0.413181	-0.342213	0.809115	0.840667	0.983419	0.680171	0.732757	0.00274767	0.00274767	0.00274767	0.00274767	-0.0208095	-0.0208095	-0.0208095	-0.0208095	0.345435	-0.00101032	-0.116826	0.000794638	3.23947e-05	-0.463605	-0.163402	0.884469	0.677283	0.00249397
Sum of medium-chain fatty acids	High-fat dairy	-0.247092	0.00294101	0.362005	0.00418087	-0.682566	0.703444	0.496105	0.483047	0.962964	0.00382126	0.00382126	-0.00390105	-0.00390105	-0.0112586	0.00373229	-0.0811277	-0.00443835	0.511813	0.00439039	0.187384	0.00829878	-0.0219975	0.850105	-0.432949	-0.534819	0.982484	0.396867	0.930191	0.665786	0.59371	0.00807343	0.00807343	0.00807343	0.00807343	-0.0153579	-0.0153579	-0.0153579	-0.0153579	0.126642	0.00181755	-0.116729	-0.00118062	3.27978e-05	-0.471518	-0.161159	0.808111	0.650298	0.00511554
Sum of monounsaturated fatty acids	High-fat dairy	-0.339859	0.00416116	0.304305	0.00356941	-1.11684	1.16578	0.266139	0.245853	0.849838	0.0104255	0.0104255	0.00275433	0.00275433	-0.0958467	0.00462216	-0.0968537	-0.00388635	0.505509	0.0036439	0.187295	0.00801519	-0.189604	1.26846	-0.517118	-0.484872	0.849922	0.206953	0.84566	0.605973	0.628602	0.0149094	0.0149094	0.0149094	0.0149094	-0.00836048	-0.00836048	-0.00836048	-0.00836048	0.0541575	0.00275334	-0.128222	-0.00115205	3.63778e-05	-0.472786	-0.160121	0.782985	0.650312	0.0043345
Sum of n-C12, n-C14, and n-C16	High-fat dairy	-0.216558	0.00287395	0.364116	0.00469032	-0.594751	0.61274	0.553052	0.541127	0.969826	0.00290202	0.00290202	-0.00482742	-0.00482742	0.00677659	0.00372114	-0.0831286	-0.00414509	0.514374	0.00491413	0.187582	0.00827554	0.0131744	0.757233	-0.443159	-0.500885	0.989509	0.450313	0.939661	0.658405	0.617319	0.00691275	0.00691275	0.00691275	0.00691275	-0.016546	-0.016546	-0.016546	-0.016546	0.136947	0.0017801	-0.118383	-0.00101824	3.26473e-05	-0.470187	-0.161512	0.812052	0.651826	0.00573696
Sum of Omega-3 fatty acids	High-fat dairy	0.286476	-0.0326471	0.202157	0.0208019	1.41709	-1.56943	0.158866	0.118997	0.677736	0.0187361	0.0187361	0.0111294	0.0111294	0.295978	-0.034329	-0.107256	0.00134847	0.456748	0.0219336	0.187034	0.00827289	0.648013	-1.56513	-0.57346	0.162999	0.518146	0.12004	0.717099	0.567347	0.870778	0.0213066	0.0213066	0.0213066	0.0213066	-0.00181219	-0.00181219	-0.00181219	-0.00181219	0.330174	-0.0366997	-0.12641	0.00312428	3.20235e-05	-0.4561	-0.139693	0.92045	0.599184	0.0272414
Sum of Omega-6 fatty acids	High-fat dairy	0.273615	-0.00453102	0.35209	0.00564768	0.777117	-0.80228	0.438513	0.423866	0.948208	0.00496479	0.00496479	-0.00274866	-0.00274866	0.390743	-0.00446466	-0.0877771	-0.00113181	0.525671	0.0058208	0.187885	0.00814963	0.743322	-0.767018	-0.467186	-0.138878	0.45866	0.444494	0.939661	0.641167	0.889766	0.00702885	0.00702885	0.00702885	0.00702885	-0.0164272	-0.0164272	-0.0164272	-0.0164272	0.634669	-0.0106435	-0.13719	0.00358254	3.54871e-05	-0.461966	-0.158455	1.00047	0.656371	0.00721526
Sum of polyunsaturated fatty acids	High-fat dairy	0.344701	-0.00476558	0.351863	0.00471227	0.979645	-1.01131	0.329095	0.31376	0.884867	0.00786595	0.00786595	0.000174993	0.000174993	0.433316	-0.00480432	-0.092843	-0.000443069	0.518329	0.00490364	0.187791	0.0082143	0.835986	-0.979745	-0.494395	-0.0539387	0.404733	0.329075	0.92321	0.621881	0.957069	0.00991233	0.00991233	0.00991233	0.00991233	-0.0134756	-0.0134756	-0.0134756	-0.0134756	0.628015	-0.0091445	-0.136332	0.0039576	3.46786e-05	-0.460156	-0.152947	0.998954	0.650783	0.00602482
Sum of saturated fatty acids	High-fat dairy	-0.152491	0.00138907	0.388157	0.00344446	-0.392859	0.403275	0.695072	0.687413	0.982021	0.00125912	0.00125912	-0.00648306	-0.00648306	0.0489742	0.0018474	-0.0763266	-0.00359395	0.530523	0.00359965	0.18771	0.00828235	0.0923132	0.513215	-0.40662	-0.433929	0.926595	0.608692	0.973085	0.684971	0.665076	0.00449361	0.00449361	0.00449361	0.00449361	-0.0190223	-0.0190223	-0.0190223	-0.0190223	0.207903	0.000130424	-0.117998	-0.000216962	3.30194e-05	-0.464923	-0.163386	0.837697	0.66616	0.00420034
Sum of trans fatty acids with CLAt	High-fat dairy	-0.308321	0.101288	0.162651	0.0453409	-1.8956	2.23391	0.0602501	0.0272109	0.448946	0.0372442	0.0372442	0.029781	0.029781	-0.0372586	0.103409	-0.0685448	-0.00414372	0.458094	0.0458207	0.184268	0.00786532	-0.081334	2.25683	-0.371985	-0.526834	0.935304	0.0257277	0.503003	0.710524	0.599228	0.0408934	0.0408934	0.0408934	0.0408934	0.0182374	0.0182374	0.0182374	0.0182374	0.00489305	0.0834833	-0.0948208	-0.00176146	4.22961e-05	-0.47958	-0.101243	0.758173	0.607851	0.0547951
Sum of trans fatty acids without CLAt	High-fat dairy	-0.27944	0.101382	0.154459	0.0465153	-1.80915	2.17953	0.0727562	0.031108	0.448946	0.0355166	0.0355166	0.02804	0.02804	-0.0346236	0.102797	-0.0751921	-0.00355263	0.458958	0.0468969	0.184427	0.00785412	-0.0754396	2.19197	-0.407707	-0.452326	0.939984	0.0302045	0.503003	0.684175	0.651806	0.038794	0.038794	0.038794	0.038794	0.0160883	0.0160883	0.0160883	0.0160883	0.0165713	0.0813465	-0.0983916	-0.00138128	4.0775e-05	-0.481985	-0.103851	0.777875	0.608073	0.0558375
Sum of unsaturated fatty acids	High-fat dairy	-0.0882142	0.000560282	0.365483	0.00225352	-0.241363	0.248625	0.809657	0.804046	0.987845	0.000478952	0.000478952	-0.00726927	-0.00726927	0.0977637	0.000783801	-0.0787002	-0.00302068	0.529153	0.00232034	0.187808	0.00815832	0.184755	0.337796	-0.419046	-0.370258	0.853716	0.736075	0.983419	0.675891	0.711807	0.00332448	0.00332448	0.00332448	0.00332448	-0.020219	-0.020219	-0.020219	-0.020219	0.299285	-0.000765706	-0.116865	0.000497431	3.23012e-05	-0.462114	-0.163594	0.869987	0.668529	0.00276633
C12:1 u	High-fat FD	0.0871644	0.113474	0.158272	0.171641	0.550726	0.661111	0.582774	0.50972	0.969748	0.00337668	0.00337668	-0.00434908	-0.00434908	0.537664	0.142441	-0.105731	-0.00639474	0.501264	0.174917	0.187044	0.00806043	1.07262	0.814333	-0.565272	-0.79335	0.285477	0.416979	0.931891	0.572886	0.429054	0.0118835	0.0118835	0.0118835	0.0118835	-0.0114578	-0.0114578	-0.0114578	-0.0114578	0.405926	-0.00130138	-0.186849	-0.00149186	4.39518e-05	-0.258134	-0.451459	0.516667	0.666392	0.199901
C14:1 c9 (ω5)	High-fat FD	1.54589	0.954996	0.806513	0.495363	1.91676	1.92787	0.0574803	0.0560689	0.533522	0.0280046	0.0280046	0.0204698	0.0204698	2.30989	1.07903	-0.052466	-0.00942336	1.02838	0.51355	0.185796	0.00807512	2.24616	2.10111	-0.282385	-1.16696	0.0264217	0.037608	0.504699	0.778108	0.245412	0.0400915	0.0400915	0.0400915	0.0400915	0.0174165	0.0174165	0.0174165	0.0174165	1.62862	0.696312	-0.151793	-0.00408831	5.95017e-05	-0.234836	-0.45606	0.43583	1.2473	0.621328
C14:1 t9 (ω5)	High-fat FD	-0.0683323	0.120925	0.0960954	0.0730031	-0.711088	1.65644	0.478313	0.100064	0.674152	0.0208267	0.0208267	0.0132362	0.0132362	0.551619	0.151545	-0.102292	-0.0101596	0.457955	0.0765531	0.184647	0.00822293	1.20453	1.97961	-0.55399	-1.23552	0.230626	0.0499099	0.57358	0.58056	0.218917	0.0364562	0.0364562	0.0364562	0.0364562	0.0136953	0.0136953	0.0136953	0.0136953	0.490994	0.0693697	-0.184665	-0.00401647	4.86819e-05	-0.235039	-0.441204	0.443542	0.619151	0.0909232
C15	High-fat FD	2.38299	0.87028	1.1353	0.413419	2.099	2.10508	0.0377664	0.0372239	0.448946	0.0332108	0.0332108	0.0257163	0.0257163	3.51593	1.0397	-0.0574163	-0.011251	1.38955	0.434245	0.184321	0.0081808	2.53026	2.39427	-0.311501	-1.37529	0.0126198	0.0181152	0.451901	0.75593	0.171463	0.0496222	0.0496222	0.0496222	0.0496222	0.0271723	0.0271723	0.0271723	0.0271723	2.97342	0.859872	-0.155408	-0.00635189	5.71884e-05	-0.205749	-0.424372	0.398283	1.69876	0.532232
C15 aiso	High-fat FD	0.958501	0.581489	0.852114	0.514229	1.12485	1.1308	0.262741	0.260238	0.863626	0.00981513	0.00981513	0.00213928	0.00213928	1.64974	0.69976	-0.0985683	-0.00769096	1.07163	0.52893	0.186213	0.00811755	1.53947	1.32297	-0.529332	-0.947449	0.126177	0.188221	0.839267	0.597499	0.345209	0.0202268	0.0202268	0.0202268	0.0202268	-0.00291747	-0.00291747	-0.00291747	-0.00291747	1.3431	0.530524	-0.194416	-0.0026594	5.00627e-05	-0.236945	-0.447669	0.422256	1.42181	0.728476
C15 iso	High-fat FD	2.31659	1.46254	1.39082	0.876362	1.66563	1.66888	0.0982143	0.0975666	0.667067	0.0211341	0.0211341	0.013546	0.013546	3.06442	1.62497	-0.117416	-0.00736825	1.54445	0.889277	0.18525	0.00794619	1.98415	1.8273	-0.633822	-0.927268	0.0493951	0.0700026	0.64983	0.527337	0.355546	0.0321697	0.0321697	0.0321697	0.0321697	0.00930756	0.00930756	0.00930756	0.00930756	2.25975	1.14271	-0.20384	-0.00231421	5.10108e-05	-0.224785	-0.440987	0.373195	2.0098	1.18184
C16	High-fat FD	-0.166459	0.00234291	0.364098	0.00497403	-0.457182	0.471029	0.648309	0.638416	0.982021	0.00171696	0.00171696	-0.00602167	-0.00602167	0.189676	0.00372738	-0.107049	-0.00684711	0.514816	0.00518509	0.187228	0.00823863	0.368435	0.718866	-0.571759	-0.831098	0.713163	0.473544	0.939661	0.568496	0.407478	0.0107493	0.0107493	0.0107493	0.0107493	-0.0126188	-0.0126188	-0.0126188	-0.0126188	0.381029	0.000619634	-0.186977	-0.00178577	4.3738e-05	-0.260023	-0.450868	0.507112	0.667167	0.00622043
C16 iso	High-fat FD	2.37097	1.29329	1.67578	0.912854	1.41485	1.41676	0.159523	0.158964	0.74606	0.0153213	0.0153213	0.00768814	0.00768814	3.36328	1.53862	-0.0836188	-0.00869044	1.89863	0.946262	0.185894	0.00815746	1.77142	1.626	-0.449819	-1.06534	0.0788886	0.106428	0.706172	0.653608	0.288745	0.0269802	0.0269802	0.0269802	0.0269802	0.00399552	0.00399552	0.00399552	0.00399552	3.19654	1.4568	-0.170089	-0.00384985	4.62936e-05	-0.223685	-0.434752	0.360903	2.38502	1.20487
C16:1 c9 (ω7)	High-fat FD	-0.130791	0.0393223	0.151062	0.0370588	-0.865808	1.06108	0.388203	0.290636	0.874354	0.00865231	0.00865231	0.00096744	0.00096744	0.338999	0.0478765	-0.0829927	-0.00790809	0.452624	0.0384769	0.186963	0.0081928	0.748964	1.24429	-0.4439	-0.965248	0.455264	0.215684	0.84566	0.65787	0.336255	0.0186872	0.0186872	0.0186872	0.0186872	-0.00449342	-0.00449342	-0.00449342	-0.00449342	0.400825	0.0200865	-0.170601	-0.00269585	4.46531e-05	-0.275297	-0.450116	0.49579	0.61094	0.0470387
C16:1 t9 (ω7)	High-fat FD	7.76322	3.06462	3.02036	1.19184	2.57029	2.57133	0.011297	0.0112651	0.38228	0.0487548	0.0487548	0.0413808	0.0413808	9.7503	3.58721	0.0237191	-0.0120973	3.35218	1.26999	0.187212	0.00809489	2.90865	2.82459	0.126697	-1.49444	0.00428635	0.00549927	0.30703	0.899381	0.137541	0.0654345	0.0654345	0.0654345	0.0654345	0.0433582	0.0433582	0.0433582	0.0433582	12.7737	4.74778	-0.063793	-0.00933456	5.6304e-05	-0.252141	-0.362717	0.386871	4.69946	1.79003
C16:1 u1	High-fat FD	-0.931337	-0.316421	1.27536	0.432282	-0.730253	-0.731979	0.46656	0.465509	0.958621	0.00413625	0.00413625	-0.00358362	-0.00358362	-0.486698	-0.270486	-0.106424	-0.00426931	1.46918	0.444158	0.187345	0.00813312	-0.331271	-0.608986	-0.568062	-0.524929	0.740986	0.543621	0.941059	0.570996	0.600548	0.00961609	0.00961609	0.00961609	0.00961609	-0.0137788	-0.0137788	-0.0137788	-0.0137788	-2.20112	-0.812219	-0.210006	0.00243913	5.41521e-05	-0.264472	-0.468474	0.605674	1.7778	0.520629
C16:1 u2	High-fat FD	-1.52765	-1.12691	1.69669	1.24995	-0.900368	-0.901566	0.369602	0.368968	0.922833	0.00626149	0.00626149	-0.00144191	-0.00144191	-1.16123	-1.11475	-0.107603	-0.00497716	1.77932	1.25736	0.187005	0.00795132	-0.652624	-0.886577	-0.5754	-0.625954	0.515178	0.376983	0.930191	0.566039	0.532468	0.0128337	0.0128337	0.0128337	0.0128337	-0.0104852	-0.0104852	-0.0104852	-0.0104852	0.0918271	-0.233784	-0.185199	-0.00160459	4.39965e-05	-0.25756	-0.449207	0.518539	3.13258	2.27426
C17	High-fat FD	0.634156	0.220226	0.938351	0.324444	0.67582	0.678781	0.500365	0.498493	0.969748	0.00355894	0.00355894	-0.00416541	-0.00416541	1.28584	0.286882	-0.0821903	-0.00723142	1.18262	0.339948	0.18841	0.00826941	1.08728	0.843901	-0.436231	-0.874479	0.278972	0.400312	0.930191	0.66341	0.383508	0.0122628	0.0122628	0.0122628	0.0122628	-0.0110695	-0.0110695	-0.0110695	-0.0110695	0.734605	0.102111	-0.183472	-0.00215002	4.4894e-05	-0.251399	-0.450092	0.491562	1.46683	0.416453
C17 aiso	High-fat FD	-0.272357	-0.274801	0.872787	0.876163	-0.312055	-0.313641	0.755503	0.7543	0.987845	0.000761983	0.000761983	-0.00698405	-0.00698405	-0.0113614	-0.394761	-0.114327	-0.00543239	0.961841	0.891043	0.189403	0.00796736	-0.0118121	-0.443033	-0.603617	-0.68183	0.990594	0.658496	0.979437	0.547175	0.496588	0.00825671	0.00825671	0.00825671	0.00825671	-0.0151703	-0.0151703	-0.0151703	-0.0151703	0.180714	-0.242207	-0.189192	-0.0017267	4.36652e-05	-0.258564	-0.454686	0.514708	1.33091	1.26181
C17 iso	High-fat FD	2.44559	0.89509	1.86096	0.68037	1.31415	1.31559	0.191128	0.190644	0.796221	0.0132393	0.0132393	0.00558997	0.00558997	2.96567	0.931884	-0.0762462	-0.00658469	1.97992	0.690528	0.187115	0.00796846	1.49787	1.34952	-0.407483	-0.826343	0.136649	0.179569	0.835873	0.684339	0.410159	0.0207665	0.0207665	0.0207665	0.0207665	-0.00236504	-0.00236504	-0.00236504	-0.00236504	3.08609	0.962037	-0.167358	-0.00282113	5.05848e-05	-0.244516	-0.437209	0.487284	2.42008	0.841442
C17:1 c10 (ω7)	High-fat FD	-0.232658	-0.115013	0.457606	0.222029	-0.508424	-0.518007	0.612025	0.60534	0.982021	0.00207577	0.00207577	-0.00566007	-0.00566007	0.0685364	-0.143606	-0.13031	-0.00487374	0.655595	0.229636	0.192603	0.00798419	0.104541	-0.625364	-0.676573	-0.610424	0.916905	0.532854	0.941059	0.499907	0.542672	0.00977325	0.00977325	0.00977325	0.00977325	-0.0136179	-0.0136179	-0.0136179	-0.0136179	-0.114714	-0.262413	-0.252486	-0.00091901	3.77968e-05	-0.265599	-0.424174	0.545825	0.838146	0.289459
C18	High-fat FD	0.224315	-0.00848399	0.342244	0.0125135	0.655425	-0.677985	0.513361	0.498996	0.969748	0.00355063	0.00355063	-0.00417378	-0.00417378	0.52341	-0.00797975	-0.118178	-0.0041851	0.522764	0.0129661	0.189044	0.00815845	1.00124	-0.61543	-0.625133	-0.512977	0.318617	0.539372	0.941059	0.533005	0.608858	0.00967743	0.00967743	0.00967743	0.00967743	-0.013716	-0.013716	-0.013716	-0.013716	0.720622	-0.0178637	-0.208088	0.00122009	4.91209e-05	-0.282749	-0.448895	0.623968	0.668192	0.0159114
C18:1 c11 (ω7)	High-fat FD	-0.0177385	0.00974406	0.133096	0.0549966	-0.133276	0.177176	0.894183	0.859648	0.988052	0.000243284	0.000243284	-0.00750677	-0.00750677	0.350069	0.0169084	-0.106035	-0.00554649	0.457125	0.0557322	0.18789	0.00800706	0.765805	0.303386	-0.564345	-0.6927	0.445214	0.762092	0.983419	0.573515	0.489762	0.00744333	0.00744333	0.00744333	0.00744333	-0.0160029	-0.0160029	-0.0160029	-0.0160029	0.408388	-0.00173718	-0.186675	-0.00147597	4.40682e-05	-0.257176	-0.45151	0.517958	0.612045	0.0703027
C18:1 c12 (ω6)	High-fat FD	0.140461	0.113219	0.615286	0.490891	0.228285	0.230639	0.819786	0.81796	0.987845	0.000412191	0.000412191	-0.00733655	-0.00733655	0.499921	0.110489	-0.102365	-0.00526861	0.757612	0.493158	0.187446	0.00796711	0.659864	0.224044	-0.546102	-0.661295	0.510536	0.823083	0.983419	0.585954	0.509621	0.00711641	0.00711641	0.00711641	0.00711641	-0.0163375	-0.0163375	-0.0163375	-0.0163375	0.721766	0.261416	-0.186961	-0.00124888	4.23559e-05	-0.245724	-0.453581	0.497583	1.0516	0.712364
C18:1 c13 (ω5)	High-fat FD	1.17733	0.557606	2.11151	0.999195	0.557574	0.558055	0.578101	0.577774	0.982021	0.00240833	0.00240833	-0.00532493	-0.00532493	1.91135	0.704663	-0.093633	-0.00645211	2.29746	1.02574	0.187517	0.00812865	0.831941	0.68698	-0.499331	-0.793749	0.407004	0.493348	0.939661	0.61841	0.428822	0.0104014	0.0104014	0.0104014	0.0104014	-0.0129749	-0.0129749	-0.0129749	-0.0129749	2.13569	0.801927	-0.189105	-0.00209007	4.80758e-05	-0.256863	-0.441094	0.46545	3.27473	1.49306
C18:1 c15 (ω3)	High-fat FD	9.02432	2.42036	5.57122	1.49405	1.61981	1.62001	0.107715	0.107673	0.677736	0.0199387	0.0199387	0.0123414	0.0123414	10.6143	2.70961	-0.0495351	-0.00853621	5.88489	1.55112	0.187675	0.00808901	1.80365	1.74687	-0.263941	-1.05528	0.0736565	0.0830769	0.64983	0.792253	0.293299	0.0300305	0.0300305	0.0300305	0.0300305	0.00711781	0.00711781	0.00711781	0.00711781	12.1303	3.08029	-0.147082	-0.00592865	4.38397e-05	-0.220608	-0.463928	0.399902	7.34342	1.92307
C18:1 c9 (ω9)	High-fat FD	-0.219976	0.00358941	0.284113	0.00441069	-0.774257	0.813798	0.440195	0.41726	0.941641	0.00510763	0.00510763	-0.00260471	-0.00260471	0.159394	0.00443999	-0.12174	-0.00626537	0.498316	0.0044932	0.187829	0.00799746	0.319866	0.988158	-0.648145	-0.78342	0.749595	0.324954	0.92321	0.518061	0.434839	0.0143026	0.0143026	0.0143026	0.0143026	-0.00898155	-0.00898155	-0.00898155	-0.00898155	0.365047	0.000972056	-0.19152	-0.00176783	4.49756e-05	-0.259354	-0.450969	0.499163	0.656336	0.00545603
C18:1 t10-11	High-fat FD	0.276786	0.177742	0.316694	0.195467	0.873984	0.909322	0.383751	0.364876	0.922833	0.00636899	0.00636899	-0.00133357	-0.00133357	0.623903	0.172998	-0.0997077	-0.00515105	0.540992	0.196436	0.186921	0.00794518	1.15326	0.88068	-0.533421	-0.648324	0.250971	0.380154	0.930191	0.594674	0.517946	0.0127532	0.0127532	0.0127532	0.0127532	-0.0105676	-0.0105676	-0.0105676	-0.0105676	0.591876	0.112994	-0.186869	-0.00160506	4.15642e-05	-0.267958	-0.438251	0.506551	0.724596	0.239294
C18:1 t12 (ω6)	High-fat FD	3.74136	0.946384	3.90323	0.98708	0.958531	0.958771	0.339588	0.339467	0.908826	0.00707549	0.00707549	-0.000621595	-0.000621595	4.269	0.978507	-0.0784393	-0.00622214	4.0347	1.00465	0.18833	0.00799468	1.05807	0.973976	-0.416499	-0.778285	0.292031	0.33192	0.92701	0.677748	0.437848	0.0140883	0.0140883	0.0140883	0.0140883	-0.00920098	-0.00920098	-0.00920098	-0.00920098	4.56418	1.04627	-0.160475	-0.00249391	5.26278e-05	-0.230907	-0.443725	0.46631	5.22968	1.30744
C18:1 t13+c6+c7+u	High-fat FD	1.43915	0.497608	1.5152	0.52303	0.949811	0.951396	0.343984	0.343183	0.910223	0.0069678	0.0069678	-0.000730122	-0.000730122	2.09336	0.572071	-0.101	-0.00663902	1.66867	0.531331	0.186626	0.00802887	1.25451	1.07667	-0.541191	-0.826893	0.211961	0.283667	0.898599	0.589324	0.409848	0.0157084	0.0157084	0.0157084	0.0157084	-0.00754261	-0.00754261	-0.00754261	-0.00754261	2.25482	0.615503	-0.194518	-0.00305111	5.53385e-05	-0.254481	-0.43875	0.508447	2.07149	0.659799
C18:1 t6-9	High-fat FD	-0.121113	0.13699	0.101622	0.0611461	-1.19179	2.24037	0.23553	0.0267777	0.448946	0.0374518	0.0374518	0.0299902	0.0299902	0.26857	0.138977	-0.110041	-0.00568833	0.44801	0.0614072	0.183839	0.00781361	0.599472	2.2632	-0.598574	-0.728003	0.549926	0.025321	0.503003	0.550523	0.467952	0.0452309	0.0452309	0.0452309	0.0452309	0.0226773	0.0226773	0.0226773	0.0226773	0.315955	0.0986382	-0.163495	-0.0023277	4.99389e-05	-0.276311	-0.397654	0.473018	0.609732	0.0748336
C18:1 u1	High-fat FD	0.482466	0.547382	0.47353	0.528025	1.01887	1.03666	0.310172	0.301834	0.874354	0.00826188	0.00826188	0.000573986	0.000573986	0.875883	0.553061	-0.0829665	-0.00595113	0.67035	0.534046	0.187584	0.00795932	1.30661	1.03561	-0.442289	-0.747693	0.193708	0.302354	0.91799	0.659032	0.456028	0.0150417	0.0150417	0.0150417	0.0150417	-0.00822507	-0.00822507	-0.00822507	-0.00822507	1.01899	0.760793	-0.179499	-0.000692693	5.75137e-05	-0.226412	-0.432929	0.430458	0.875585	0.783765
C18:2 c9c12 (ω6)	High-fat FD	0.141835	-0.00336397	0.334312	0.00765171	0.42426	-0.439636	0.672083	0.660936	0.982021	0.00149605	0.00149605	-0.00624429	-0.00624429	0.439276	-0.0024319	-0.103702	-0.00478773	0.515342	0.00785082	0.187489	0.00813269	0.852398	-0.309764	-0.553109	-0.588701	0.395598	0.757248	0.983419	0.581161	0.557107	0.00747387	0.00747387	0.00747387	0.00747387	-0.0159716	-0.0159716	-0.0159716	-0.0159716	0.720435	-0.0109957	-0.19063	0.00124927	3.7734e-05	-0.264342	-0.456725	0.637522	0.672026	0.0101008
C18:2 c9t11 (ω7) +u	High-fat FD	1.30396	0.732743	0.872072	0.487606	1.49525	1.50274	0.137292	0.135351	0.697927	0.0172044	0.0172044	0.00958583	0.00958583	2.23175	0.915219	-0.0561063	-0.0100905	1.14898	0.518206	0.187023	0.00832633	1.94236	1.76613	-0.299997	-1.21187	0.0543066	0.079777	0.64983	0.76467	0.22781	0.0305347	0.0305347	0.0305347	0.0305347	0.00763399	0.00763399	0.00763399	0.00763399	2.37466	0.976264	-0.149096	-0.00621986	5.82572e-05	-0.241195	-0.44598	0.397077	1.41725	0.636378
C18:2 t9c12 (ω6) + u	High-fat FD	0.734463	0.440515	1.2981	0.776795	0.5658	0.567093	0.572513	0.571637	0.982021	0.00248678	0.00248678	-0.00524588	-0.00524588	1.3788	0.575516	-0.109532	-0.00618998	1.46694	0.791225	0.187375	0.0080453	0.93992	0.727373	-0.584559	-0.76939	0.349043	0.468336	0.939661	0.559882	0.44309	0.0108447	0.0108447	0.0108447	0.0108447	-0.0125212	-0.0125212	-0.0125212	-0.0125212	1.8835	0.8564	-0.210157	-0.00210823	5.16702e-05	-0.24222	-0.45479	0.429099	1.92027	1.05673
C18:2 t9t12 (ω6)	High-fat FD	1.6822	1.40731	0.925204	0.770617	1.81819	1.82621	0.0713547	0.070131	0.580884	0.0252015	0.0252015	0.0176449	0.0176449	2.06958	1.40718	-0.05257	-0.00629102	1.05062	0.783649	0.187169	0.00788785	1.96986	1.79568	-0.28087	-0.797558	0.0510309	0.0749234	0.64983	0.779268	0.426616	0.0313183	0.0313183	0.0313183	0.0313183	0.00843603	0.00843603	0.00843603	0.00843603	3.3365	2.51443	-0.132556	-0.00123993	7.38281e-05	-0.274993	-0.399202	0.563576	1.37512	1.06474
C18:2 u2	High-fat FD	0.55559	0.224912	1.05263	0.42464	0.527814	0.529652	0.598535	0.597264	0.982021	0.00216994	0.00216994	-0.00556518	-0.00556518	1.21106	0.310633	-0.0898909	-0.00685566	1.29045	0.443064	0.1879	0.00825713	0.93848	0.701104	-0.478397	-0.830272	0.349779	0.484521	0.939661	0.63319	0.407943	0.0105536	0.0105536	0.0105536	0.0105536	-0.0128192	-0.0128192	-0.0128192	-0.0128192	1.42992	0.363945	-0.172465	-0.00375674	4.39614e-05	-0.265465	-0.479886	0.525795	1.64039	0.54215
C18:2 u3	High-fat FD	4.82381	2.55764	2.85972	1.51555	1.68682	1.68759	0.0940556	0.0939059	0.667067	0.0216004	0.0216004	0.0140159	0.0140159	5.75612	2.79	-0.0671662	-0.00801869	3.03316	1.55217	0.186142	0.00801256	1.89773	1.79749	-0.360834	-1.00077	0.0600019	0.0746342	0.64983	0.718823	0.318843	0.0313667	0.0313667	0.0313667	0.0313667	0.00848555	0.00848555	0.00848555	0.00848555	9.15297	4.55388	-0.185148	-0.00417942	5.01092e-05	-0.189375	-0.401548	0.315107	4.37258	2.25547
C18:3 c6c9c12 (ω6)	High-fat FD	-0.411337	-0.225787	0.705808	0.384431	-0.582789	-0.587329	0.561053	0.558009	0.979168	0.00266694	0.00266694	-0.00506432	-0.00506432	-0.00172151	-0.176131	-0.104857	-0.00446077	0.94179	0.397045	0.187444	0.00818173	-0.00182792	-0.443604	-0.559407	-0.545211	0.998544	0.658084	0.979437	0.576869	0.586564	0.00826066	0.00826066	0.00826066	0.00826066	-0.0151663	-0.0151663	-0.0151663	-0.0151663	-0.629821	-0.520689	-0.19458	0.000216176	4.01694e-05	-0.289016	-0.439598	0.579294	1.1685	0.500857
C18:3 c9c12c15 (ω3)	High-fat FD	-0.0196606	-0.0673348	0.0922371	0.0993912	-0.213153	-0.677472	0.831544	0.499319	0.969748	0.00354528	0.00354528	-0.00417917	-0.00417917	0.299298	-0.0499299	-0.0958108	-0.0044726	0.473658	0.102636	0.187723	0.00813872	0.631887	-0.486476	-0.510384	-0.549546	0.528597	0.627468	0.979437	0.610668	0.583596	0.00857146	0.00857146	0.00857146	0.00857146	-0.0148481	-0.0148481	-0.0148481	-0.0148481	0.230754	-0.145072	-0.157807	0.000548119	3.65067e-05	-0.252197	-0.447723	0.650545	0.623578	0.118765
C18:4 c6c9c12c15 (ω3)	High-fat FD	-0.629521	-0.312874	2.83847	1.41006	-0.221782	-0.221887	0.824835	0.824752	0.987845	0.000381514	0.000381514	-0.00736747	-0.00736747	0.0587631	-0.146854	-0.10366	-0.00510013	3.07221	1.46096	0.188242	0.00820498	0.0191273	-0.100519	-0.550673	-0.62159	0.98477	0.920091	0.984579	0.582825	0.535326	0.006803	0.006803	0.006803	0.006803	-0.0166584	-0.0166584	-0.0166584	-0.0166584	1.32127	0.439199	-0.185736	-0.00196168	4.46788e-05	-0.257108	-0.459807	0.501891	3.73594	1.77177
C19	High-fat FD	-0.550321	-0.287253	1.40743	0.733217	-0.39101	-0.391771	0.696435	0.695874	0.982759	0.00118839	0.00118839	-0.00655434	-0.00655434	0.00401994	-0.177012	-0.100909	-0.00493446	1.59497	0.751362	0.187484	0.00811335	0.00252039	-0.235588	-0.538226	-0.608191	0.997993	0.814132	0.983419	0.591363	0.544147	0.00715787	0.00715787	0.00715787	0.00715787	-0.0162951	-0.0162951	-0.0162951	-0.0162951	-0.592775	-0.47438	-0.188484	8.64799e-05	4.80869e-05	-0.254969	-0.447825	0.527648	2.05886	0.932362
C20	High-fat FD	-0.0333939	-0.027586	0.834609	0.685636	-0.0400114	-0.0402342	0.968146	0.967969	0.994515	1.25486e-05	1.25486e-05	-0.00773929	-0.00773929	0.425504	0.0469984	-0.101841	-0.00537746	1.01623	0.696372	0.187477	0.00805581	0.418708	0.0674904	-0.543221	-0.667526	0.676137	0.946297	0.987727	0.58793	0.505648	0.0067596	0.0067596	0.0067596	0.0067596	-0.0167028	-0.0167028	-0.0167028	-0.0167028	0.373719	-0.0263262	-0.186129	-0.00148219	4.40592e-05	-0.25806	-0.451899	0.51743	1.36565	0.947421
C20:1 c11 (ω9)	High-fat FD	-0.112192	-0.0612687	0.593942	0.3208	-0.188894	-0.190987	0.850473	0.848836	0.988052	0.00028268	0.00028268	-0.00746707	-0.00746707	0.295384	-0.0373721	-0.09842	-0.00533206	0.753895	0.326611	0.189977	0.00797308	0.39181	-0.114424	-0.518063	-0.668758	0.695855	0.909082	0.984579	0.605316	0.504864	0.00682637	0.00682637	0.00682637	0.00682637	-0.0166344	-0.0166344	-0.0166344	-0.0166344	0.246173	-0.0873031	-0.173854	-0.00159414	4.20606e-05	-0.25607	-0.450906	0.518279	0.936392	0.383559
C20:1 c8 + c9	High-fat FD	-0.175151	-0.0648024	2.39196	0.884385	-0.0732248	-0.073274	0.941741	0.941702	0.994322	4.16191e-05	4.16191e-05	-0.00771	-0.00771	0.748054	0.13671	-0.105826	-0.00550792	2.60639	0.913962	0.189245	0.00809058	0.287008	0.14958	-0.559199	-0.680783	0.774574	0.881333	0.983419	0.577011	0.497248	0.00689894	0.00689894	0.00689894	0.00689894	-0.0165601	-0.0165601	-0.0165601	-0.0165601	0.621775	0.077345	-0.189082	-0.00158592	4.47614e-05	-0.256708	-0.452824	0.511968	3.23144	1.14618
C20:1 t11 + c5	High-fat FD	-0.305137	-0.181925	2.12842	1.2679	-0.143363	-0.143485	0.886227	0.886131	0.988052	0.000159572	0.000159572	-0.00759113	-0.00759113	0.333079	-0.0179813	-0.101845	-0.00528166	2.27356	1.28813	0.187606	0.0080449	0.146501	-0.0139592	-0.542868	-0.656523	0.883758	0.988884	0.996441	0.588172	0.512675	0.0067255	0.0067255	0.0067255	0.0067255	-0.0167377	-0.0167377	-0.0167377	-0.0167377	-0.584782	-0.582162	-0.177361	-0.00135043	4.19493e-05	-0.262176	-0.449088	0.546827	2.69911	1.54221
C20:2 c11c14 (ω6)	High-fat FD	-0.193991	-0.11615	0.544607	0.321825	-0.356204	-0.36091	0.72227	0.718757	0.986335	0.00100872	0.00100872	-0.0067354	-0.0067354	0.247181	-0.0574429	-0.102447	-0.00491613	0.821521	0.33589	0.187475	0.00827248	0.300883	-0.171017	-0.546455	-0.594274	0.763996	0.864483	0.983419	0.585712	0.553386	0.00695267	0.00695267	0.00695267	0.00695267	-0.0165051	-0.0165051	-0.0165051	-0.0165051	-0.022146	-0.214192	-0.192486	-8.0412e-05	3.9882e-05	-0.261195	-0.44592	0.552182	1.03819	0.418487
C20:3 c11c14c17 (ω3)	High-fat FD	-0.353605	-0.284239	1.29703	1.04021	-0.272627	-0.273253	0.785576	0.785096	0.987845	0.000578479	0.000578479	-0.00716897	-0.00716897	0.182477	-0.138466	-0.100713	-0.00514337	1.46231	1.0591	0.187698	0.00805353	0.124786	-0.13074	-0.536569	-0.638648	0.90089	0.896188	0.983419	0.592504	0.524202	0.00685765	0.00685765	0.00685765	0.00685765	-0.0166024	-0.0166024	-0.0166024	-0.0166024	0.0603765	-0.2654	-0.181819	-0.00129705	4.45234e-05	-0.261842	-0.454385	0.53623	2.06137	1.50452
C20:3 c8c11c14 (ω6)	High-fat FD	-0.0261351	0.0332857	0.102656	0.0681072	-0.254589	0.488725	0.799446	0.625866	0.982021	0.00184815	0.00184815	-0.00588946	-0.00588946	0.364563	0.0358439	-0.0827736	-0.00602993	0.454459	0.070568	0.191049	0.00808926	0.802191	0.507934	-0.433259	-0.745424	0.423941	0.612381	0.97453	0.665561	0.457393	0.0087377	0.0087377	0.0087377	0.0087377	-0.0146779	-0.0146779	-0.0146779	-0.0146779	0.407622	0.0135843	-0.17905	-0.0017657	4.40469e-05	-0.2589	-0.45124	0.50553	0.611234	0.082308
C20:4 c5c8c11c14 (ω6)	High-fat FD	0.197964	-0.0198306	0.203971	0.0184654	0.970551	-1.07393	0.333588	0.284857	0.874354	0.00886136	0.00886136	0.00117811	0.00117811	0.515117	-0.0195744	-0.118904	-0.0043064	0.47544	0.0187282	0.187377	0.00799005	1.08345	-1.04518	-0.634573	-0.53897	0.28066	0.297925	0.914606	0.526848	0.590851	0.0151949	0.0151949	0.0151949	0.0151949	-0.00806826	-0.00806826	-0.00806826	-0.00806826	0.487243	-0.0207262	-0.203706	-7.66079e-05	6.1497e-05	-0.238098	-0.431902	0.570526	0.615494	0.0235433
C20:4 c8c11c14c17 (ω3)	High-fat FD	0.0573669	0.0390362	0.994017	0.673756	0.0577122	0.0579382	0.954067	0.953888	0.994515	2.60213e-05	2.60213e-05	-0.00772572	-0.00772572	0.527028	0.101569	-0.0973159	-0.00559351	1.2183	0.704882	0.19019	0.00822816	0.432591	0.144093	-0.511677	-0.679802	0.666046	0.885655	0.983419	0.609766	0.497867	0.00688634	0.00688634	0.00688634	0.00688634	-0.016573	-0.016573	-0.016573	-0.016573	0.134371	-0.176934	-0.190064	-0.00121282	4.11663e-05	-0.25613	-0.451409	0.531623	1.72394	1.04364
C20:5 c5,c8,c11,c14,c17 (EPA) (ω3)	High-fat FD	0.0115701	-0.212025	0.0857001	0.0831829	0.135006	-2.5489	0.892817	0.0119777	0.38228	0.0479487	0.0479487	0.0405685	0.0405685	0.132099	-0.212364	-0.131867	-0.000604867	0.454279	0.0861595	0.183546	0.0080131	0.290789	-2.46478	-0.718437	-0.0754848	0.771687	0.0150458	0.447978	0.473807	0.939948	0.052069	0.052069	0.052069	0.052069	0.029677	0.029677	0.029677	0.029677	0.182685	-0.212176	-0.180593	0.00170059	4.76137e-05	-0.230189	-0.423558	0.480518	0.616569	0.124978
C22	High-fat FD	0.154986	0.0954426	0.982877	0.602854	0.157686	0.158318	0.87495	0.874454	0.988052	0.000194261	0.000194261	-0.00755617	-0.00755617	0.613908	0.14299	-0.0959635	-0.00567966	1.17787	0.622104	0.189232	0.00813795	0.521203	0.229849	-0.507121	-0.697922	0.603133	0.818579	0.983419	0.61295	0.486502	0.007137	0.007137	0.007137	0.007137	-0.0163165	-0.0163165	-0.0163165	-0.0163165	0.727248	0.182773	-0.178789	-0.00192173	4.28689e-05	-0.259194	-0.454585	0.513914	1.4444	0.748453
C22:5 c7,c10,c13,c16,c19 (DPA) (ω3)	High-fat FD	-0.469041	-0.297386	0.323662	0.197668	-1.44917	-1.50447	0.149717	0.134904	0.697927	0.0172435	0.0172435	0.00962524	0.00962524	-0.291811	-0.286704	-0.118366	-0.00147335	0.661231	0.211077	0.186519	0.00839642	-0.441315	-1.35829	-0.634608	-0.175474	0.659736	0.176779	0.835873	0.526825	0.860987	0.0209469	0.0209469	0.0209469	0.0209469	-0.00218031	-0.00218031	-0.00218031	-0.00218031	-0.529023	-0.414309	-0.186911	0.00295028	4.57961e-05	-0.255337	-0.456696	0.666735	0.851835	0.265877
C22:6 c4,c7,c10,c13,c16,c19 (DHA) (ω3)	High-fat FD	0.171614	-0.0514798	0.147075	0.0355711	1.16684	-1.44724	0.245426	0.150256	0.721568	0.015977	0.015977	0.00834892	0.00834892	0.409423	-0.0516802	-0.138709	-0.00260325	0.452624	0.036992	0.187901	0.00813886	0.904556	-1.39706	-0.738201	-0.319855	0.367414	0.16483	0.833254	0.461754	0.749604	0.021758	0.021758	0.021758	0.021758	-0.00135007	-0.00135007	-0.00135007	-0.00135007	0.437199	-0.0451599	-0.206815	0.000469714	4.45997e-05	-0.254052	-0.429287	0.553226	0.609283	0.0480582
Sum of C15 and C17	High-fat FD	0.541166	0.256763	0.409978	0.19008	1.31999	1.35082	0.189177	0.179118	0.770438	0.0139477	0.0139477	0.00630393	0.00630393	1.22972	0.316586	-0.0665865	-0.0092446	0.708965	0.200229	0.186997	0.00827594	1.73453	1.58112	-0.356083	-1.11705	0.0852509	0.116338	0.748197	0.722369	0.266084	0.0258987	0.0258987	0.0258987	0.0258987	0.00288843	0.00288843	0.00288843	0.00288843	0.988669	0.217143	-0.171662	-0.00410064	4.93487e-05	-0.231138	-0.441658	0.434006	0.897775	0.246588
Sum of C15, C17, and C16:1 t9	High-fat FD	0.512971	0.269042	0.336845	0.170691	1.52287	1.57619	0.130239	0.11743	0.688982	0.0188949	0.0188949	0.0112895	0.0112895	1.22647	0.329573	-0.0535908	-0.0100313	0.652049	0.18069	0.186955	0.0082825	1.88094	1.82397	-0.286651	-1.21114	0.0622696	0.0705083	0.6579	0.774846	0.228089	0.0320793	0.0320793	0.0320793	0.0320793	0.00921506	0.00921506	0.00921506	0.00921506	1.06394	0.257754	-0.16213	-0.00501115	5.10375e-05	-0.225861	-0.434998	0.411609	0.838867	0.227327
Sum of C18:1	High-fat FD	-0.267836	0.00371476	0.299657	0.00397534	-0.893809	0.934451	0.373089	0.351817	0.92252	0.00672347	0.00672347	-0.000976345	-0.000976345	0.116001	0.00447381	-0.122786	-0.00637905	0.505324	0.00404603	0.187527	0.00798972	0.229558	1.10573	-0.654761	-0.798407	0.818804	0.270934	0.88379	0.513806	0.426125	0.0161951	0.0161951	0.0161951	0.0161951	-0.00704435	-0.00704435	-0.00704435	-0.00704435	0.334814	0.00137201	-0.193226	-0.00191647	4.54066e-05	-0.260663	-0.449758	0.489579	0.664699	0.00492696
Sum of C18:1t	High-fat FD	-0.23843	0.101658	0.141781	0.0479879	-1.68167	2.11841	0.0950514	0.036058	0.448946	0.0336186	0.0336186	0.0261273	0.0261273	0.154035	0.103146	-0.103972	-0.0058398	0.457593	0.0481995	0.184185	0.00783189	0.33662	2.13998	-0.5645	-0.745643	0.736959	0.0342686	0.503003	0.573409	0.457261	0.0412941	0.0412941	0.0412941	0.0412941	0.0186475	0.0186475	0.0186475	0.0186475	0.241668	0.0758097	-0.167918	-0.00246651	4.90058e-05	-0.276528	-0.399095	0.471958	0.619755	0.0591841
Sum of C18:2	High-fat FD	0.123161	-0.00281409	0.340346	0.00751413	0.361871	-0.374506	0.718041	0.708643	0.984549	0.00108607	0.00108607	-0.00665745	-0.00665745	0.422394	-0.00183948	-0.103496	-0.00488186	0.516431	0.00772906	0.187545	0.0081548	0.817909	-0.237995	-0.551844	-0.598649	0.414941	0.812269	0.983419	0.582025	0.550474	0.00716678	0.00716678	0.00716678	0.00716678	-0.016286	-0.016286	-0.016286	-0.016286	0.700127	-0.00993744	-0.190346	0.00109498	3.78607e-05	-0.264723	-0.456103	0.630254	0.67463	0.00992645
Sum of C18:2t with CLAt	High-fat FD	0.322789	0.279106	0.261307	0.213014	1.23528	1.31027	0.21897	0.192433	0.796482	0.0131338	0.0131338	0.00548367	0.00548367	0.852203	0.316101	-0.0747509	-0.00779756	0.564085	0.219241	0.186912	0.00809128	1.51077	1.4418	-0.399926	-0.963699	0.133331	0.151821	0.812917	0.689883	0.337028	0.0227204	0.0227204	0.0227204	0.0227204	-0.000364941	-0.000364941	-0.000364941	-0.000364941	1.08809	0.488504	-0.171749	-0.00382977	6.18689e-05	-0.235511	-0.437127	0.370093	0.730766	0.296687
Sum of C18:2t without CLAt	High-fat FD	1.26793	0.7491	0.837524	0.49214	1.51391	1.52213	0.132496	0.130425	0.687929	0.0176434	0.0176434	0.0100282	0.0100282	1.8095	0.800776	-0.0844047	-0.00710497	1.00722	0.49915	0.185924	0.00796822	1.79652	1.60428	-0.453974	-0.891664	0.0747881	0.111137	0.707442	0.650623	0.374259	0.0264533	0.0264533	0.0264533	0.0264533	0.00345615	0.00345615	0.00345615	0.00345615	2.81588	1.40166	-0.194675	-0.00234453	7.32828e-05	-0.241966	-0.427734	0.400034	1.32106	0.685558
Sum of CLA	High-fat FD	0.182396	0.184495	0.284859	0.274191	0.640301	0.672873	0.523113	0.502232	0.969748	0.00349747	0.00349747	-0.00422735	-0.00422735	0.643487	0.219487	-0.0879234	-0.00657188	0.578269	0.28161	0.18789	0.00811519	1.11278	0.7794	-0.467951	-0.809824	0.267904	0.437194	0.939661	0.640622	0.419556	0.0114524	0.0114524	0.0114524	0.0114524	-0.0118991	-0.0118991	-0.0118991	-0.0118991	0.780887	0.316385	-0.179735	-0.00267243	5.01842e-05	-0.244771	-0.44811	0.447802	0.748886	0.369504
Sum of fatty acids	High-fat FD	-0.0427086	0.000146397	0.403394	0.00134968	-0.105873	0.108468	0.915847	0.913793	0.988052	9.11954e-05	9.11954e-05	-0.00766004	-0.00766004	0.277573	0.000408901	-0.100802	-0.00589307	0.542792	0.00139917	0.187451	0.00822183	0.51138	0.292246	-0.537751	-0.716759	0.609973	0.770576	0.983419	0.59169	0.474839	0.00739151	0.00739151	0.00739151	0.00739151	-0.0160559	-0.0160559	-0.0160559	-0.0160559	0.533502	-0.000637628	-0.188242	-0.000496675	4.35057e-05	-0.255024	-0.45108	0.556474	0.695945	0.00168947
Sum of long-chain fatty acids	High-fat FD	0.00518053	-2.82742e-05	0.382353	0.00203115	0.0135491	-0.0139203	0.989211	0.988915	0.994515	1.50212e-06	1.50212e-06	-0.00775042	-0.00775042	0.323036	0.000298448	-0.101727	-0.00554111	0.538197	0.00208678	0.187465	0.00814753	0.600219	0.143019	-0.542646	-0.680096	0.54943	0.886502	0.983419	0.588325	0.497681	0.00688393	0.00688393	0.00688393	0.00688393	-0.0165755	-0.0165755	-0.0165755	-0.0165755	0.574608	-0.00131289	-0.185183	-0.00030446	4.30197e-05	-0.256261	-0.451329	0.57311	0.690885	0.00254405
Sum of medium-chain fatty acids	High-fat FD	-0.239867	0.00285501	0.362045	0.00418133	-0.662535	0.6828	0.508811	0.495958	0.969748	0.00360106	0.00360106	-0.00412296	-0.00412296	0.141918	0.00415015	-0.105506	-0.00750848	0.510359	0.00437792	0.186852	0.0082752	0.278075	0.947975	-0.564652	-0.907348	0.781407	0.344943	0.930191	0.573307	0.365941	0.013703	0.013703	0.013703	0.013703	-0.00959531	-0.00959531	-0.00959531	-0.00959531	0.354704	0.00106557	-0.186066	-0.0021214	4.37474e-05	-0.261707	-0.450107	0.497118	0.664017	0.00522346
Sum of monounsaturated fatty acids	High-fat FD	-0.275929	0.00337841	0.304851	0.00357581	-0.905128	0.944796	0.367085	0.346529	0.913063	0.00687213	0.00687213	-0.000826537	-0.000826537	0.113721	0.00406949	-0.11861	-0.00656206	0.505127	0.00364115	0.187154	0.00800913	0.225134	1.11764	-0.633758	-0.819322	0.822237	0.265831	0.88379	0.527379	0.414138	0.0163983	0.0163983	0.0163983	0.0163983	-0.00683643	-0.00683643	-0.00683643	-0.00683643	0.335555	0.00121935	-0.191359	-0.00195797	4.53738e-05	-0.261296	-0.449987	0.490662	0.664888	0.00443166
Sum of n-C12, n-C14, and n-C16	High-fat FD	-0.200483	0.00266062	0.364192	0.0046913	-0.550489	0.567139	0.582936	0.571605	0.982021	0.00248718	0.00248718	-0.00524547	-0.00524547	0.166123	0.00405281	-0.107612	-0.0071437	0.513044	0.00490142	0.187097	0.00825413	0.323799	0.826865	-0.575168	-0.865469	0.746623	0.409864	0.930191	0.566195	0.388413	0.0120427	0.0120427	0.0120427	0.0120427	-0.0112949	-0.0112949	-0.0112949	-0.0112949	0.370139	0.000834637	-0.187008	-0.00192183	4.37104e-05	-0.260287	-0.450551	0.50279	0.665547	0.00585772
Sum of Omega-3 fatty acids	High-fat FD	0.320213	-0.0364918	0.201676	0.0207523	1.58777	-1.75845	0.114788	0.0810424	0.633917	0.023409	0.023409	0.0158385	0.0158385	0.477866	-0.0363542	-0.133007	-0.00127495	0.455208	0.0218596	0.186403	0.008245	1.04978	-1.66308	-0.713543	-0.154633	0.295815	0.0987631	0.675247	0.476819	0.877356	0.0278946	0.0278946	0.0278946	0.0278946	0.0049315	0.0049315	0.0049315	0.0049315	0.523647	-0.0375999	-0.195364	0.00182831	4.28287e-05	-0.248884	-0.427074	0.597935	0.611505	0.0278015
Sum of Omega-6 fatty acids	High-fat FD	0.204983	-0.00339449	0.352475	0.00565386	0.581553	-0.600384	0.561883	0.549304	0.972521	0.00278648	0.00278648	-0.00494385	-0.00494385	0.493873	-0.00286489	-0.108266	-0.00445152	0.52525	0.00581614	0.187734	0.0081431	0.940262	-0.492576	-0.5767	-0.546662	0.348868	0.623163	0.979437	0.565163	0.58557	0.00861799	0.00861799	0.00861799	0.00861799	-0.0148005	-0.0148005	-0.0148005	-0.0148005	0.71405	-0.00780711	-0.200866	0.00121763	4.56779e-05	-0.255699	-0.447774	0.633418	0.673655	0.00740527
Sum of polyunsaturated fatty acids	High-fat FD	0.302288	-0.00417921	0.352185	0.00471658	0.858323	-0.886069	0.392306	0.377229	0.922833	0.00604937	0.00604937	-0.00165568	-0.00165568	0.555979	-0.00376586	-0.113638	-0.0037243	0.51796	0.00490015	0.187657	0.00820845	1.0734	-0.768519	-0.605561	-0.453715	0.285127	0.443606	0.939661	0.545887	0.650808	0.0113219	0.0113219	0.0113219	0.0113219	-0.0120327	-0.0120327	-0.0120327	-0.0120327	0.732715	-0.00723141	-0.201279	0.00172683	4.51762e-05	-0.254109	-0.443128	0.641372	0.667459	0.0061792
Sum of saturated fatty acids	High-fat FD	-0.102582	0.000934433	0.388291	0.00344565	-0.264187	0.271192	0.792057	0.786677	0.987845	0.000569794	0.000569794	-0.00717773	-0.00717773	0.233268	0.00173178	-0.100446	-0.00636984	0.529444	0.00359233	0.187328	0.00826551	0.44059	0.482078	-0.536205	-0.770653	0.660259	0.63058	0.979437	0.592755	0.442344	0.00853827	0.00853827	0.00853827	0.00853827	-0.0148821	-0.0148821	-0.0148821	-0.0148821	0.457847	-0.000723078	-0.187712	-0.00101858	4.42719e-05	-0.256696	-0.452305	0.532797	0.679809	0.00428639
Sum of trans fatty acids with CLAt	High-fat FD	-0.331086	0.108766	0.162169	0.0452064	-2.04162	2.40599	0.0432282	0.0175467	0.415272	0.0429472	0.0429472	0.0355282	0.0355282	0.118482	0.11248	-0.0917418	-0.00713981	0.455378	0.0455491	0.183175	0.00781869	0.260185	2.46943	-0.500842	-0.913172	0.795143	0.0148608	0.447978	0.61735	0.362882	0.0522324	0.0522324	0.0522324	0.0522324	0.0298442	0.0298442	0.0298442	0.0298442	0.180349	0.0894829	-0.161896	-0.00325454	5.37895e-05	-0.273642	-0.384732	0.427772	0.619607	0.0558548
Sum of trans fatty acids without CLAt	High-fat FD	-0.296213	0.107467	0.154107	0.0464093	-1.92212	2.31563	0.056795	0.0221565	0.436999	0.0399083	0.0399083	0.0324657	0.0324657	0.125238	0.110023	-0.0990197	-0.00647765	0.456663	0.0466625	0.183505	0.00781485	0.274246	2.35784	-0.539604	-0.828889	0.784341	0.0199088	0.471174	0.590415	0.408722	0.0483811	0.0483811	0.0483811	0.0483811	0.0259019	0.0259019	0.0259019	0.0259019	0.200001	0.0842963	-0.166427	-0.00280246	5.18852e-05	-0.275606	-0.389653	0.451126	0.620406	0.05697
Sum of unsaturated fatty acids	High-fat FD	-0.0605376	0.000384497	0.365529	0.00225381	-0.165616	0.170599	0.868718	0.864806	0.988052	0.000225561	0.000225561	-0.00752463	-0.00752463	0.272218	0.000793291	-0.102729	-0.00587509	0.528006	0.00231531	0.187401	0.00814064	0.515558	0.342629	-0.548179	-0.721699	0.607059	0.732444	0.983419	0.584531	0.471806	0.00764128	0.00764128	0.00764128	0.00764128	-0.0158003	-0.0158003	-0.0158003	-0.0158003	0.514566	-0.00099436	-0.185235	-0.000691214	4.28988e-05	-0.254327	-0.451579	0.554265	0.682153	0.00282271
C12:1 u	High-fat NFD	0.179102	0.233161	0.157406	0.170701	1.13784	1.3659	0.257298	0.174348	0.773667	0.0142564	0.0142564	0.00661501	0.00661501	0.179938	0.233239	-0.0170058	0.000185109	0.500645	0.174702	0.186813	0.00805048	0.359413	1.33507	-0.0910312	0.0229936	0.719883	0.184242	0.838732	0.927611	0.981691	0.0143216	0.0143216	0.0143216	0.0143216	-0.00896213	-0.00896213	-0.00896213	-0.00896213	-0.0750382	0.02433	0.0186132	0.00121889	3.1978e-06	-0.44561	0.24022	0.755781	0.655414	0.196608
C14:1 c9 (ω5)	High-fat NFD	1.03169	0.637344	0.812931	0.499305	1.2691	1.27646	0.206689	0.204086	0.821344	0.0124731	0.0124731	0.00481785	0.00481785	1.06655	0.649223	0.0189646	-0.000500329	1.04301	0.520861	0.188441	0.00819008	1.02256	1.24644	0.100639	-0.0610896	0.308458	0.214896	0.84566	0.919995	0.951384	0.0125674	0.0125674	0.0125674	0.0125674	-0.0107578	-0.0107578	-0.0107578	-0.0107578	0.679896	0.448948	0.0421325	-0.000200988	1.39341e-05	-0.438365	0.238006	0.712383	1.23152	0.613467
C14:1 t9 (ω5)	High-fat NFD	-0.0894939	0.158374	0.0953616	0.0724456	-0.938469	2.18611	0.349757	0.0306124	0.448946	0.0357236	0.0357236	0.0282485	0.0282485	0.103977	0.168259	-0.0111919	-0.00341641	0.457792	0.0765259	0.184581	0.00822001	0.227128	2.19873	-0.0606338	-0.415621	0.820689	0.0297088	0.503003	0.951746	0.678389	0.0371402	0.0371402	0.0371402	0.0371402	0.0143955	0.0143955	0.0143955	0.0143955	0.0420604	0.12434	0.0235	-0.00303702	1.24288e-05	-0.412453	0.259399	0.633949	0.604609	0.0887877
C15	High-fat NFD	2.20339	0.804688	1.13812	0.414448	1.93598	1.94159	0.0550572	0.0543666	0.528214	0.0283934	0.0283934	0.0208615	0.0208615	2.48269	0.853345	0.0257415	-0.00290434	1.40427	0.438844	0.186273	0.00826744	1.76796	1.94453	0.138192	-0.351299	0.0794683	0.0540422	0.593821	0.890308	0.725946	0.0293862	0.0293862	0.0293862	0.0293862	0.00645828	0.00645828	0.00645828	0.00645828	2.046	0.721645	0.0459267	-0.00260314	1.50242e-05	-0.409501	0.263712	0.665237	1.67721	0.52548
C15 aiso	High-fat NFD	0.742006	0.450149	0.853805	0.515249	0.869058	0.873653	0.386429	0.383931	0.922833	0.00588202	0.00588202	-0.00182433	-0.00182433	0.711159	0.443786	-0.0086642	0.000464158	1.07942	0.532778	0.187567	0.00817661	0.658833	0.832966	-0.0461925	0.0567666	0.511196	0.406427	0.930191	0.963229	0.95482	0.00591881	0.00591881	0.00591881	0.00591881	-0.0175634	-0.0175634	-0.0175634	-0.0175634	0.509299	0.349706	0.0145432	0.000703659	7.93688e-06	-0.439425	0.243471	0.702276	1.40067	0.717646
C15 iso	High-fat NFD	1.44757	0.913902	1.39994	0.88211	1.03402	1.03604	0.30306	0.302121	0.874354	0.00825212	0.00825212	0.000564156	0.000564156	1.40145	0.906044	-0.0194317	0.000827514	1.5633	0.900131	0.187512	0.00804319	0.896467	1.00657	-0.10363	0.102884	0.3717	0.316056	0.91799	0.917627	0.918217	0.0083987	0.0083987	0.0083987	0.0083987	-0.015025	-0.015025	-0.015025	-0.015025	1.40221	0.93135	0.00569024	0.000805062	9.66789e-06	-0.426275	0.249514	0.647644	1.97993	1.16428
C16	High-fat NFD	-0.06403	0.000901223	0.364365	0.00497768	-0.175731	0.181053	0.860781	0.85661	0.988052	0.000254045	0.000254045	-0.00749592	-0.00749592	-0.133698	0.000631351	-0.0116698	0.00171976	0.51745	0.00521161	0.188186	0.00828077	-0.258379	0.121143	-0.062012	0.207681	0.796532	0.903769	0.984579	0.950651	0.835811	0.00060338	0.00060338	0.00060338	0.00060338	-0.0230044	-0.0230044	-0.0230044	-0.0230044	-0.173746	0.0015459	0.0192995	0.000764134	3.44288e-06	-0.458844	0.242518	0.741499	0.656041	0.0061167
C16 iso	High-fat NFD	0.492674	0.268739	1.68821	0.919624	0.291832	0.292227	0.770884	0.770583	0.987845	0.00066155	0.00066155	-0.00708526	-0.00708526	0.333015	0.224273	-0.00813391	0.00148768	1.92389	0.958851	0.188367	0.00826598	0.173094	0.233897	-0.0431811	0.179976	0.862853	0.815441	0.983419	0.965625	0.857458	0.000918269	0.000918269	0.000918269	0.000918269	-0.0226821	-0.0226821	-0.0226821	-0.0226821	-0.26188	-0.0807341	0.0185684	0.00159455	3.75274e-06	-0.455014	0.240019	0.772819	2.36404	1.19427
C16:1 c9 (ω7)	High-fat NFD	-0.0051879	0.00155974	0.151719	0.0372199	-0.0341942	0.0419062	0.972775	0.966638	0.994515	1.36132e-05	1.36132e-05	-0.00773822	-0.00773822	-0.103659	-0.000916984	-0.011168	0.00203229	0.456801	0.0388319	0.188688	0.0082684	-0.226925	-0.0236142	-0.0591876	0.24579	0.820847	0.981197	0.992259	0.952896	0.806241	0.000492282	0.000492282	0.000492282	0.000492282	-0.0231181	-0.0231181	-0.0231181	-0.0231181	-0.10841	0.00319851	0.0220946	0.00127498	4.00208e-06	-0.455925	0.241167	0.760959	0.601492	0.0463113
C16:1 t9 (ω7)	High-fat NFD	3.88234	1.5326	3.07786	1.21453	1.26138	1.26188	0.209449	0.209268	0.825445	0.0121933	0.0121933	0.00453586	0.00453586	4.1778	1.63648	0.0465223	-0.00111994	3.44544	1.30533	0.19242	0.00832012	1.21256	1.25369	0.241774	-0.134606	0.22755	0.212256	0.84566	0.809345	0.893136	0.0127066	0.0127066	0.0127066	0.0127066	-0.0106153	-0.0106153	-0.0106153	-0.0106153	5.40009	2.11449	0.0743257	-0.00202241	9.40216e-06	-0.450637	0.280487	0.706605	4.75794	1.8123
C16:1 u1	High-fat NFD	0.42514	0.144441	1.27746	0.432992	0.332802	0.333588	0.739824	0.739232	0.987845	0.0008619	0.0008619	-0.00688336	-0.00688336	0.29659	0.12739	-0.00869519	0.00149819	1.47547	0.446057	0.188146	0.0081679	0.201015	0.285591	-0.0462151	0.183425	0.841009	0.775657	0.983419	0.963211	0.854757	0.00112939	0.00112939	0.00112939	0.00112939	-0.022466	-0.022466	-0.022466	-0.022466	0.0258283	0.0414555	0.0206794	0.00126329	3.36206e-06	-0.452784	0.241814	0.759645	1.77109	0.518664
C16:1 u2	High-fat NFD	-0.961557	-0.709318	1.69992	1.25232	-0.56565	-0.566403	0.572614	0.572104	0.982021	0.00248074	0.00248074	-0.00525196	-0.00525196	-1.09809	-0.726369	-0.0144924	0.00219081	1.78809	1.26356	0.187927	0.0079905	-0.614117	-0.574861	-0.0771172	0.274177	0.540237	0.566402	0.954335	0.938652	0.784394	0.00308196	0.00308196	0.00308196	0.00308196	-0.0204673	-0.0204673	-0.0204673	-0.0204673	-0.773418	-0.493064	0.0230803	0.00125455	4.05631e-06	-0.452767	0.24578	0.769112	3.0806	2.23652
C17	High-fat NFD	1.62829	0.565465	0.928931	0.321187	1.75287	1.76055	0.0820004	0.0806849	0.633917	0.0234636	0.0234636	0.0158935	0.0158935	1.79604	0.59146	0.0299206	-0.0020055	1.17555	0.337917	0.187284	0.00822	1.52783	1.75031	0.159761	-0.243978	0.129043	0.0824794	0.64983	0.873324	0.807642	0.024031	0.024031	0.024031	0.024031	0.000976599	0.000976599	0.000976599	0.000976599	1.51928	0.508005	0.0365364	-0.0017444	8.75471e-06	-0.421623	0.247942	0.641555	1.4314	0.406393
C17 aiso	High-fat NFD	0.865548	0.873313	0.869753	0.873117	0.995165	1.00022	0.321519	0.319075	0.888902	0.00769573	0.00769573	3.44611e-06	3.44611e-06	0.753339	0.90138	0.0174692	0.002291	0.961733	0.890943	0.189381	0.00796647	0.783314	1.01171	0.0922433	0.28758	0.434901	0.313598	0.91799	0.92665	0.774137	0.00847913	0.00847913	0.00847913	0.00847913	-0.0149426	-0.0149426	-0.0149426	-0.0149426	0.940678	1.11851	0.0301005	0.00248843	5.03841e-06	-0.449286	0.255672	0.771174	1.30369	1.236
C17 iso	High-fat NFD	3.40393	1.24584	1.84923	0.676079	1.84073	1.84275	0.0679589	0.0676611	0.580884	0.0256483	0.0256483	0.0180952	0.0180952	3.3881	1.25096	0.0236914	0.000253949	1.97484	0.688754	0.186634	0.00794799	1.71563	1.81626	0.12694	0.0319513	0.0886677	0.0716885	0.64983	0.899188	0.974561	0.0257928	0.0257928	0.0257928	0.0257928	0.00278008	0.00278008	0.00278008	0.00278008	3.84635	1.42007	0.0483409	-0.000478154	1.37298e-05	-0.43362	0.262039	0.721505	2.35959	0.82041
C17:1 c10 (ω7)	High-fat NFD	-0.0721221	-0.0356531	0.458036	0.222238	-0.15746	-0.160428	0.875129	0.872795	0.988052	0.000199472	0.000199472	-0.00755092	-0.00755092	-0.194488	-0.0438858	-0.0194737	0.00211169	0.658567	0.230677	0.193477	0.0080204	-0.29532	-0.190248	-0.100652	0.26329	0.768232	0.849419	0.983419	0.919986	0.792754	0.000772667	0.000772667	0.000772667	0.000772667	-0.0228311	-0.0228311	-0.0228311	-0.0228311	-0.366799	-0.130349	-0.0130806	0.00175568	8.4542e-07	-0.457036	0.25452	0.778919	0.827087	0.285639
C18	High-fat NFD	-0.0379123	0.00143391	0.342836	0.0125352	-0.110585	0.114391	0.912118	0.909106	0.988052	0.000101426	0.000101426	-0.00764973	-0.00764973	-0.119307	0.00075998	-0.00925893	0.00187637	0.525177	0.013026	0.189917	0.0081961	-0.227175	0.0583434	-0.0487526	0.228935	0.820653	0.953567	0.987727	0.961193	0.819288	0.000514682	0.000514682	0.000514682	0.000514682	-0.0230952	-0.0230952	-0.0230952	-0.0230952	-0.0617064	-0.00260371	0.016411	0.0018618	4.64332e-06	-0.456774	0.241327	0.779917	0.661534	0.0157529
C18:1 c11 (ω7)	High-fat NFD	0.00558827	-0.00306972	0.133111	0.0550027	0.0419821	-0.0558105	0.966578	0.955579	0.994515	2.41452e-05	2.41452e-05	-0.00772761	-0.00772761	-0.10043	-0.0044494	-0.00972847	0.00204789	0.458713	0.0559258	0.188543	0.00803487	-0.218938	-0.079559	-0.0515982	0.254875	0.82705	0.936713	0.987727	0.95893	0.799232	0.000537706	0.000537706	0.000537706	0.000537706	-0.0230716	-0.0230716	-0.0230716	-0.0230716	-0.111769	0.0105015	0.0181619	0.00128911	2.95861e-06	-0.456488	0.24102	0.75368	0.601939	0.069142
C18:1 c12 (ω6)	High-fat NFD	0.118997	0.0959181	0.615322	0.49092	0.19339	0.195384	0.846958	0.8454	0.987845	0.000295843	0.000295843	-0.0074538	-0.0074538	0.0162584	0.0979978	-0.0111782	0.00200763	0.760019	0.494725	0.188042	0.00799243	0.021392	0.198086	-0.0594453	0.251191	0.982967	0.843295	0.983419	0.952691	0.802072	0.000796607	0.000796607	0.000796607	0.000796607	-0.0228066	-0.0228066	-0.0228066	-0.0228066	-0.0389853	0.0568731	0.0194858	0.00152032	3.54536e-06	-0.450515	0.240494	0.760158	1.03506	0.701163
C18:1 c13 (ω5)	High-fat NFD	1.73697	0.822663	2.10851	0.997775	0.823788	0.824498	0.411581	0.411179	0.941641	0.00524211	0.00524211	-0.00246919	-0.00246919	1.6646	0.805579	-0.0013039	0.000661965	2.30338	1.02838	0.188	0.0081496	0.72268	0.783345	-0.00693564	0.0812267	0.471205	0.434883	0.939661	0.994477	0.93539	0.00529404	0.00529404	0.00529404	0.00529404	-0.018203	-0.018203	-0.018203	-0.018203	3.74138	1.78606	0.0145801	0.000161522	1.31515e-05	-0.451193	0.264118	0.651144	3.20058	1.45926
C18:1 c15 (ω3)	High-fat NFD	2.25295	0.604253	5.6241	1.50823	0.400589	0.400638	0.689385	0.68935	0.982021	0.00124272	0.00124272	-0.00649958	-0.00649958	1.98189	0.551441	-0.000139137	0.0013231	5.97095	1.5738	0.190419	0.00820731	0.331922	0.350387	-0.00073069	0.16121	0.740495	0.726628	0.983419	0.999418	0.872184	0.00145319	0.00145319	0.00145319	0.00145319	-0.0221345	-0.0221345	-0.0221345	-0.0221345	-1.55283	-0.379828	0.0145903	0.00201008	3.89385e-06	-0.457705	0.24248	0.778554	7.31942	1.91678
C18:1 c9 (ω9)	High-fat NFD	-0.230518	0.00376142	0.284041	0.00440957	-0.811565	0.853011	0.418536	0.395234	0.931557	0.00560889	0.00560889	-0.00209957	-0.00209957	-0.277228	0.00375283	-0.0275375	0.00116395	0.500435	0.00451231	0.188627	0.00803146	-0.553975	0.831688	-0.145989	0.144923	0.58057	0.407146	0.930191	0.884162	0.885001	0.00590224	0.00590224	0.00590224	0.00590224	-0.0175804	-0.0175804	-0.0175804	-0.0175804	-0.280427	0.00394939	0.000715837	0.000396737	8.19372e-06	-0.459717	0.243097	0.694928	0.643824	0.00535201
C18:1 t10-11	High-fat NFD	0.187385	0.120332	0.317243	0.195806	0.590666	0.614549	0.555777	0.539935	0.969748	0.00291913	0.00291913	-0.00481018	-0.00481018	0.0780762	0.12137	-0.00923618	0.00208481	0.543534	0.197359	0.187799	0.00798251	0.143646	0.614969	-0.0491811	0.261172	0.886008	0.539676	0.941059	0.960852	0.794383	0.00345545	0.00345545	0.00345545	0.00345545	-0.020085	-0.020085	-0.020085	-0.020085	0.1105	0.133603	0.0195317	0.0013463	1.10497e-06	-0.465219	0.25661	0.752783	0.712341	0.235246
C18:1 t12 (ω6)	High-fat NFD	-0.585366	-0.148069	3.91677	0.990504	-0.149451	-0.149489	0.881431	0.881402	0.988052	0.000173201	0.000173201	-0.00757739	-0.00757739	-0.840848	-0.18461	-0.0152395	0.00215679	4.0619	1.01142	0.1896	0.00804858	-0.207008	-0.182525	-0.0803774	0.267972	0.836335	0.855462	0.983419	0.936064	0.789156	0.000750022	0.000750022	0.000750022	0.000750022	-0.0228543	-0.0228543	-0.0228543	-0.0228543	-4.35537	-1.06931	-0.00750324	0.00247529	-5.02008e-06	-0.480542	0.233004	0.815216	5.14255	1.28565
C18:1 t13+c6+c7+u	High-fat NFD	5.34277	1.84734	1.44565	0.499024	3.69574	3.70191	0.000322851	0.000315846	0.0786106	0.0960317	0.0960317	0.0890242	0.0890242	5.55705	1.8729	-0.00771597	-0.00241074	1.59847	0.508977	0.178774	0.00769108	3.47649	3.67974	-0.0431604	-0.313446	0.000695989	0.000343659	0.158599	0.965641	0.754456	0.0967866	0.0967866	0.0967866	0.0967866	0.0754509	0.0754509	0.0754509	0.0754509	6.62485	2.24326	-0.00827853	-0.00417034	4.55183e-05	-0.44128	0.287408	0.735895	1.91371	0.609544
C18:1 t6-9	High-fat NFD	-0.0271131	0.0306675	0.103483	0.0622658	-0.262006	0.492526	0.793735	0.623185	0.982021	0.00187695	0.00187695	-0.00586044	-0.00586044	-0.125044	0.0303854	-0.0125754	0.00189677	0.457965	0.0627717	0.187924	0.00798723	-0.273043	0.484062	-0.0669174	0.237475	0.785264	0.629175	0.979437	0.946753	0.812671	0.00232861	0.00232861	0.00232861	0.00232861	-0.0212384	-0.0212384	-0.0212384	-0.0212384	-0.129444	0.0237948	0.0251449	0.00126614	5.3377e-06	-0.457609	0.253936	0.753791	0.604923	0.0742434
C18:1 u1	High-fat NFD	0.0719334	0.0816121	0.475455	0.530171	0.151294	0.153935	0.87998	0.877901	0.988052	0.000183657	0.000183657	-0.00756686	-0.00756686	-0.0383559	0.0711019	-0.00836527	0.00189821	0.675238	0.537941	0.188952	0.00801736	-0.0568036	0.132174	-0.0442719	0.236763	0.954791	0.895056	0.983419	0.964757	0.813222	0.000625367	0.000625367	0.000625367	0.000625367	-0.0229819	-0.0229819	-0.0229819	-0.0229819	-0.105577	0.00217231	0.0195209	0.00146692	3.92338e-06	-0.453038	0.241	0.763966	0.865537	0.77477
C18:2 c9c12 (ω6)	High-fat NFD	0.116387	-0.00276039	0.334394	0.00765358	0.348052	-0.360667	0.728368	0.718938	0.986335	0.00100736	0.00100736	-0.00673677	-0.00673677	-0.00279664	-0.00328167	-0.013177	0.00266976	0.516799	0.00787302	0.188019	0.00815569	-0.00541146	-0.416825	-0.0700833	0.32735	0.995691	0.67751	0.981174	0.944238	0.743942	0.00185342	0.00185342	0.00185342	0.00185342	-0.0217249	-0.0217249	-0.0217249	-0.0217249	0.152728	-0.00914199	0.0163953	0.00375454	-1.25449e-06	-0.458623	0.236601	0.865066	0.662198	0.00995312
C18:2 c9t11 (ω7) +u	High-fat NFD	0.345204	0.193982	0.879141	0.491558	0.39266	0.394627	0.695218	0.69377	0.982759	0.00120576	0.00120576	-0.00653683	-0.00653683	0.248088	0.172613	-0.00215991	0.00107826	1.16616	0.525952	0.189818	0.00845079	0.212739	0.328191	-0.0113788	0.127593	0.831871	0.743307	0.983419	0.990939	0.898673	0.00133487	0.00133487	0.00133487	0.00133487	-0.0222556	-0.0222556	-0.0222556	-0.0222556	0.118564	0.112113	0.0238407	0.000923155	5.53159e-06	-0.451229	0.241581	0.75053	1.41112	0.633627
C18:2 t9c12 (ω6) + u	High-fat NFD	0.220698	0.13237	1.29957	0.777676	0.169824	0.170212	0.865415	0.86511	0.988052	0.000224539	0.000224539	-0.00752566	-0.00752566	0.0849767	0.107271	-0.0122193	0.00181588	1.47449	0.7953	0.18834	0.00808673	0.0576313	0.134882	-0.0648791	0.22455	0.954133	0.892919	0.983419	0.948372	0.82269	0.000631055	0.000631055	0.000631055	0.000631055	-0.0229761	-0.0229761	-0.0229761	-0.0229761	-0.606573	-0.289703	0.0273685	0.00166866	1.26113e-06	-0.458375	0.242061	0.793681	1.8946	1.0426
C18:2 t9t12 (ω6)	High-fat NFD	0.0352959	0.0295282	0.937082	0.780511	0.0376658	0.0378318	0.970012	0.96988	0.994515	1.10948e-05	1.10948e-05	-0.00774076	-0.00774076	-0.0872695	0.0139217	-0.0103165	0.00197245	1.06721	0.796021	0.190124	0.00801238	-0.0817736	0.0174892	-0.0542623	0.246176	0.934955	0.986074	0.994695	0.956811	0.805944	0.0004903	0.0004903	0.0004903	0.0004903	-0.0231202	-0.0231202	-0.0231202	-0.0231202	-0.240858	-0.114641	0.0170223	0.00145252	2.52072e-06	-0.452341	0.238563	0.762052	1.39203	1.07784
C18:2 u2	High-fat NFD	0.119452	0.0483562	1.05372	0.425081	0.113363	0.113758	0.909919	0.909607	0.988052	0.000100306	0.000100306	-0.00765085	-0.00765085	-0.0472043	0.0208843	-0.00999468	0.00187751	1.29698	0.445308	0.188852	0.00829895	-0.0363955	0.0468986	-0.0529234	0.226234	0.971024	0.962668	0.987727	0.957876	0.821383	0.000505203	0.000505203	0.000505203	0.000505203	-0.0231049	-0.0231049	-0.0231049	-0.0231049	-0.0632202	0.0157014	0.0201224	0.00136746	3.88656e-06	-0.453461	0.239722	0.764625	1.61736	0.534536
C18:2 u3	High-fat NFD	2.15087	1.14042	2.8849	1.5289	0.745564	0.745907	0.457287	0.457081	0.958621	0.00429448	0.00429448	-0.00342417	-0.00342417	2.04409	1.11158	0.0030509	0.000897998	3.0751	1.57362	0.188715	0.00812333	0.664723	0.70638	0.0161667	0.110546	0.507433	0.481246	0.939661	0.987127	0.912151	0.00439952	0.00439952	0.00439952	0.00439952	-0.0191186	-0.0191186	-0.0191186	-0.0191186	2.89519	1.56348	0.0200999	0.000546398	6.0112e-06	-0.429659	0.258096	0.695165	4.38203	2.26034
C18:3 c6c9c12 (ω6)	High-fat NFD	-0.886018	-0.486345	0.702365	0.382555	-1.26148	-1.27131	0.209413	0.205907	0.821344	0.0123738	0.0123738	0.00471779	0.00471779	-1.2198	-0.537044	-0.0196883	0.00453262	0.938692	0.395739	0.186827	0.00815481	-1.29947	-1.35707	-0.105382	0.555822	0.196137	0.177167	0.835873	0.916239	0.579311	0.0147746	0.0147746	0.0147746	0.0147746	-0.00849839	-0.00849839	-0.00849839	-0.00849839	-1.97548	-0.937592	0.00566451	0.00456388	-2.86013e-06	-0.50946	0.262375	0.877795	1.1337	0.485941
C18:3 c9c12c15 (ω3)	High-fat NFD	0.0166998	0.0571943	0.0922828	0.0994404	0.180963	0.575162	0.85668	0.566184	0.982021	0.00255787	0.00255787	-0.00517424	-0.00517424	-0.0325087	0.0551301	-0.0175768	0.00107182	0.475048	0.102937	0.188274	0.00816262	-0.0684323	0.53557	-0.0933575	0.131308	0.945549	0.593193	0.963606	0.925767	0.895739	0.00274025	0.00274025	0.00274025	0.00274025	-0.0208171	-0.0208171	-0.0208171	-0.0208171	-0.0649419	0.034756	0.0125307	0.00097272	5.65942e-06	-0.454453	0.240043	0.732029	0.617917	0.117687
C18:4 c6c9c12c15 (ω3)	High-fat NFD	1.14806	0.57059	2.83721	1.40943	0.404643	0.404837	0.68641	0.686268	0.982021	0.00126887	0.00126887	-0.00647323	-0.00647323	0.968333	0.515691	-0.0047804	0.00129032	3.08046	1.46489	0.188747	0.00822701	0.314347	0.352035	-0.025327	0.156839	0.753773	0.725396	0.983419	0.979834	0.875621	0.00146228	0.00146228	0.00146228	0.00146228	-0.0221252	-0.0221252	-0.0221252	-0.0221252	0.451689	0.268732	0.0202099	0.00118517	4.35187e-06	-0.452746	0.235863	0.755446	3.67543	1.74308
C19	High-fat NFD	0.0785913	0.0410226	1.40825	0.733644	0.0558077	0.0559162	0.955581	0.955495	0.994515	2.42368e-05	2.42368e-05	-0.00772751	-0.00772751	-0.0891161	0.00738486	-0.0108482	0.00196715	1.60032	0.753881	0.188113	0.00814056	-0.0556866	0.00979579	-0.0576685	0.241648	0.955679	0.9922	0.997604	0.954103	0.809442	0.000488648	0.000488648	0.000488648	0.000488648	-0.0231219	-0.0231219	-0.0231219	-0.0231219	0.123455	0.10943	0.0198661	0.00109748	2.92219e-06	-0.453765	0.2401	0.761574	2.02775	0.91827
C20	High-fat NFD	-0.587294	-0.485152	0.832993	0.684309	-0.705041	-0.708966	0.482056	0.479625	0.959747	0.00388126	0.00388126	-0.00384059	-0.00384059	-0.784939	-0.521706	-0.0119444	0.00287332	1.01719	0.697031	0.187654	0.00806344	-0.771671	-0.748469	-0.0636512	0.35634	0.441743	0.455561	0.939661	0.949348	0.722177	0.00487745	0.00487745	0.00487745	0.00487745	-0.0186294	-0.0186294	-0.0186294	-0.0186294	-1.67653	-1.21743	0.0549627	0.00251939	1.05516e-05	-0.468306	0.222406	0.820361	1.33102	0.923395
C20:1 c11 (ω9)	High-fat NFD	1.24077	0.677591	0.583667	0.31525	2.12582	2.14937	0.0354243	0.0334714	0.448946	0.0345743	0.0345743	0.0270904	0.0270904	1.18487	0.700288	-0.0768363	0.00263574	0.74257	0.321705	0.187123	0.00785332	1.59563	2.1768	-0.410619	0.335621	0.113057	0.0313447	0.503003	0.682044	0.73771	0.0364391	0.0364391	0.0364391	0.0364391	0.0136778	0.0136778	0.0136778	0.0136778	1.2633	0.741017	-0.0912017	0.00222124	1.96251e-05	-0.467233	0.235923	0.7467	0.902202	0.369555
C20:1 c8 + c9	High-fat NFD	2.61883	0.968916	2.38086	0.880279	1.09995	1.10069	0.273402	0.27308	0.874354	0.00930427	0.00930427	0.00162445	0.00162445	2.67273	0.98892	-0.0388842	0.00045788	2.60279	0.912699	0.188983	0.00807939	1.02687	1.08351	-0.205755	0.0566726	0.306433	0.280634	0.898599	0.837312	0.954895	0.00964284	0.00964284	0.00964284	0.00964284	-0.0137514	-0.0137514	-0.0137514	-0.0137514	2.7876	1.0457	-0.0100538	0.000370531	1.5328e-05	-0.439282	0.223015	0.706775	3.16396	1.12225
C20:1 t11 + c5	High-fat NFD	0.465013	0.277244	2.12819	1.26776	0.218502	0.218687	0.827384	0.827239	0.987845	0.000370592	0.000370592	-0.00737847	-0.00737847	0.31178	0.240513	-0.0121221	0.00177464	2.28037	1.29199	0.188169	0.00806902	0.136723	0.186156	-0.0644214	0.219933	0.891466	0.852619	0.983419	0.948736	0.826277	0.000760553	0.000760553	0.000760553	0.000760553	-0.0228435	-0.0228435	-0.0228435	-0.0228435	-0.496498	-0.22829	0.0232391	0.00152522	3.11371e-06	-0.454871	0.241892	0.776215	2.65655	1.5179
C20:2 c11c14 (ω6)	High-fat NFD	0.226734	0.135755	0.544507	0.321766	0.416403	0.421905	0.677807	0.673797	0.982021	0.00137797	0.00137797	-0.00636329	-0.00636329	0.146913	0.123267	-0.00972597	0.00116457	0.823756	0.336804	0.187985	0.00829499	0.178345	0.36599	-0.0517379	0.140394	0.858736	0.714982	0.983419	0.958819	0.888571	0.00154098	0.00154098	0.00154098	0.00154098	-0.0220447	-0.0220447	-0.0220447	-0.0220447	-0.129786	-0.0111946	0.0192077	0.00153906	3.67377e-06	-0.453309	0.241239	0.766091	1.02259	0.412198
C20:3 c11c14c17 (ω3)	High-fat NFD	-1.14323	-0.918964	1.29347	1.03736	-0.883844	-0.885871	0.378425	0.377336	0.922833	0.00604668	0.00604668	-0.00165838	-0.00165838	-1.39146	-0.981029	-0.00208154	0.00307206	1.46206	1.05891	0.187665	0.00805215	-0.951712	-0.926448	-0.0110917	0.38152	0.343051	0.35597	0.930191	0.991168	0.703455	0.00719756	0.00719756	0.00719756	0.00719756	-0.0162545	-0.0162545	-0.0162545	-0.0162545	-2.38135	-1.73788	0.0527497	0.00282627	7.86816e-06	-0.480043	0.222044	0.895268	2.01299	1.46921
C20:3 c8c11c14 (ω6)	High-fat NFD	0.0686859	-0.0874786	0.102093	0.0677338	0.672778	-1.29151	0.502292	0.198837	0.809222	0.0127651	0.0127651	0.00511212	0.00511212	-0.105189	-0.0965616	-0.0624489	0.00395626	0.452997	0.0703411	0.190434	0.00806325	-0.232206	-1.37276	-0.327929	0.490653	0.816752	0.172245	0.835873	0.743506	0.624519	0.0151022	0.0151022	0.0151022	0.0151022	-0.00816309	-0.00816309	-0.00816309	-0.00816309	-0.107042	-0.122685	-0.0513628	0.00381908	2.69334e-06	-0.442575	0.238618	0.860718	0.593913	0.0799756
C20:4 c5c8c11c14 (ω6)	High-fat NFD	0.135284	-0.0135518	0.204456	0.0185093	0.66168	-0.732163	0.509357	0.465397	0.958621	0.00413832	0.00413832	-0.00358154	-0.00358154	0.006907	-0.0144009	-0.0232827	0.00271121	0.477877	0.0188242	0.188337	0.00803101	0.0144535	-0.765017	-0.123622	0.337592	0.988491	0.445681	0.939661	0.90181	0.736228	0.00507279	0.00507279	0.00507279	0.00507279	-0.0184294	-0.0184294	-0.0184294	-0.0184294	-0.0278334	-0.0206998	0.00271147	0.00289118	2.14441e-05	-0.433519	0.260518	0.818452	0.605327	0.0231543
C20:4 c8c11c14c17 (ω3)	High-fat NFD	-0.519632	-0.353591	0.992969	0.673045	-0.523312	-0.525361	0.601655	0.600234	0.982021	0.002135	0.002135	-0.00560039	-0.00560039	-0.795239	-0.431024	-0.0304449	0.0032398	1.22043	0.706114	0.190522	0.00824254	-0.651604	-0.610416	-0.159797	0.393059	0.515834	0.542677	0.941059	0.873295	0.694935	0.00341181	0.00341181	0.00341181	0.00341181	-0.0201296	-0.0201296	-0.0201296	-0.0201296	-1.46159	-0.876808	0.00380338	0.00291252	-9.73688e-06	-0.445192	0.241385	0.840559	1.68935	1.0227
C20:5 c5,c8,c11,c14,c17 (EPA) (ω3)	High-fat NFD	0.0035704	-0.0654286	0.0876309	0.085057	0.0407436	-0.769233	0.967563	0.443161	0.958621	0.00456603	0.00456603	-0.00315052	-0.00315052	-0.185922	-0.0748347	-0.0213494	0.0036358	0.465159	0.088223	0.187942	0.00820502	-0.399696	-0.848244	-0.113595	0.443119	0.690052	0.397898	0.930191	0.909738	0.658433	0.00611873	0.00611873	0.00611873	0.00611873	-0.0173588	-0.0173588	-0.0173588	-0.0173588	-0.172266	-0.0612504	0.0213194	0.00238998	4.95228e-06	-0.445177	0.249013	0.753906	0.614899	0.124639
C22	High-fat NFD	-0.122632	-0.0755181	0.982913	0.602876	-0.124764	-0.125263	0.900905	0.90051	0.988052	0.00012162	0.00012162	-0.00762938	-0.00762938	-0.302488	-0.113567	-0.0155549	0.00228606	1.18165	0.624102	0.18984	0.00816409	-0.255988	-0.181969	-0.0819367	0.280014	0.798374	0.855897	0.983419	0.934826	0.779923	0.000748428	0.000748428	0.000748428	0.000748428	-0.0228559	-0.0228559	-0.0228559	-0.0228559	-0.253611	-0.0836604	0.0157888	0.00165535	4.3634e-06	-0.452458	0.24236	0.765265	1.42107	0.736366
C22:5 c7,c10,c13,c16,c19 (DPA) (ω3)	High-fat NFD	-0.00777952	-0.00493245	0.326488	0.199394	-0.0238279	-0.0247372	0.981027	0.980303	0.994515	4.74362e-06	4.74362e-06	-0.00774716	-0.00774716	-0.160077	-0.0244469	-0.0122053	0.00230834	0.66807	0.21326	0.188448	0.00848326	-0.239611	-0.114634	-0.0647678	0.272105	0.811018	0.908916	0.984579	0.948461	0.785983	0.000591305	0.000591305	0.000591305	0.000591305	-0.0230168	-0.0230168	-0.0230168	-0.0230168	-0.210181	-0.0454958	0.0194982	0.00195384	4.09112e-06	-0.452865	0.240376	0.78074	0.848491	0.264833
C22:6 c4,c7,c10,c13,c16,c19 (DHA) (ω3)	High-fat NFD	0.0920806	-0.0276218	0.147923	0.0357761	0.622489	-0.772073	0.534719	0.441483	0.958621	0.00459965	0.00459965	-0.00311663	-0.00311663	-0.0761822	-0.031933	-0.0335221	0.00364686	0.456203	0.0372845	0.189387	0.00820321	-0.166992	-0.856468	-0.177003	0.444564	0.867642	0.393352	0.930191	0.859788	0.657391	0.00622781	0.00622781	0.00622781	0.00622781	-0.0172471	-0.0172471	-0.0172471	-0.0172471	-0.0805867	-0.0408649	0.00147575	0.00325151	4.50407e-06	-0.449798	0.261046	0.797701	0.599727	0.0473045
Sum of C15 and C17	High-fat NFD	0.764897	0.362915	0.407075	0.188734	1.87901	1.9229	0.0625001	0.0566969	0.554023	0.0278644	0.0278644	0.0203284	0.0203284	0.948647	0.385073	0.0322012	-0.00281907	0.707888	0.199925	0.186713	0.00826337	1.34011	1.92609	0.172464	-0.341153	0.182603	0.0563281	0.603721	0.863348	0.733552	0.0288561	0.0288561	0.0288561	0.0288561	0.00591569	0.00591569	0.00591569	0.00591569	0.77948	0.331424	0.0427514	-0.00249711	1.21779e-05	-0.412538	0.255966	0.638735	0.877914	0.241133
Sum of C15, C17, and C16:1 t9	High-fat NFD	0.618916	0.324608	0.335363	0.16994	1.84551	1.91013	0.0672565	0.0583362	0.559037	0.0275057	0.0275057	0.019967	0.019967	0.80525	0.347575	0.0401893	-0.00301042	0.65319	0.181007	0.187282	0.00829699	1.2328	1.92024	0.214593	-0.362832	0.219929	0.0570703	0.603721	0.830429	0.717333	0.0286888	0.0286888	0.0286888	0.0286888	0.00574447	0.00574447	0.00574447	0.00574447	0.695611	0.315349	0.0498002	-0.002825	1.25985e-05	-0.414135	0.261134	0.63623	0.822022	0.222762
Sum of C18:1	High-fat NFD	-0.241703	0.00335231	0.299845	0.00397784	-0.806093	0.842747	0.421673	0.40093	0.931557	0.00547546	0.00547546	-0.00223403	-0.00223403	-0.289287	0.00333761	-0.0263536	0.00117518	0.507998	0.00406743	0.188519	0.00803199	-0.569465	0.82057	-0.139793	0.146312	0.570047	0.413429	0.930191	0.889045	0.883907	0.00575921	0.00575921	0.00575921	0.00575921	-0.0177268	-0.0177268	-0.0177268	-0.0177268	-0.296342	0.00356041	0.00307363	0.000396837	7.75525e-06	-0.460734	0.245461	0.695088	0.652193	0.00483426
Sum of C18:1t	High-fat NFD	-0.0982524	0.0418914	0.143814	0.048676	-0.683191	0.860618	0.495712	0.391045	0.929965	0.0057088	0.0057088	-0.00199888	-0.00199888	-0.188801	0.0415548	-0.0116223	0.00176368	0.465917	0.0490762	0.187535	0.00797435	-0.405225	0.84674	-0.0619738	0.221169	0.685994	0.398733	0.930191	0.950681	0.825316	0.00609889	0.00609889	0.00609889	0.00609889	-0.0173791	-0.0173791	-0.0173791	-0.0173791	-0.193032	0.0391457	0.0292999	0.000968108	6.51327e-06	-0.462833	0.268006	0.741358	0.613437	0.0585808
Sum of C18:2	High-fat NFD	0.111475	-0.00254707	0.34038	0.00751486	0.327502	-0.338937	0.743819	0.735208	0.986335	0.000889739	0.000889739	-0.0068553	-0.0068553	-0.00630356	-0.00309124	-0.0134128	0.00268024	0.517841	0.00775016	0.188057	0.00817707	-0.0121728	-0.398862	-0.0713229	0.327775	0.990307	0.690665	0.982486	0.943253	0.743621	0.0017384	0.0017384	0.0017384	0.0017384	-0.0218426	-0.0218426	-0.0218426	-0.0218426	0.151642	-0.00879887	0.0164453	0.00376669	-1.47609e-06	-0.459318	0.23687	0.865184	0.664241	0.00977359
Sum of C18:2t with CLAt	High-fat NFD	0.02493	0.0215563	0.26303	0.214419	0.0947801	0.100533	0.924637	0.920077	0.988052	7.83426e-05	7.83426e-05	-0.00767299	-0.00767299	-0.0882522	0.0102918	-0.00991966	0.00190088	0.57046	0.221719	0.189024	0.00818273	-0.154703	0.046418	-0.0524782	0.232304	0.877301	0.96305	0.987727	0.95823	0.816676	0.00050485	0.00050485	0.00050485	0.00050485	-0.0231053	-0.0231053	-0.0231053	-0.0231053	-0.195278	-0.0631454	0.0175418	0.00176511	1.56379e-06	-0.456	0.23909	0.7831	0.728901	0.29593
Sum of C18:2t without CLAt	High-fat NFD	0.111546	0.0659017	0.844954	0.496506	0.132014	0.132731	0.895179	0.894613	0.988052	0.000136551	0.000136551	-0.00761433	-0.00761433	-0.0157074	0.0489964	-0.00973186	0.00187167	1.02053	0.505744	0.18838	0.00807348	-0.0153915	0.0968799	-0.0516607	0.23183	0.987744	0.922975	0.984579	0.95888	0.817043	0.000561755	0.000561755	0.000561755	0.000561755	-0.023047	-0.023047	-0.023047	-0.023047	-0.405126	-0.17333	0.0204617	0.00156842	2.52921e-07	-0.455077	0.238008	0.778578	1.32753	0.688918
Sum of CLA	High-fat NFD	0.0640842	0.064822	0.285297	0.274612	0.224623	0.236049	0.822628	0.813769	0.987845	0.000431745	0.000431745	-0.00731685	-0.00731685	-0.0367063	0.0529913	-0.00742001	0.00167453	0.581387	0.283129	0.188903	0.00815895	-0.0631358	0.187163	-0.0392795	0.205239	0.949758	0.851831	0.983419	0.968729	0.837714	0.00076351	0.00076351	0.00076351	0.00076351	-0.0228405	-0.0228405	-0.0228405	-0.0228405	-0.0262895	0.0686909	0.0210546	0.00121114	5.24567e-06	-0.450314	0.241683	0.749358	0.739336	0.364793
Sum of fatty acids	High-fat NFD	-0.100338	0.000343938	0.403311	0.0013494	-0.248785	0.254882	0.803923	0.79922	0.987845	0.000503349	0.000503349	-0.00724469	-0.00724469	-0.163003	0.000277926	-0.010029	0.00157727	0.544592	0.00140381	0.188073	0.0082491	-0.299312	0.19798	-0.0533249	0.191205	0.765191	0.843377	0.983419	0.957557	0.848671	0.000796277	0.000796277	0.000796277	0.000796277	-0.022807	-0.022807	-0.022807	-0.022807	-0.131137	0.000120659	0.0197544	0.0012738	3.96201e-06	-0.45364	0.240868	0.756593	0.685035	0.00166298
Sum of long-chain fatty acids	High-fat NFD	-0.0786043	0.000429005	0.382287	0.0020308	-0.205616	0.211249	0.837415	0.833027	0.987845	0.000345818	0.000345818	-0.00740344	-0.00740344	-0.150842	0.000338799	-0.0105588	0.00170539	0.539871	0.00209327	0.188048	0.00817288	-0.279403	0.161852	-0.0561495	0.208664	0.78039	0.87168	0.983419	0.955311	0.835045	0.000694018	0.000694018	0.000694018	0.000694018	-0.0229116	-0.0229116	-0.0229116	-0.0229116	-0.0882583	-0.00014992	0.0196955	0.00160169	3.78231e-06	-0.45296	0.240967	0.770708	0.680508	0.00250584
Sum of medium-chain fatty acids	High-fat NFD	-0.126801	0.00150925	0.362516	0.00418677	-0.349781	0.36048	0.727073	0.719078	0.986335	0.00100632	0.00100632	-0.00673782	-0.00673782	-0.175395	0.0013305	-0.011947	0.00127336	0.513582	0.00440557	0.188032	0.00832747	-0.341513	0.302005	-0.0635373	0.152911	0.733282	0.763142	0.983419	0.949439	0.878711	0.00120519	0.00120519	0.00120519	0.00120519	-0.0223884	-0.0223884	-0.0223884	-0.0223884	-0.192205	0.00170823	0.0208306	0.000476442	3.61575e-06	-0.459501	0.243177	0.733595	0.652892	0.00513595
Sum of monounsaturated fatty acids	High-fat NFD	-0.234323	0.00286901	0.305144	0.00357926	-0.76791	0.801564	0.443944	0.42428	0.948208	0.00495597	0.00495597	-0.00275755	-0.00275755	-0.278637	0.00283529	-0.0224166	0.00110102	0.507998	0.00366185	0.188217	0.00805466	-0.5485	0.774279	-0.1191	0.136694	0.584311	0.440205	0.939661	0.905385	0.891489	0.00518396	0.00518396	0.00518396	0.00518396	-0.0183156	-0.0183156	-0.0183156	-0.0183156	-0.286238	0.00302589	0.00842535	0.000340525	7.50469e-06	-0.461974	0.244696	0.700797	0.652574	0.00434958
Sum of n-C12, n-C14, and n-C16	High-fat NFD	-0.121943	0.00161831	0.364478	0.00469498	-0.334571	0.34469	0.738492	0.730889	0.986335	0.00092017	0.00092017	-0.00682463	-0.00682463	-0.173572	0.00142078	-0.0127921	0.00133496	0.515866	0.00492839	0.188126	0.00829955	-0.336467	0.288285	-0.0679975	0.160847	0.737074	0.773598	0.983419	0.945895	0.872469	0.00114154	0.00114154	0.00114154	0.00114154	-0.0224535	-0.0224535	-0.0224535	-0.0224535	-0.192943	0.00190494	0.0192448	0.000513242	3.41743e-06	-0.45896	0.243109	0.733568	0.654326	0.00575897
Sum of Omega-3 fatty acids	High-fat NFD	0.100277	-0.0114277	0.203844	0.0209754	0.49193	-0.544812	0.623605	0.586823	0.982021	0.00229565	0.00229565	-0.00543849	-0.00543849	-0.0595602	-0.0142553	-0.0229854	0.0035595	0.460828	0.0221295	0.188705	0.00834679	-0.129246	-0.644178	-0.121807	0.426451	0.897367	0.520622	0.941059	0.903245	0.670501	0.00374311	0.00374311	0.00374311	0.00374311	-0.0197905	-0.0197905	-0.0197905	-0.0197905	-0.0559783	-0.0166435	0.0157514	0.00294008	3.4037e-06	-0.449211	0.251758	0.800384	0.606129	0.0275571
Sum of Omega-6 fatty acids	High-fat NFD	0.207696	-0.00343941	0.352462	0.00565365	0.589272	-0.608353	0.55671	0.544023	0.971245	0.00286073	0.00286073	-0.00486903	-0.00486903	0.0733949	-0.00392157	-0.0194594	0.00313986	0.526462	0.00582956	0.188167	0.0081619	0.139412	-0.672704	-0.103415	0.384698	0.889346	0.502358	0.939661	0.917797	0.701105	0.00403675	0.00403675	0.00403675	0.00403675	-0.0194899	-0.0194899	-0.0194899	-0.0194899	0.21701	-0.00826413	0.00471196	0.00434661	5.75065e-06	-0.450976	0.244889	0.888274	0.661992	0.00727705
Sum of polyunsaturated fatty acids	High-fat NFD	0.212772	-0.00294163	0.352725	0.00472382	0.603223	-0.622723	0.547419	0.534566	0.969748	0.00299707	0.00299707	-0.00473164	-0.00473164	0.0721847	-0.00346196	-0.0215554	0.00342824	0.519777	0.00491734	0.188315	0.00823724	0.138876	-0.70403	-0.114464	0.416188	0.889768	0.482703	0.939661	0.909051	0.677975	0.00437365	0.00437365	0.00437365	0.00437365	-0.0191451	-0.0191451	-0.0191451	-0.0191451	0.185715	-0.00651898	0.00653404	0.00437804	5.02149e-06	-0.449862	0.248493	0.877037	0.657282	0.00608498
Sum of saturated fatty acids	High-fat NFD	-0.128692	0.00117227	0.388228	0.00344508	-0.331485	0.340274	0.740816	0.734204	0.986335	0.000896765	0.000896765	-0.00684822	-0.00684822	-0.180971	0.00101639	-0.00992609	0.00135275	0.531423	0.00360576	0.188028	0.0082964	-0.34054	0.281878	-0.0527904	0.163052	0.734013	0.778496	0.983419	0.957982	0.870737	0.00111283	0.00111283	0.00111283	0.00111283	-0.0224829	-0.0224829	-0.0224829	-0.0224829	-0.177424	0.00100985	0.0206396	0.000785274	3.38614e-06	-0.454574	0.242074	0.741055	0.668561	0.00421548
Sum of trans fatty acids with CLAt	High-fat NFD	-0.122955	0.0403923	0.165276	0.0460725	-0.743939	0.876712	0.458266	0.382273	0.922833	0.00592304	0.00592304	-0.00178299	-0.00178299	-0.19074	0.0396455	-0.00720912	0.00133282	0.466319	0.0466435	0.187576	0.00800655	-0.409033	0.849968	-0.038433	0.166467	0.683205	0.396942	0.930191	0.969403	0.868054	0.00614151	0.00614151	0.00614151	0.00614151	-0.0173355	-0.0173355	-0.0173355	-0.0173355	-0.192355	0.0334747	0.0288521	0.000810116	7.57848e-06	-0.459079	0.265924	0.731125	0.616525	0.055577
Sum of trans fatty acids without CLAt	High-fat NFD	-0.11572	0.0419837	0.156797	0.0472196	-0.738024	0.889117	0.46184	0.375595	0.922833	0.0060908	0.0060908	-0.00161392	-0.00161392	-0.194046	0.0413982	-0.00970475	0.00153811	0.466631	0.047681	0.18751	0.00798543	-0.415845	0.868234	-0.0517559	0.192615	0.678226	0.386904	0.930191	0.958804	0.847568	0.00638566	0.00638566	0.00638566	0.00638566	-0.0170855	-0.0170855	-0.0170855	-0.0170855	-0.195589	0.0358318	0.0282008	0.000913092	7.27242e-06	-0.460725	0.267236	0.736544	0.615988	0.0565643
Sum of unsaturated fatty acids	High-fat NFD	-0.07312	0.000464414	0.36551	0.00225369	-0.200049	0.206068	0.841757	0.837063	0.987845	0.00032907	0.00032907	-0.00742032	-0.00742032	-0.146598	0.000366262	-0.0111677	0.00171547	0.529854	0.00232341	0.188057	0.00816913	-0.276676	0.15764	-0.0593844	0.209994	0.782479	0.874991	0.983419	0.952739	0.834009	0.000683431	0.000683431	0.000683431	0.000683431	-0.0229225	-0.0229225	-0.0229225	-0.0229225	-0.0950278	-0.000114352	0.0196909	0.00155819	3.76769e-06	-0.452736	0.240938	0.768587	0.671407	0.00277824
C12:1 u	Low-fat dairy	-0.117998	-0.153614	0.158048	0.171398	-0.746596	-0.89624	0.456666	0.371794	0.922833	0.00618819	0.00618819	-0.00151578	-0.00151578	-0.997551	-0.209245	-0.436393	0.0200181	0.482201	0.168266	0.179931	0.0077539	-2.06874	-1.24354	-2.42534	2.58168	0.0405988	0.215959	0.84566	0.0167004	0.0109669	0.0856081	0.0856081	0.0856081	0.0856081	0.0640083	0.0640083	0.0640083	0.0640083	-0.809815	-0.231645	-0.618648	0.0199673	2.17431e-05	-0.272353	0.00279919	-0.146587	0.620216	0.18605
C14:1 c9 (ω5)	Low-fat dairy	0.179006	0.110584	0.817896	0.502354	0.218862	0.220131	0.827103	0.826117	0.987845	0.0003755	0.0003755	-0.00737353	-0.00737353	-1.25312	-0.283066	-0.454936	0.0194883	1.00854	0.503643	0.182212	0.00791934	-1.24252	-0.562036	-2.49674	2.46084	0.216335	0.575082	0.959461	0.0138142	0.0152042	0.0767705	0.0767705	0.0767705	0.0767705	0.0549619	0.0549619	0.0549619	0.0549619	-1.07447	-0.326233	-0.643536	0.0188383	7.90193e-06	-0.211504	-0.00198354	-0.189189	1.17626	0.58594
C14:1 t9 (ω5)	Low-fat dairy	0.0133	-0.0235366	0.0970736	0.0737463	0.13701	-0.319156	0.891237	0.750124	0.987845	0.000788994	0.000788994	-0.00695683	-0.00695683	-0.835081	-0.0746918	-0.441784	0.0208024	0.447075	0.0747343	0.18026	0.00802757	-1.86788	-0.999431	-2.45082	2.59136	0.0640838	0.319486	0.91799	0.015614	0.0106785	0.0816967	0.0816967	0.0816967	0.0816967	0.0600045	0.0600045	0.0600045	0.0600045	-0.603062	-0.0837591	-0.629784	0.0206604	9.44886e-06	-0.228177	-0.0165504	-0.139103	0.5798	0.0851444
C15	Low-fat dairy	1.51983	0.55505	1.14681	0.41761	1.32527	1.32911	0.187424	0.186158	0.784582	0.0135091	0.0135091	0.00586185	0.00586185	-0.0297015	0.235202	-0.431883	0.017059	1.36964	0.428021	0.18168	0.00806355	-0.0216857	0.549511	-2.37717	2.11556	0.982733	0.58362	0.959461	0.0189387	0.0363348	0.0766695	0.0766695	0.0766695	0.0766695	0.0548586	0.0548586	0.0548586	0.0548586	0.237596	0.248007	-0.618008	0.01623	1.90329e-05	-0.185784	0.00370274	-0.260866	1.61394	0.50566
C15 aiso	Low-fat dairy	-0.750808	-0.455489	0.853744	0.515213	-0.87943	-0.884079	0.380804	0.378298	0.922833	0.0060224	0.0060224	-0.00168286	-0.00168286	-2.10143	-0.739588	-0.445524	0.0209359	1.03302	0.509872	0.179503	0.00782507	-2.03427	-1.45054	-2.48198	2.67548	0.0440072	0.149375	0.808083	0.0143714	0.00844534	0.0895578	0.0895578	0.0895578	0.0895578	0.0680513	0.0680513	0.0680513	0.0680513	-1.60661	-0.626216	-0.618214	0.0189906	7.94803e-06	-0.225314	-0.00864065	-0.115944	1.33196	0.682442
C15 iso	Low-fat dairy	-1.52335	-0.961745	1.39931	0.881715	-1.08864	-1.09077	0.278342	0.277409	0.874354	0.00913874	0.00913874	0.00145765	0.00145765	-2.67373	-1.16207	-0.430891	0.0198869	1.49966	0.863489	0.179878	0.00771576	-1.78289	-1.34579	-2.39546	2.57744	0.0769932	0.180768	0.835873	0.0180592	0.0110956	0.0874875	0.0874875	0.0874875	0.0874875	0.0659321	0.0659321	0.0659321	0.0659321	-2.26984	-1.09046	-0.610921	0.0184002	8.43318e-06	-0.232218	-0.014151	-0.09037	1.88558	1.1088
C16	Low-fat dairy	-0.0870884	0.00122577	0.364325	0.00497714	-0.23904	0.24628	0.811454	0.805857	0.987845	0.000469964	0.000469964	-0.00727833	-0.00727833	-0.691026	-0.00110368	-0.440444	0.0188648	0.497864	0.00501435	0.181063	0.00796734	-1.38798	-0.220104	-2.43255	2.36776	0.167573	0.826144	0.983419	0.0163864	0.0194055	0.0748271	0.0748271	0.0748271	0.0748271	0.0529726	0.0529726	0.0529726	0.0529726	-0.596739	0.00219485	-0.627374	0.0166334	1.45774e-05	-0.208894	-0.00189064	-0.259098	0.625598	0.00583286
C16 iso	Low-fat dairy	0.856055	0.466952	1.68708	0.919009	0.507418	0.508104	0.612728	0.612248	0.982021	0.00199731	0.00199731	-0.00573914	-0.00573914	-0.994626	-0.129247	-0.443495	0.0186909	1.85157	0.922808	0.181287	0.00795527	-0.537179	-0.140058	-2.44638	2.3495	0.592084	0.888836	0.983419	0.0157988	0.0203412	0.0746171	0.0746171	0.0746171	0.0746171	0.0527577	0.0527577	0.0527577	0.0527577	-0.807127	-0.15916	-0.628926	0.0178841	1.49446e-05	-0.204497	-0.00595052	-0.209883	2.25509	1.13923
C16:1 c9 (ω7)	Low-fat dairy	0.043033	-0.0129379	0.151649	0.0372027	0.283768	-0.347768	0.777043	0.728581	0.986335	0.00093666	0.00093666	-0.00680802	-0.00680802	-0.721109	-0.0410506	-0.458205	0.0206445	0.437477	0.0371892	0.180706	0.00791862	-1.64834	-1.10383	-2.53564	2.60708	0.101755	0.271753	0.88379	0.012437	0.0102247	0.0832693	0.0832693	0.0832693	0.0832693	0.0616143	0.0616143	0.0616143	0.0616143	-0.492717	-0.0285818	-0.650277	0.0193224	1.41543e-05	-0.175783	-0.00608672	-0.197787	0.572553	0.0440832
C16:1 t9 (ω7)	Low-fat dairy	4.2185	1.6653	3.07443	1.21318	1.37212	1.37267	0.172406	0.172235	0.771714	0.0143962	0.0143962	0.00675587	0.00675587	0.334943	0.411854	-0.427528	0.0176251	3.33453	1.26331	0.186226	0.00805228	0.100447	0.326012	-2.29575	2.18883	0.920148	0.744952	0.983419	0.0233295	0.0304376	0.0752481	0.0752481	0.0752481	0.0752481	0.0534035	0.0534035	0.0534035	0.0534035	2.64085	1.20682	-0.595799	0.0156378	1.83536e-05	-0.199356	0.0184459	-0.259729	4.56008	1.73694
C16:1 u1	Low-fat dairy	-0.652699	-0.221754	1.27671	0.432739	-0.511235	-0.512443	0.610061	0.609217	0.982021	0.00203151	0.00203151	-0.00570468	-0.00570468	-2.18269	-0.457766	-0.449537	0.0201454	1.41389	0.427443	0.180295	0.00782704	-1.54375	-1.07094	-2.49335	2.57382	0.125138	0.286228	0.898599	0.0139404	0.0112064	0.0827576	0.0827576	0.0827576	0.0827576	0.0610905	0.0610905	0.0610905	0.0610905	-1.40558	-0.281188	-0.63509	0.0189934	1.87485e-05	-0.203111	-0.00999817	-0.195881	1.68676	0.493966
C16:1 u2	Low-fat dairy	-1.23447	-0.91064	1.69854	1.25131	-0.726781	-0.727748	0.468677	0.468087	0.958621	0.00408877	0.00408877	-0.00363147	-0.00363147	-2.27202	-1.11761	-0.447629	0.0187267	1.71715	1.21343	0.180471	0.00767349	-1.32314	-0.92104	-2.48034	2.44044	0.188167	0.358776	0.930191	0.0144345	0.0160487	0.0806153	0.0806153	0.0806153	0.0806153	0.0588976	0.0588976	0.0588976	0.0588976	-3.20375	-1.9996	-0.612569	0.0167761	1.59011e-05	-0.199313	0.0154766	-0.206978	2.92587	2.12418
C17	Low-fat dairy	1.39699	0.485139	0.931872	0.322204	1.49912	1.50569	0.136285	0.134591	0.697927	0.0172709	0.0172709	0.00965288	0.00965288	0.0375185	0.242853	-0.425234	0.0167685	1.14231	0.328362	0.181989	0.00798757	0.0328443	0.739589	-2.3366	2.09932	0.97385	0.460914	0.939661	0.0210258	0.0377685	0.0784433	0.0784433	0.0784433	0.0784433	0.0566743	0.0566743	0.0566743	0.0566743	1.04606	0.48361	-0.610871	0.014573	1.98408e-05	-0.170786	0.00253829	-0.343617	1.36558	0.387709
C17 aiso	Low-fat dairy	-0.517864	-0.52251	0.871916	0.875288	-0.593938	-0.596957	0.553594	0.551582	0.972521	0.00275485	0.00275485	-0.00497573	-0.00497573	-1.44889	-0.742353	-0.465242	0.0181516	0.926451	0.858258	0.182434	0.00767421	-1.56392	-0.864952	-2.55019	2.36527	0.120325	0.388696	0.930191	0.0119543	0.0195309	0.0798944	0.0798944	0.0798944	0.0798944	0.0581596	0.0581596	0.0581596	0.0581596	-0.653476	-0.161205	-0.628618	0.0174804	1.50382e-05	-0.201331	-0.00624317	-0.227855	1.24899	1.18414
C17 iso	Low-fat dairy	3.27016	1.19689	1.8511	0.676764	1.7666	1.76854	0.0796596	0.0793337	0.63125	0.0236721	0.0236721	0.0161037	0.0161037	1.79005	0.907259	-0.416937	0.0171524	1.91097	0.66648	0.180599	0.00769095	0.936724	1.36127	-2.30864	2.2302	0.350678	0.175839	0.835873	0.0225796	0.0274903	0.0877843	0.0877843	0.0877843	0.0877843	0.0662359	0.0662359	0.0662359	0.0662359	3.2447	1.34589	-0.599755	0.0157867	2.45355e-05	-0.182289	0.0158691	-0.267327	2.25149	0.782826
C17:1 c10 (ω7)	Low-fat dairy	-0.706174	-0.349092	0.453681	0.220124	-1.55654	-1.58589	0.122029	0.115214	0.677736	0.0191235	0.0191235	0.0115198	0.0115198	-1.82371	-0.525104	-0.545679	0.0199542	0.619697	0.217062	0.182057	0.00754702	-2.94291	-2.41914	-2.99729	2.64398	0.00386656	0.0169743	0.451291	0.0032772	0.00922672	0.115244	0.115244	0.115244	0.115244	0.0943446	0.0943446	0.0943446	0.0943446	-1.74179	-0.622594	-0.782706	0.0190183	6.88471e-07	-0.219444	0.0607069	-0.156601	0.767709	0.265133
C18	Low-fat dairy	-0.178187	0.00673934	0.342469	0.0125218	-0.520301	0.53821	0.603745	0.591359	0.982021	0.00224048	0.00224048	-0.00549409	-0.00549409	-0.691804	-0.00255028	-0.447144	0.0187612	0.505291	0.0125327	0.182725	0.00788574	-1.36912	-0.20349	-2.44708	2.37914	0.173378	0.839078	0.983419	0.0157692	0.0188423	0.0747758	0.0747758	0.0747758	0.0747758	0.0529202	0.0529202	0.0529202	0.0529202	-0.69426	0.0109491	-0.614101	0.0159577	1.20137e-05	-0.185444	-0.00571632	-0.292895	0.629404	0.0149878
C18:1 c11 (ω7)	Low-fat dairy	0.12144	-0.0667087	0.132351	0.0546888	0.917555	-1.21979	0.360564	0.224771	0.848081	0.0114024	0.0114024	0.00373888	0.00373888	-0.683288	-0.0712124	-0.424726	0.0194558	0.438366	0.0534452	0.18018	0.00767848	-1.55871	-1.33244	-2.35723	2.53381	0.121553	0.185102	0.838732	0.0199402	0.0124989	0.0872342	0.0872342	0.0872342	0.0872342	0.0656728	0.0656728	0.0656728	0.0656728	-0.490004	-0.0293573	-0.62335	0.0181185	1.7793e-05	-0.191384	-0.0043239	-0.19741	0.573709	0.0658993
C18:1 c12 (ω6)	Low-fat dairy	-0.136285	-0.109853	0.615293	0.490897	-0.221496	-0.22378	0.825057	0.823282	0.987845	0.000388047	0.000388047	-0.00736088	-0.00736088	-0.845627	-0.0837799	-0.441637	0.0183842	0.731373	0.476078	0.180954	0.00769118	-1.15622	-0.175979	-2.4406	2.39029	0.249762	0.86059	0.983419	0.0160419	0.018304	0.0746998	0.0746998	0.0746998	0.0746998	0.0528423	0.0528423	0.0528423	0.0528423	-0.10641	0.329585	-0.627171	0.0179509	1.32388e-05	-0.185639	-0.00674695	-0.250343	0.986196	0.668061
C18:1 c13 (ω5)	Low-fat dairy	-0.278159	-0.131742	2.11392	1.00033	-0.131584	-0.131698	0.895518	0.895428	0.988052	0.000134434	0.000134434	-0.00761646	-0.00761646	-2.30654	-0.712256	-0.450356	0.0195732	2.21732	0.989963	0.180976	0.00784513	-1.04024	-0.719477	-2.48848	2.49495	0.300206	0.473169	0.939661	0.0141236	0.0138807	0.0782313	0.0782313	0.0782313	0.0782313	0.0564572	0.0564572	0.0564572	0.0564572	-0.11374	0.18038	-0.627587	0.0174963	1.61404e-05	-0.200582	-0.00178082	-0.23827	3.07728	1.40304
C18:1 c15 (ω3)	Low-fat dairy	3.59107	0.963142	5.61871	1.50678	0.639127	0.639204	0.523874	0.523823	0.969748	0.0031573	0.0031573	-0.00457016	-0.00457016	-1.63791	-0.236649	-0.446533	0.0186887	5.74793	1.51502	0.183307	0.00790076	-0.284956	-0.156201	-2.43598	2.36543	0.776142	0.876122	0.983419	0.0162386	0.0195227	0.0746519	0.0746519	0.0746519	0.0746519	0.0527933	0.0527933	0.0527933	0.0527933	1.72448	0.585151	-0.619526	0.0167876	1.51902e-05	-0.193725	-0.00648229	-0.248947	6.9803	1.82797
C18:1 c9 (ω9)	Low-fat dairy	0.563537	-0.00919537	0.280027	0.00434725	2.01244	-2.11522	0.0462555	0.0363345	0.448946	0.0335207	0.0335207	0.0260286	0.0260286	-0.29982	-0.00960234	-0.399143	0.0204997	0.473529	0.00426971	0.178486	0.00759966	-0.63316	-2.24894	-2.23627	2.69745	0.527768	0.0262389	0.503003	0.0270795	0.00793645	0.109921	0.109921	0.109921	0.109921	0.0888959	0.0888959	0.0888959	0.0888959	-0.180367	-0.00734798	-0.592141	0.0196147	7.18716e-06	-0.188517	-0.00812078	-0.0979471	0.609193	0.00506414
C18:1 t10-11	Low-fat dairy	-0.366899	-0.23561	0.315925	0.194992	-1.16135	-1.20831	0.247644	0.22914	0.848081	0.0111912	0.0111912	0.003526	0.003526	-1.09255	-0.233031	-0.444968	0.018209	0.520703	0.189069	0.179911	0.00764721	-2.09823	-1.23252	-2.47327	2.38113	0.0378663	0.220033	0.846211	0.0147096	0.0187452	0.0854139	0.0854139	0.0854139	0.0854139	0.0638095	0.0638095	0.0638095	0.0638095	-0.634131	-0.0807775	-0.627109	0.0176995	1.68851e-05	-0.193467	-0.0135905	-0.219942	0.680263	0.224653
C18:1 t12 (ω6)	Low-fat dairy	-0.794101	-0.200869	3.91648	0.990432	-0.202759	-0.20281	0.839643	0.839603	0.987845	0.000318749	0.000318749	-0.00743072	-0.00743072	-3.6097	-0.718439	-0.459213	0.019085	3.9008	0.971309	0.18208	0.00772935	-0.925375	-0.739661	-2.52205	2.46915	0.356526	0.460871	0.939661	0.0129037	0.0148718	0.0784441	0.0784441	0.0784441	0.0784441	0.0566751	0.0566751	0.0566751	0.0566751	1.65879	0.544016	-0.613352	0.0171138	1.97348e-05	-0.18683	-7.96349e-05	-0.2528	4.91885	1.22973
C18:1 t13+c6+c7+u	Low-fat dairy	-0.0431234	-0.0149105	1.5205	0.52486	-0.0283613	-0.0284086	0.977418	0.97738	0.994515	6.25615e-06	6.25615e-06	-0.00774563	-0.00774563	-1.31465	-0.189221	-0.442268	0.0188497	1.61723	0.514952	0.180873	0.00778137	-0.812903	-0.367454	-2.44518	2.42241	0.417795	0.713892	0.983419	0.0158487	0.0168293	0.0754571	0.0754571	0.0754571	0.0754571	0.0536175	0.0536175	0.0536175	0.0536175	-0.466016	0.0121346	-0.62724	0.0175975	1.54297e-05	-0.200713	-0.00386962	-0.227004	1.95276	0.621981
C18:1 t6-9	Low-fat dairy	0.00359789	-0.00406955	0.103579	0.0623233	0.0347358	-0.0652975	0.972344	0.948038	0.994515	3.30513e-05	3.30513e-05	-0.00771863	-0.00771863	-0.739709	-0.00434136	-0.441703	0.018418	0.441087	0.0604583	0.180998	0.00769286	-1.67701	-0.0718075	-2.44038	2.39417	0.0959996	0.942868	0.987727	0.0160513	0.0181198	0.0745117	0.0745117	0.0745117	0.0745117	0.0526498	0.0526498	0.0526498	0.0526498	-0.514798	0.0133012	-0.623934	0.017517	1.60168e-05	-0.203283	0.00313981	-0.232676	0.577297	0.0708529
C18:1 u1	Low-fat dairy	-0.116575	-0.13226	0.475384	0.530092	-0.245223	-0.249504	0.806674	0.803368	0.987845	0.000482343	0.000482343	-0.00726586	-0.00726586	-1.04694	-0.328835	-0.453239	0.0187946	0.648778	0.516861	0.181548	0.00770319	-1.61372	-0.636216	-2.49653	2.43985	0.109071	0.525781	0.941059	0.013822	0.0160736	0.0774146	0.0774146	0.0774146	0.0774146	0.0556213	0.0556213	0.0556213	0.0556213	-0.980526	-0.594974	-0.632875	0.0169927	4.56975e-06	-0.22527	-0.0186422	-0.159784	0.822863	0.736571
C18:2 c9c12 (ω6)	Low-fat dairy	0.33887	-0.00803715	0.333131	0.00762468	1.01723	-1.0541	0.310948	0.293809	0.874354	0.00853978	0.00853978	0.000854042	0.000854042	-0.367947	-0.0121348	-0.450727	0.0209479	0.492599	0.00750435	0.179215	0.00777378	-0.74695	-1.61704	-2.51501	2.69469	0.456475	0.108351	0.706172	0.0131512	0.00799877	0.0931455	0.0931455	0.0931455	0.0931455	0.0717237	0.0717237	0.0717237	0.0717237	-0.312606	-0.00667327	-0.629356	0.0192995	1.14532e-05	-0.204789	-0.00729328	-0.153231	0.632904	0.00951282
C18:2 c9t11 (ω7) +u	Low-fat dairy	1.12845	0.634117	0.873986	0.488676	1.29116	1.29762	0.198959	0.196733	0.809222	0.0128847	0.0128847	0.00523265	0.00523265	-0.336767	0.198928	-0.431993	0.017364	1.12196	0.506019	0.182624	0.0081305	-0.300159	0.393124	-2.36547	2.13566	0.764547	0.694887	0.983419	0.0195206	0.0346266	0.0755991	0.0755991	0.0755991	0.0755991	0.0537628	0.0537628	0.0537628	0.0537628	0.452759	0.474082	-0.608734	0.0153384	2.21692e-05	-0.192747	-0.00144162	-0.284706	1.34201	0.602594
C18:2 t9c12 (ω6) + u	Low-fat dairy	-0.667772	-0.400515	1.29838	0.776963	-0.514313	-0.515488	0.607913	0.607094	0.982021	0.00205567	0.00205567	-0.00568033	-0.00568033	-1.74306	-0.567425	-0.434475	0.0192861	1.4159	0.763696	0.180856	0.00776538	-1.23106	-0.742998	-2.40233	2.4836	0.220574	0.458855	0.939661	0.0177384	0.0143094	0.0784799	0.0784799	0.0784799	0.0784799	0.0567117	0.0567117	0.0567117	0.0567117	-1.34901	-0.491246	-0.613747	0.017974	1.0756e-05	-0.209675	-0.00223271	-0.176879	1.80583	0.99375
C18:2 t9t12 (ω6)	Low-fat dairy	-1.35721	-1.13543	0.929369	0.774087	-1.46036	-1.4668	0.146622	0.144864	0.721568	0.0164047	0.0164047	0.00877994	0.00877994	-2.58388	-1.51922	-0.495261	0.0194788	1.01092	0.754038	0.180096	0.00758979	-2.55597	-2.01479	-2.74998	2.56645	0.0117675	0.0460387	0.53877	0.00683035	0.0114352	0.103141	0.103141	0.103141	0.103141	0.0819553	0.0819553	0.0819553	0.0819553	-2.8368	-2.00407	-0.670401	0.0174167	-8.63701e-06	-0.187019	-0.0458018	-0.264598	1.30096	1.00732
C18:2 u2	Low-fat dairy	0.992926	0.401952	1.05011	0.423626	0.945543	0.948836	0.346149	0.344478	0.911042	0.00693061	0.00693061	-0.000767598	-0.000767598	-0.468867	0.100439	-0.438059	0.0179019	1.2478	0.42842	0.18169	0.00798423	-0.375756	0.234439	-2.41102	2.24216	0.707726	0.815022	0.983419	0.0173397	0.026686	0.0748745	0.0748745	0.0748745	0.0748745	0.0530212	0.0530212	0.0530212	0.0530212	-0.476309	0.00930065	-0.626721	0.0175704	1.52057e-05	-0.200975	-0.00484641	-0.226606	1.54295	0.509944
C18:2 u3	Low-fat dairy	-0.304978	-0.161703	2.89099	1.53213	-0.105493	-0.105541	0.916149	0.91611	0.988052	8.63412e-05	8.63412e-05	-0.00766493	-0.00766493	-2.90116	-1.11687	-0.455878	0.0194953	2.95857	1.51399	0.181564	0.00781551	-0.980595	-0.737699	-2.51084	2.49444	0.328657	0.462058	0.939661	0.0133002	0.0138999	0.0784232	0.0784232	0.0784232	0.0784232	0.0566536	0.0566536	0.0566536	0.0566536	-2.50275	-1.04161	-0.627489	0.0182397	1.37877e-05	-0.216413	-0.015546	-0.180852	4.18586	2.15915
C18:3 c6c9c12 (ω6)	Low-fat dairy	1.09142	0.599089	0.700085	0.381313	1.55898	1.57112	0.121452	0.118604	0.677736	0.0187758	0.0187758	0.0111694	0.0111694	0.118466	0.414536	-0.435099	0.0164373	0.905614	0.381794	0.180244	0.00786745	0.130813	1.08576	-2.41395	2.08927	0.896131	0.279643	0.898599	0.0172072	0.0386789	0.0829863	0.0829863	0.0829863	0.0829863	0.0613246	0.0613246	0.0613246	0.0613246	0.686107	0.596507	-0.618288	0.0156561	1.94955e-05	-0.164938	-0.0177534	-0.299114	1.09336	0.468652
C18:3 c9c12c15 (ω3)	Low-fat dairy	-0.0451616	-0.154672	0.0915327	0.0986322	-0.493393	-1.56817	0.622574	0.119292	0.677736	0.0187066	0.0187066	0.0110996	0.0110996	-0.993366	-0.192921	-0.418259	0.0215919	0.450774	0.0976772	0.178654	0.00774551	-2.20369	-1.97509	-2.34117	2.78767	0.0293486	0.0504267	0.57358	0.0207807	0.00612513	0.102056	0.102056	0.102056	0.102056	0.0808445	0.0808445	0.0808445	0.0808445	-0.652453	-0.123029	-0.602421	0.0193691	8.92184e-06	-0.196084	-0.000919929	-0.112932	0.585985	0.111606
C18:4 c6c9c12c15 (ω3)	Low-fat dairy	0.153454	0.076267	2.83898	1.41031	0.0540523	0.0540781	0.956977	0.956957	0.994515	2.26696e-05	2.26696e-05	-0.00772909	-0.00772909	-2.65026	-0.917237	-0.452672	0.0196366	2.96076	1.40796	0.181413	0.00790733	-0.895129	-0.651464	-2.49526	2.48334	0.372412	0.515924	0.939661	0.0138693	0.0143191	0.0775568	0.0775568	0.0775568	0.0775568	0.0557668	0.0557668	0.0557668	0.0557668	-2.70035	-1.0566	-0.629881	0.0187266	1.33671e-05	-0.202277	0.0158678	-0.192389	3.49923	1.65951
C19	Low-fat dairy	0.127099	0.0663423	1.40823	0.73363	0.0902547	0.0904303	0.928225	0.928086	0.988052	6.33885e-05	6.33885e-05	-0.00768806	-0.00768806	-1.12289	-0.186861	-0.440863	0.0187887	1.53955	0.725254	0.18097	0.00783143	-0.729363	-0.257649	-2.43612	2.39914	0.467123	0.797095	0.983419	0.0162328	0.0178865	0.0749577	0.0749577	0.0749577	0.0749577	0.0531063	0.0531063	0.0531063	0.0531063	0.127887	0.298883	-0.626089	0.0166252	1.2576e-05	-0.202518	-0.00643489	-0.234054	1.9334	0.875544
C20	Low-fat dairy	-0.869505	-0.71828	0.831057	0.682718	-1.04626	-1.05209	0.297395	0.294725	0.874354	0.00850757	0.00850757	0.000821579	0.000821579	-1.98927	-0.955269	-0.444042	0.0200374	0.973148	0.666849	0.179528	0.00771428	-2.04416	-1.43251	-2.47338	2.59744	0.0430054	0.154454	0.812917	0.0147052	0.010501	0.0891912	0.0891912	0.0891912	0.0891912	0.067676	0.067676	0.067676	0.067676	-1.18823	-0.532058	-0.611591	0.0180889	1.81182e-05	-0.207411	-0.0122243	-0.202312	1.27902	0.887322
C20:1 c11 (ω9)	Low-fat dairy	-1.5647	-0.854495	0.577464	0.3119	-2.70961	-2.73964	0.00765194	0.0070221	0.32407	0.054984	0.054984	0.0476583	0.0476583	-2.10786	-0.741661	-0.372023	0.0177138	0.711736	0.308346	0.179353	0.00752722	-2.96158	-2.40529	-2.07425	2.35329	0.00365408	0.0176018	0.451291	0.0400762	0.0201434	0.114799	0.114799	0.114799	0.114799	0.0938887	0.0938887	0.0938887	0.0938887	-1.51238	-0.546019	-0.545519	0.0170704	3.60606e-06	-0.190383	-0.00041892	-0.213948	0.868085	0.35558
C20:1 c8 + c9	Low-fat dairy	0.616641	0.228146	2.39139	0.884175	0.257859	0.258032	0.796927	0.796793	0.987845	0.000515863	0.000515863	-0.00723208	-0.00723208	-0.243118	0.177913	-0.447007	0.0181316	2.51575	0.882178	0.182664	0.00780922	-0.0966383	0.201675	-2.44716	2.32182	0.923166	0.840493	0.983419	0.015766	0.0218349	0.0747705	0.0747705	0.0747705	0.0747705	0.0529147	0.0529147	0.0529147	0.0529147	-0.368509	0.0483761	-0.628457	0.0175773	1.57339e-05	-0.200137	-0.00495051	-0.229508	3.03226	1.07553
C20:1 t11 + c5	Low-fat dairy	0.237556	0.141632	2.12848	1.26794	0.111608	0.111703	0.911308	0.911233	0.988052	9.67156e-05	9.67156e-05	-0.00765447	-0.00765447	-0.944491	-0.116691	-0.441317	0.0185066	2.19458	1.24338	0.181089	0.00776542	-0.430375	-0.0938501	-2.43702	2.3832	0.667652	0.925376	0.984579	0.0161943	0.0186444	0.0745384	0.0745384	0.0745384	0.0745384	0.0526771	0.0526771	0.0526771	0.0526771	0.974668	0.866467	-0.641282	0.0173979	1.81302e-05	-0.194162	-0.00770766	-0.272411	2.5298	1.44547
C20:2 c11c14 (ω6)	Low-fat dairy	0.819807	0.49085	0.539952	0.319074	1.5183	1.53836	0.131387	0.126411	0.687929	0.0180148	0.0180148	0.0104025	0.0104025	-0.0713999	0.329603	-0.439071	0.0162193	0.789867	0.322948	0.180252	0.00795374	-0.0903948	1.02061	-2.43587	2.03921	0.928116	0.309381	0.91799	0.0162432	0.0435041	0.0820035	0.0820035	0.0820035	0.0820035	0.0603185	0.0603185	0.0603185	0.0603185	0.444383	0.471849	-0.614776	0.0144897	2.40889e-05	-0.193148	-0.0164088	-0.306081	0.968043	0.390211
C20:3 c11c14c17 (ω3)	Low-fat dairy	-1.2909	-1.03767	1.29239	1.03649	-0.998847	-1.00114	0.319739	0.318635	0.888902	0.00770968	0.00770968	1.75039e-05	1.75039e-05	-2.40975	-1.27041	-0.430659	0.0198171	1.40305	1.01617	0.180091	0.00772714	-1.71751	-1.2502	-2.39135	2.56461	0.0883231	0.213527	0.84566	0.0182537	0.0114929	0.0857261	0.0857261	0.0857261	0.0857261	0.0641291	0.0641291	0.0641291	0.0641291	-2.31657	-1.38642	-0.600564	0.0187142	1.83825e-05	-0.222249	-0.0192014	-0.122299	1.92467	1.40475
C20:3 c8c11c14 (ω6)	Low-fat dairy	-0.182061	0.231874	0.098035	0.0650415	-1.8571	3.56502	0.0655769	0.000511011	0.0786106	0.089686	0.089686	0.0826293	0.0826293	-0.740617	0.191583	-0.339492	0.0144894	0.425265	0.0660348	0.178776	0.00756961	-1.74154	2.90125	-1.89898	1.91415	0.0840095	0.00438235	0.30703	0.0598354	0.0578507	0.132003	0.132003	0.132003	0.132003	0.111499	0.111499	0.111499	0.111499	-0.502963	0.230974	-0.49368	0.0131953	1.74471e-05	-0.220644	0.000264249	-0.40854	0.545672	0.0734796
C20:4 c5c8c11c14 (ω6)	Low-fat dairy	-0.298168	0.0298683	0.202811	0.0183603	-1.47018	1.62678	0.143949	0.106224	0.677736	0.0201025	0.0201025	0.0125064	0.0125064	-0.91651	0.0225405	-0.422426	0.0172649	0.458103	0.0180453	0.180544	0.0076987	-2.00066	1.2491	-2.33974	2.24258	0.0475612	0.213925	0.84566	0.0208572	0.0266583	0.0857067	0.0857067	0.0857067	0.0857067	0.0641092	0.0641092	0.0641092	0.0641092	-0.682799	0.046969	-0.588996	0.014391	-2.46391e-05	-0.24527	-0.0485277	-0.349927	0.565927	0.0216473
C20:4 c8c11c14c17 (ω3)	Low-fat dairy	1.34558	0.915618	0.986889	0.668924	1.36345	1.36879	0.175114	0.173443	0.773372	0.014316	0.014316	0.00667508	0.00667508	-0.137272	0.37759	-0.424751	0.0173042	1.17469	0.679648	0.183381	0.0079336	-0.116858	0.555567	-2.31621	2.18113	0.907157	0.579484	0.959461	0.0221489	0.0310157	0.0767181	0.0767181	0.0767181	0.0767181	0.0549083	0.0549083	0.0549083	0.0549083	1.20718	1.10688	-0.607275	0.0158001	3.24001e-05	-0.210795	-0.00467357	-0.323232	1.60688	0.972778
C20:5 c5,c8,c11,c14,c17 (EPA) (ω3)	Low-fat dairy	-0.00133338	0.0244347	0.0878037	0.0852247	-0.0151859	0.286709	0.987907	0.774795	0.987845	0.000636818	0.000636818	-0.00711018	-0.00711018	-0.775011	-0.0295717	-0.446122	0.0190592	0.448665	0.0850947	0.181278	0.00791408	-1.72737	-0.347515	-2.46098	2.40827	0.0865319	0.72878	0.983419	0.0151985	0.017465	0.0753534	0.0753534	0.0753534	0.0753534	0.0535114	0.0535114	0.0535114	0.0535114	-0.526842	-0.023021	-0.626406	0.0179757	1.56058e-05	-0.197789	-0.00108946	-0.230724	0.587244	0.119033
C22	Low-fat dairy	3.21352	1.97892	0.941032	0.577188	3.41488	3.42856	0.000853453	0.000815025	0.0835971	0.0835141	0.0835141	0.0764095	0.0764095	2.13737	1.64904	-0.372986	0.013995	1.10296	0.582541	0.177198	0.00762041	1.93785	2.83077	-2.10492	1.83651	0.0548614	0.00540041	0.30703	0.0372689	0.0686208	0.129406	0.129406	0.129406	0.129406	0.10884	0.10884	0.10884	0.10884	2.98151	1.99243	-0.53871	0.0130851	3.80045e-06	-0.21672	-0.0377792	-0.251951	1.29648	0.671805
C22:5 c7,c10,c13,c16,c19 (DPA) (ω3)	Low-fat dairy	0.496327	0.314686	0.323322	0.19746	1.53509	1.59367	0.127211	0.113457	0.677736	0.0193081	0.0193081	0.0117059	0.0117059	-0.345029	0.173803	-0.432	0.0160878	0.641084	0.204645	0.180836	0.00814058	-0.538197	0.849291	-2.38891	1.97624	0.591383	0.397318	0.930191	0.0183699	0.0502945	0.079701	0.079701	0.079701	0.079701	0.0579617	0.0579617	0.0579617	0.0579617	0.279641	0.345926	-0.627077	0.013908	1.36339e-05	-0.202777	0.000218976	-0.352526	0.801468	0.250156
C22:6 c4,c7,c10,c13,c16,c19 (DHA) (ω3)	Low-fat dairy	-0.0528629	0.0158575	0.148152	0.0358315	-0.356815	0.442557	0.721814	0.658827	0.982021	0.00151597	0.00151597	-0.00622422	-0.00622422	-0.732006	-0.0122082	-0.450641	0.0190422	0.44006	0.0359652	0.182686	0.00791294	-1.66342	-0.339444	-2.46675	2.40646	0.0986934	0.734836	0.983419	0.0149671	0.0175477	0.0753131	0.0753131	0.0753131	0.0753131	0.0534701	0.0534701	0.0534701	0.0534701	-0.51683	0.0220055	-0.617384	0.0166657	1.48709e-05	-0.20257	-0.0149439	-0.244885	0.573679	0.0452499
Sum of C15 and C17	Low-fat dairy	0.597124	0.283313	0.409347	0.189787	1.45872	1.49279	0.147072	0.137933	0.722255	0.0169814	0.0169814	0.00936106	0.00936106	-0.375742	0.134218	-0.426966	0.0167323	0.689775	0.194809	0.181935	0.00805192	-0.544732	0.688974	-2.3468	2.07805	0.586893	0.492096	0.953086	0.0204827	0.0397186	0.0779206	0.0779206	0.0779206	0.0779206	0.0561392	0.0561392	0.0561392	0.0561392	0.0944383	0.223068	-0.61144	0.0149615	2.07864e-05	-0.173458	0.00598762	-0.311304	0.841737	0.231196
Sum of C15, C17, and C16:1 t9	Low-fat dairy	0.50094	0.262732	0.336995	0.170767	1.48649	1.53854	0.139589	0.126366	0.703758	0.018019	0.018019	0.0104068	0.0104068	-0.433831	0.11805	-0.424636	0.0167101	0.636487	0.176378	0.182493	0.00808484	-0.681602	0.669299	-2.32687	2.06685	0.496732	0.50452	0.953086	0.0215555	0.0407804	0.0777273	0.0777273	0.0777273	0.0777273	0.0559413	0.0559413	0.0559413	0.0559413	0.02961	0.208958	-0.607012	0.0147856	2.09786e-05	-0.17494	0.00925559	-0.311655	0.788516	0.213682
Sum of C18:1	Low-fat dairy	0.573997	-0.00796109	0.29599	0.0039267	1.93924	-2.02742	0.0546548	0.0446793	0.476894	0.03088	0.03088	0.0233674	0.0233674	-0.279099	-0.00835726	-0.403023	0.0204268	0.481298	0.00385365	0.178611	0.00760984	-0.579888	-2.16866	-2.25643	2.68426	0.563018	0.0319719	0.503003	0.0257535	0.00823853	0.107524	0.107524	0.107524	0.107524	0.0864424	0.0864424	0.0864424	0.0864424	-0.178045	-0.00611024	-0.5989	0.0194604	8.56176e-06	-0.187724	-0.011868	-0.108224	0.618158	0.00458198
Sum of C18:1t	Low-fat dairy	0.0415478	-0.0177146	0.144153	0.0487906	0.288221	-0.363073	0.77364	0.717144	0.986335	0.00102083	0.00102083	-0.00672319	-0.00672319	-0.701113	-0.0204105	-0.441554	0.0185132	0.449276	0.0473234	0.180837	0.00768954	-1.56054	-0.431299	-2.44172	2.40758	0.121121	0.666982	0.979437	0.0159943	0.0174965	0.0758278	0.0758278	0.0758278	0.0758278	0.053997	0.053997	0.053997	0.053997	-0.512331	0.00452067	-0.625958	0.0175706	1.55081e-05	-0.201898	-0.000996072	-0.22949	0.58658	0.0560161
Sum of C18:2	Low-fat dairy	0.337599	-0.00771372	0.339139	0.00748747	0.995458	-1.03022	0.321377	0.304836	0.878857	0.00816035	0.00816035	0.000471669	0.000471669	-0.36138	-0.0120478	-0.452119	0.021126	0.493475	0.0073855	0.179209	0.00779232	-0.732317	-1.63128	-2.52286	2.71114	0.465324	0.105308	0.704346	0.0128752	0.00763357	0.093469	0.093469	0.093469	0.093469	0.0720549	0.0720549	0.0720549	0.0720549	-0.308799	-0.00657912	-0.629374	0.0193493	1.11962e-05	-0.205406	-0.00716976	-0.151352	0.634732	0.0093394
Sum of C18:2t with CLAt	Low-fat dairy	-0.0735507	-0.0635972	0.262951	0.214354	-0.279713	-0.296692	0.780146	0.767179	0.987845	0.00068191	0.00068191	-0.00706474	-0.00706474	-1.06833	-0.210915	-0.4601	0.0200742	0.54683	0.212535	0.181194	0.00784377	-1.95367	-0.992378	-2.53926	2.55925	0.0529383	0.3229	0.922715	0.0123153	0.0116625	0.0815959	0.0815959	0.0815959	0.0815959	0.0599013	0.0599013	0.0599013	0.0599013	-0.721896	-0.157559	-0.631975	0.0183778	9.41381e-06	-0.207944	-0.00875611	-0.179722	0.69438	0.281915
Sum of C18:2t without CLAt	Low-fat dairy	-1.0541	-0.622764	0.839844	0.493503	-1.25511	-1.26193	0.211708	0.209253	0.825445	0.0121941	0.0121941	0.00453667	0.00453667	-2.26376	-0.842734	-0.460414	0.0203083	0.970407	0.480905	0.179128	0.00767696	-2.33279	-1.75239	-2.57031	2.64536	0.0212316	0.0821194	0.64983	0.0113149	0.00919114	0.0963252	0.0963252	0.0963252	0.0963252	0.0749786	0.0749786	0.0749786	0.0749786	-2.27835	-1.03363	-0.621353	0.018247	-6.45233e-06	-0.212403	-0.0216456	-0.141174	1.25011	0.64874
Sum of CLA	Low-fat dairy	0.061011	0.0617133	0.285303	0.274618	0.213846	0.224725	0.831005	0.822549	0.987845	0.000391328	0.000391328	-0.00735758	-0.00735758	-0.88064	-0.108399	-0.44888	0.0190354	0.559184	0.272316	0.181689	0.00784736	-1.57487	-0.398062	-2.4706	2.4257	0.117775	0.691253	0.982486	0.0148147	0.0166842	0.0756275	0.0756275	0.0756275	0.0756275	0.0537919	0.0537919	0.0537919	0.0537919	-0.429583	0.0617542	-0.625692	0.0174001	1.64282e-05	-0.198248	-0.00345964	-0.240205	0.705334	0.348016
Sum of fatty acids	Low-fat dairy	0.203078	-0.000696115	0.402996	0.00134835	0.503922	-0.516271	0.615176	0.606549	0.982021	0.00206191	0.00206191	-0.00567404	-0.00567404	-0.420097	-0.0015232	-0.446209	0.0206256	0.5215	0.00134428	0.180098	0.00789932	-0.805555	-1.1331	-2.47758	2.61106	0.422005	0.259309	0.883181	0.0145411	0.0101127	0.0837371	0.0837371	0.0837371	0.0837371	0.0620931	0.0620931	0.0620931	0.0620931	-0.42417	-0.000396531	-0.627926	0.018255	1.49499e-05	-0.199093	-0.00386081	-0.201815	0.653318	0.00158599
Sum of long-chain fatty acids	Low-fat dairy	0.335432	-0.00183072	0.381148	0.00202475	0.880058	-0.904168	0.380464	0.367592	0.922833	0.00629746	0.00629746	-0.00140566	-0.00140566	-0.349931	-0.00284943	-0.444027	0.0207347	0.515451	0.00199858	0.179542	0.00780319	-0.678883	-1.42573	-2.47311	2.6572	0.498448	0.156401	0.813173	0.0147159	0.0088912	0.0890543	0.0890543	0.0890543	0.0890543	0.0675359	0.0675359	0.0675359	0.0675359	-0.378475	-0.000974771	-0.625817	0.0185193	1.45397e-05	-0.199685	-0.00399535	-0.18461	0.648636	0.00238848
Sum of medium-chain fatty acids	Low-fat dairy	-0.0459101	0.000546443	0.362675	0.0041886	-0.126588	0.13046	0.899464	0.896406	0.988052	0.000131918	0.000131918	-0.007619	-0.007619	-0.645294	-0.00181876	-0.440395	0.0193749	0.494028	0.00423783	0.180873	0.0080104	-1.30619	-0.429172	-2.43483	2.41872	0.193849	0.668525	0.979437	0.0162879	0.0169933	0.0758145	0.0758145	0.0758145	0.0758145	0.0539834	0.0539834	0.0539834	0.0539834	-0.536685	0.000689312	-0.626553	0.0172292	1.5096e-05	-0.203349	-0.00322102	-0.239206	0.623154	0.00490201
Sum of monounsaturated fatty acids	Low-fat dairy	0.552233	-0.00676142	0.301664	0.00353844	1.83062	-1.91085	0.0694649	0.0582427	0.543222	0.0275259	0.0275259	0.0199874	0.0199874	-0.286337	-0.00741515	-0.411588	0.0207106	0.48141	0.00347019	0.178366	0.00763309	-0.594788	-2.13681	-2.30754	2.71327	0.553044	0.0345307	0.503003	0.0226424	0.00758743	0.106594	0.106594	0.106594	0.106594	0.0854903	0.0854903	0.0854903	0.0854903	-0.1807	-0.00544132	-0.607175	0.0196493	8.69459e-06	-0.184869	-0.0108627	-0.112817	0.618444	0.00412209
Sum of n-C12, n-C14, and n-C16	Low-fat dairy	-0.0663972	0.000881158	0.364596	0.0046965	-0.182112	0.18762	0.855781	0.851469	0.988052	0.000272804	0.000272804	-0.00747702	-0.00747702	-0.671815	-0.00145046	-0.439927	0.0190667	0.496386	0.00474228	0.181022	0.00798614	-1.35341	-0.305857	-2.43024	2.38747	0.178328	0.760214	0.983419	0.0164862	0.0184387	0.0751554	0.0751554	0.0751554	0.0751554	0.0533087	0.0533087	0.0533087	0.0533087	-0.565449	0.00140203	-0.627277	0.0169277	1.48607e-05	-0.20507	-0.00253009	-0.249405	0.624367	0.00549529
Sum of Omega-3 fatty acids	Low-fat dairy	-0.0368669	0.00420139	0.204047	0.0209963	-0.180679	0.200102	0.856903	0.841716	0.987845	0.000310296	0.000310296	-0.00743924	-0.00743924	-0.700061	-0.0136325	-0.453604	0.0199141	0.443453	0.0212952	0.18159	0.00803209	-1.57866	-0.64017	-2.49796	2.47932	0.116902	0.523215	0.941059	0.013769	0.0144739	0.0774512	0.0774512	0.0774512	0.0774512	0.0556587	0.0556587	0.0556587	0.0556587	-0.513165	0.00347873	-0.626306	0.0173195	1.5305e-05	-0.201596	-0.00638058	-0.234412	0.579308	0.0263377
Sum of Omega-6 fatty acids	Low-fat dairy	-0.0073027	0.000120932	0.352967	0.00566174	-0.0206895	0.0213594	0.983525	0.982992	0.994515	3.53662e-06	3.53662e-06	-0.00774837	-0.00774837	-0.59671	-0.00322464	-0.449072	0.0193577	0.506846	0.00561235	0.181156	0.00785778	-1.1773	-0.574562	-2.47892	2.4635	0.241278	0.566604	0.954335	0.0144893	0.015097	0.0768737	0.0768737	0.0768737	0.0768737	0.0550676	0.0550676	0.0550676	0.0550676	-0.625789	0.00314316	-0.621465	0.0165318	1.44948e-05	-0.201595	-0.00562029	-0.274037	0.635167	0.00698218
Sum of polyunsaturated fatty acids	Low-fat dairy	-0.0293505	0.000405778	0.353245	0.00473078	-0.0830883	0.0857741	0.93391	0.931779	0.988052	5.70293e-05	5.70293e-05	-0.00769447	-0.00769447	-0.5931	-0.00293713	-0.451076	0.0196326	0.500387	0.0047339	0.18129	0.00792996	-1.18528	-0.620446	-2.48814	2.47575	0.238119	0.536076	0.941059	0.0141364	0.0146125	0.0772711	0.0772711	0.0772711	0.0772711	0.0554743	0.0554743	0.0554743	0.0554743	-0.609287	0.0023771	-0.622362	0.0165656	1.47899e-05	-0.201968	-0.00687238	-0.267992	0.630301	0.00583519
Sum of saturated fatty acids	Low-fat dairy	-0.120941	0.00110167	0.388248	0.00344526	-0.311504	0.319764	0.75592	0.749665	0.987845	0.000791998	0.000791998	-0.0069538	-0.0069538	-0.670338	-0.00095722	-0.442784	0.0189987	0.511383	0.00346978	0.180938	0.00798355	-1.31083	-0.275873	-2.44716	2.37974	0.192279	0.783094	0.983419	0.0157661	0.018813	0.0750285	0.0750285	0.0750285	0.0750285	0.0531788	0.0531788	0.0531788	0.0531788	-0.617412	0.00165634	-0.62522	0.0165137	1.4387e-05	-0.203149	-0.00227283	-0.264832	0.63742	0.00401912
Sum of trans fatty acids with CLAt	Low-fat dairy	0.0497212	-0.0163341	0.165687	0.0461872	0.300091	-0.353649	0.764591	0.724179	0.986335	0.000968579	0.000968579	-0.00677585	-0.00677585	-0.682286	-0.0276558	-0.444464	0.0188589	0.449333	0.0449445	0.180744	0.00771491	-1.51844	-0.615333	-2.45908	2.44447	0.131389	0.539436	0.941059	0.0152755	0.0158786	0.0772253	0.0772253	0.0772253	0.0772253	0.0554275	0.0554275	0.0554275	0.0554275	-0.505968	0.00139154	-0.626701	0.0176007	1.53581e-05	-0.201025	-0.00308268	-0.228227	0.589291	0.0531219
Sum of trans fatty acids without CLAt	Low-fat dairy	0.0543653	-0.0197239	0.157171	0.0473322	0.345898	-0.416713	0.729983	0.677581	0.982021	0.00134431	0.00134431	-0.00639721	-0.00639721	-0.684864	-0.0266296	-0.442664	0.0186915	0.449765	0.0459576	0.180733	0.0076968	-1.52271	-0.579438	-2.44927	2.42848	0.130316	0.56332	0.954027	0.015678	0.0165627	0.0769145	0.0769145	0.0769145	0.0769145	0.0551094	0.0551094	0.0551094	0.0551094	-0.502992	0.000226986	-0.627035	0.0176245	1.5226e-05	-0.200825	-0.00395441	-0.227026	0.588899	0.0540768
Sum of unsaturated fatty acids	Low-fat dairy	0.405601	-0.00257613	0.363715	0.00224262	1.11516	-1.14871	0.266854	0.2528	0.86059	0.0101254	0.0101254	0.00245198	0.00245198	-0.322492	-0.00362503	-0.438367	0.0210466	0.504612	0.00221273	0.179098	0.00777996	-0.639088	-1.63827	-2.44763	2.70524	0.523916	0.103841	0.704346	0.0157463	0.00776282	0.0936287	0.0936287	0.0936287	0.0936287	0.0722183	0.0722183	0.0722183	0.0722183	-0.317597	-0.00171909	-0.624217	0.0190349	1.34476e-05	-0.19489	-0.00426107	-0.161071	0.639086	0.0026445
C12:1 u	Low-fat FD	-0.0119983	-0.0156198	0.158535	0.171926	-0.0756827	-0.0908522	0.939789	0.927751	0.988052	6.39814e-05	6.39814e-05	-0.00768746	-0.00768746	-1.61103	-0.117616	-0.196859	0.0294028	0.476797	0.16638	0.177914	0.007667	-3.37887	-0.706911	-1.10648	3.83498	0.000966981	0.480917	0.939661	0.27061	0.000196754	0.105989	0.105989	0.105989	0.105989	0.0848711	0.0848711	0.0848711	0.0848711	-1.56785	-0.157226	-0.444826	0.0352473	-5.93078e-05	-0.37508	0.143271	-0.591122	0.560719	0.168202
C14:1 c9 (ω5)	Low-fat FD	1.28174	0.791815	0.810136	0.497589	1.58213	1.5913	0.116068	0.113989	0.677736	0.0192519	0.0192519	0.0116492	0.0116492	-0.831274	0.352983	-0.1838	0.0271467	0.992419	0.495595	0.1793	0.00779278	-0.837624	0.712241	-1.0251	3.48357	0.403815	0.477622	0.939661	0.307265	0.000679404	0.106043	0.106043	0.106043	0.106043	0.0849254	0.0849254	0.0849254	0.0849254	-0.805188	0.315964	-0.434627	0.0324873	-5.66731e-05	-0.316109	0.136504	-0.682077	1.05938	0.527717
C14:1 t9 (ω5)	Low-fat FD	-0.0236714	0.0418904	0.0969905	0.0736831	-0.244059	0.568521	0.807573	0.570669	0.982021	0.00249929	0.00249929	-0.00523327	-0.00523327	-1.5159	-0.0389081	-0.199896	0.0297449	0.441506	0.0738034	0.178014	0.00792757	-3.43349	-0.527186	-1.12292	3.75208	0.000805127	0.598984	0.964856	0.263588	0.000265536	0.104432	0.104432	0.104432	0.104432	0.0832764	0.0832764	0.0832764	0.0832764	-1.41023	-0.0424526	-0.451921	0.0351965	-6.6663e-05	-0.340386	0.132274	-0.601126	0.524155	0.076973
C15	Low-fat FD	1.6574	0.605292	1.14532	0.417069	1.44711	1.4513	0.150292	0.149124	0.721568	0.0160654	0.0160654	0.008438	0.008438	-1.01804	0.14836	-0.193632	0.0276469	1.34971	0.421793	0.179036	0.00794622	-0.754268	0.351737	-1.08153	3.47926	0.452085	0.725619	0.983419	0.281512	0.000689456	0.103345	0.103345	0.103345	0.103345	0.0821644	0.0821644	0.0821644	0.0821644	-0.702064	0.220235	-0.44249	0.0324181	-6.03461e-05	-0.313185	0.145522	-0.675806	1.454	0.455548
C15 aiso	Low-fat FD	-0.0305111	-0.01851	0.856322	0.516769	-0.0356304	-0.0358188	0.971632	0.971482	0.994515	9.94551e-06	9.94551e-06	-0.00774192	-0.00774192	-2.29308	-0.449231	-0.202153	0.0300333	1.02248	0.504671	0.177672	0.00774525	-2.24267	-0.890145	-1.13779	3.87763	0.026652	0.375071	0.930191	0.257352	0.000168331	0.108037	0.108037	0.108037	0.108037	0.0869667	0.0869667	0.0869667	0.0869667	-1.2693	0.0509958	-0.451278	0.0335485	-6.31548e-05	-0.324501	0.138942	-0.654632	1.20523	0.617512
C15 iso	Low-fat FD	-0.298749	-0.188611	1.40551	0.885616	-0.212556	-0.212971	0.832009	0.831686	0.987845	0.000351478	0.000351478	-0.00739774	-0.00739774	-2.50462	-0.623959	-0.194045	0.0292918	1.48419	0.854578	0.178022	0.00763614	-1.68754	-0.730136	-1.09	3.83594	0.0939543	0.466652	0.939661	0.277775	0.000196068	0.106223	0.106223	0.106223	0.106223	0.0851106	0.0851106	0.0851106	0.0851106	-1.02698	0.204985	-0.453595	0.0335143	-6.24729e-05	-0.320589	0.14046	-0.671256	1.70699	1.00378
C16	Low-fat FD	-0.256095	0.00360454	0.36367	0.00496818	-0.704197	0.725525	0.482579	0.469444	0.958621	0.00406394	0.00406394	-0.0036565	-0.0036565	-1.42462	-0.000921858	-0.198723	0.0288798	0.490302	0.00493818	0.178313	0.00784633	-2.9056	-0.18668	-1.11446	3.68068	0.00432561	0.85221	0.983419	0.267185	0.000342513	0.102718	0.102718	0.102718	0.102718	0.0815223	0.0815223	0.0815223	0.0815223	-1.49987	0.00327332	-0.450979	0.0321763	-6.4681e-05	-0.338603	0.1419	-0.693692	0.56284	0.00524772
C16 iso	Low-fat FD	1.67291	0.91252	1.68231	0.916413	0.994407	0.995751	0.321886	0.321235	0.890391	0.00762758	0.00762758	-6.52316e-05	-6.52316e-05	-1.3511	0.0598587	-0.199273	0.0283645	1.82346	0.908798	0.178534	0.00783449	-0.740954	0.0658658	-1.11616	3.62047	0.460089	0.947588	0.987727	0.266461	0.00042341	0.102502	0.102502	0.102502	0.102502	0.0813016	0.0813016	0.0813016	0.0813016	-0.280925	0.563258	-0.444057	0.0327529	-6.28261e-05	-0.313335	0.145049	-0.705651	2.02848	1.02475
C16:1 c9 (ω7)	Low-fat FD	-0.133293	0.0400747	0.151036	0.0370525	-0.882523	1.08156	0.379135	0.281464	0.874354	0.00898658	0.00898658	0.0013043	0.0013043	-1.47058	0.00533347	-0.197875	0.0282057	0.432835	0.0367946	0.178788	0.0078346	-3.39756	0.144953	-1.10675	3.60014	0.000908416	0.884978	0.983419	0.270492	0.000454574	0.10262	0.10262	0.10262	0.10262	0.0814222	0.0814222	0.0814222	0.0814222	-1.36668	0.0219423	-0.432754	0.0323586	-6.29395e-05	-0.345687	0.140083	-0.667913	0.516108	0.0397373
C16:1 t9 (ω7)	Low-fat FD	2.27954	0.899872	3.09028	1.21943	0.737647	0.737943	0.462069	0.46189	0.958621	0.00420365	0.00420365	-0.0035157	-0.0035157	-2.99083	-0.582081	-0.220377	0.0295999	3.28225	1.2435	0.183307	0.00792604	-0.911212	-0.468099	-1.20223	3.73452	0.36391	0.640516	0.979437	0.231511	0.000282781	0.104018	0.104018	0.104018	0.104018	0.0828526	0.0828526	0.0828526	0.0828526	-0.561264	0.306365	-0.442612	0.0331543	-6.29463e-05	-0.326138	0.144303	-0.653947	4.11771	1.56844
C16:1 u1	Low-fat FD	1.0706	0.363734	1.27451	0.431994	0.840004	0.84199	0.40246	0.401352	0.931557	0.00546567	0.00546567	-0.0022439	-0.0022439	-1.34053	0.0404522	-0.199316	0.0283428	1.39857	0.422809	0.17834	0.00774219	-0.958502	0.0956748	-1.11762	3.66082	0.339631	0.92393	0.984579	0.26584	0.000367422	0.102536	0.102536	0.102536	0.102536	0.0813365	0.0813365	0.0813365	0.0813365	-0.122926	0.38491	-0.439603	0.0317904	-6.85971e-05	-0.323304	0.146619	-0.687994	1.51611	0.443992
C16:1 u2	Low-fat FD	-0.41142	-0.303495	1.70164	1.25359	-0.241778	-0.2421	0.809336	0.809087	0.987845	0.000454152	0.000454152	-0.00729427	-0.00729427	-2.19159	-0.528954	-0.202671	0.0286484	1.69531	1.198	0.178176	0.00757592	-1.29274	-0.441532	-1.13748	3.7815	0.19845	0.659579	0.979437	0.257481	0.000238855	0.103847	0.103847	0.103847	0.103847	0.0826784	0.0826784	0.0826784	0.0826784	-0.46128	0.664685	-0.455382	0.0339427	-6.39773e-05	-0.326985	0.13206	-0.652206	2.64652	1.92138
C17	Low-fat FD	1.54642	0.537033	0.930025	0.321565	1.66278	1.67006	0.0987852	0.097332	0.667067	0.0211634	0.0211634	0.0135755	0.0135755	-0.768086	0.217789	-0.18499	0.0270281	1.12532	0.323476	0.179281	0.00786872	-0.682551	0.673279	-1.03184	3.43488	0.496134	0.501993	0.939661	0.304106	0.000801347	0.105664	0.105664	0.105664	0.105664	0.0845378	0.0845378	0.0845378	0.0845378	0.525735	0.588692	-0.430813	0.0299408	-5.81021e-05	-0.28999	0.14668	-0.787738	1.22177	0.346877
C17 aiso	Low-fat FD	-0.297602	-0.300271	0.872722	0.876098	-0.341004	-0.342737	0.733656	0.732354	0.986335	0.000909783	0.000909783	-0.0068351	-0.0068351	-1.71845	-0.2635	-0.208251	0.0284063	0.914666	0.847341	0.180113	0.00757659	-1.87877	-0.310973	-1.15623	3.74922	0.0625683	0.756331	0.983419	0.249759	0.000268281	0.103155	0.103155	0.103155	0.103155	0.0819693	0.0819693	0.0819693	0.0819693	-0.266686	1.16604	-0.439504	0.0347268	-6.25429e-05	-0.322494	0.153925	-0.638342	1.1181	1.06005
C17 iso	Low-fat FD	3.64716	1.33487	1.84562	0.67476	1.97612	1.97829	0.0502752	0.0500271	0.507418	0.0294448	0.0294448	0.0219211	0.0219211	1.41012	1.0309	-0.171558	0.0270722	1.87729	0.654733	0.177416	0.0075554	0.751149	1.57453	-0.966982	3.58316	0.453953	0.117853	0.717099	0.335391	0.000482255	0.119657	0.119657	0.119657	0.119657	0.0988612	0.0988612	0.0988612	0.0988612	2.96983	1.5549	-0.418976	0.0315323	-5.29658e-05	-0.305139	0.161669	-0.692361	2.00763	0.698036
C17:1 c10 (ω7)	Low-fat FD	-0.104372	-0.0515957	0.457986	0.222214	-0.227894	-0.23219	0.820089	0.816758	0.987845	0.000417749	0.000417749	-0.00733095	-0.00733095	-1.78598	-0.154564	-0.230517	0.0289523	0.622925	0.218193	0.183005	0.00758632	-2.86708	-0.708386	-1.25962	3.81638	0.00485158	0.480004	0.939661	0.210117	0.000210529	0.106004	0.106004	0.106004	0.106004	0.0848861	0.0848861	0.0848861	0.0848861	-1.67121	-0.156729	-0.489729	0.0340095	-6.74e-05	-0.331198	0.154894	-0.627916	0.710057	0.245222
C18	Low-fat FD	-0.214401	0.00810901	0.342296	0.0125155	-0.626359	0.647919	0.532186	0.518189	0.969748	0.0032437	0.0032437	-0.00448309	-0.00448309	-1.41359	-0.00271541	-0.20551	0.0288749	0.497576	0.0123414	0.179935	0.00776534	-2.84096	-0.220025	-1.14213	3.71844	0.00524089	0.826205	0.983419	0.255547	0.000299501	0.102814	0.102814	0.102814	0.102814	0.0816203	0.0816203	0.0816203	0.0816203	-1.62562	0.0152054	-0.432517	0.0313399	-6.81769e-05	-0.305204	0.136359	-0.737318	0.564788	0.0134491
C18:1 c11 (ω7)	Low-fat FD	0.0128261	-0.00704556	0.133104	0.0549998	0.0963613	-0.128101	0.923383	0.898268	0.988052	0.000127193	0.000127193	-0.00762376	-0.00762376	-1.44691	-0.0250215	-0.193932	0.0288654	0.43431	0.0529506	0.178513	0.00760743	-3.3315	-0.472545	-1.08637	3.79437	0.00113153	0.637349	0.979437	0.279371	0.000228004	0.104047	0.104047	0.104047	0.104047	0.0828828	0.0828828	0.0828828	0.0828828	-1.37561	0.038699	-0.455486	0.0330128	-6.7158e-05	-0.338881	0.138842	-0.68441	0.516211	0.0592948
C18:1 c12 (ω6)	Low-fat FD	-0.363105	-0.292682	0.614565	0.490316	-0.590832	-0.596926	0.555667	0.551603	0.972521	0.00275457	0.00275457	-0.00497602	-0.00497602	-1.79015	-0.262389	-0.198987	0.0284287	0.719425	0.468301	0.177998	0.00756554	-2.4883	-0.560299	-1.11792	3.75765	0.0141302	0.576262	0.959461	0.265713	0.000260277	0.104685	0.104685	0.104685	0.104685	0.0835357	0.0835357	0.0835357	0.0835357	-1.14531	0.178029	-0.450599	0.0338339	-6.48075e-05	-0.318321	0.137156	-0.65829	0.889165	0.602331
C18:1 c13 (ω5)	Low-fat FD	0.496675	0.235236	2.11361	1.00019	0.234989	0.235192	0.81459	0.814433	0.987845	0.000428616	0.000428616	-0.00732	-0.00732	-2.6769	-0.550696	-0.206481	0.0293991	2.18523	0.975636	0.178357	0.00773159	-1.225	-0.564449	-1.15768	3.80246	0.222844	0.573444	0.959461	0.249167	0.000221426	0.104718	0.104718	0.104718	0.104718	0.0835693	0.0835693	0.0835693	0.0835693	1.31912	1.24293	-0.453979	0.0327527	-5.72968e-05	-0.325152	0.154699	-0.724284	2.75816	1.25754
C18:1 c15 (ω3)	Low-fat FD	2.84975	0.764317	5.62201	1.50767	0.506892	0.506954	0.613096	0.613053	0.982021	0.0019883	0.0019883	-0.00574822	-0.00574822	-3.79681	-0.615678	-0.211894	0.0292325	5.65707	1.49107	0.18041	0.00777587	-0.671162	-0.412909	-1.17452	3.75938	0.503336	0.680369	0.981174	0.242385	0.000258663	0.103675	0.103675	0.103675	0.103675	0.082502	0.082502	0.082502	0.082502	-0.379504	0.257435	-0.447228	0.0332898	-6.37521e-05	-0.323396	0.137535	-0.655321	6.29092	1.64744
C18:1 c9 (ω9)	Low-fat FD	0.164991	-0.00269219	0.284432	0.00441564	0.580071	-0.609695	0.562879	0.543136	0.971245	0.00287333	0.00287333	-0.00485633	-0.00485633	-1.26254	-0.0044499	-0.180145	0.0294669	0.473486	0.00426932	0.17847	0.00759897	-2.66648	-1.0423	-1.00939	3.87774	0.00866225	0.299254	0.914606	0.314707	0.000168263	0.110084	0.110084	0.110084	0.110084	0.0890626	0.0890626	0.0890626	0.0890626	-1.33662	-0.000515755	-0.448102	0.033799	-6.43085e-05	-0.325638	0.138293	-0.636553	0.554875	0.0046126
C18:1 t10-11	Low-fat FD	-0.442312	-0.284037	0.315113	0.194491	-1.40366	-1.46041	0.162823	0.146607	0.721568	0.0162645	0.0162645	0.00863865	0.00863865	-1.87519	-0.271362	-0.203494	0.0282673	0.511544	0.185744	0.176746	0.0075127	-3.66574	-1.46095	-1.15133	3.7626	0.000361102	0.1465	0.808083	0.251759	0.000255688	0.117306	0.117306	0.117306	0.117306	0.0964552	0.0964552	0.0964552	0.0964552	-1.44343	-0.051648	-0.450568	0.0337052	-6.26712e-05	-0.321824	0.13252	-0.641183	0.613034	0.202451
C18:1 t12 (ω6)	Low-fat FD	-2.21239	-0.559628	3.91226	0.989364	-0.565502	-0.565644	0.572715	0.572619	0.982021	0.00247412	0.00247412	-0.00525864	-0.00525864	-5.73713	-1.06985	-0.225685	0.0295078	3.83068	0.95385	0.178807	0.00759042	-1.49768	-1.12161	-1.26217	3.88751	0.136698	0.264143	0.88379	0.2092	0.000162333	0.111275	0.111275	0.111275	0.111275	0.0902816	0.0902816	0.0902816	0.0902816	-0.812281	0.137675	-0.447079	0.0335294	-6.25993e-05	-0.322969	0.139597	-0.652167	4.43546	1.10888
C18:1 t13+c6+c7+u	Low-fat FD	0.67937	0.234902	1.51932	0.524454	0.447153	0.447899	0.655515	0.654978	0.982021	0.00155273	0.00155273	-0.00618718	-0.00618718	-1.63034	-0.0537814	-0.200075	0.0286227	1.59336	0.507351	0.178203	0.0076665	-1.02321	-0.106004	-1.12273	3.73347	0.308152	0.915746	0.984579	0.263669	0.000283845	0.102551	0.102551	0.102551	0.102551	0.0813515	0.0813515	0.0813515	0.0813515	-0.559833	0.266369	-0.453854	0.0329904	-5.88021e-05	-0.325092	0.144091	-0.648963	1.75706	0.559648
C18:1 t6-9	Low-fat FD	0.0368872	-0.041723	0.1034	0.062216	0.356742	-0.670615	0.721867	0.503665	0.969748	0.00347413	0.00347413	-0.00425088	-0.00425088	-1.43619	-0.0459224	-0.19731	0.0286258	0.433354	0.0593984	0.177825	0.007558	-3.31412	-0.773124	-1.10958	3.78748	0.00119823	0.440885	0.939661	0.269278	0.00023376	0.106676	0.106676	0.106676	0.106676	0.085574	0.085574	0.085574	0.085574	-1.34936	-0.0106116	-0.453073	0.033748	-6.43938e-05	-0.3245	0.132782	-0.640953	0.520088	0.0638314
C18:1 u1	Low-fat FD	-0.145735	-0.165344	0.475319	0.53002	-0.306604	-0.311957	0.759639	0.755577	0.987845	0.000753829	0.000753829	-0.00699226	-0.00699226	-1.78837	-0.346494	-0.211875	0.0289062	0.638742	0.508865	0.178739	0.00758403	-2.79983	-0.680915	-1.18539	3.81146	0.00591221	0.497165	0.939661	0.238078	0.000214321	0.105736	0.105736	0.105736	0.105736	0.0846121	0.0846121	0.0846121	0.0846121	-1.43229	-0.0909264	-0.451439	0.0335624	-6.5371e-05	-0.330242	0.136355	-0.635351	0.743782	0.665784
C18:2 c9c12 (ω6)	Low-fat FD	0.156308	-0.00370724	0.334258	0.00765048	0.467628	-0.484576	0.64084	0.628799	0.982021	0.00181695	0.00181695	-0.0059209	-0.0059209	-1.16921	-0.00966794	-0.206974	0.0305218	0.486813	0.0074162	0.17711	0.00768247	-2.40177	-1.30362	-1.16862	3.97292	0.0177643	0.19472	0.84566	0.244746	0.000118292	0.114323	0.114323	0.114323	0.114323	0.0934018	0.0934018	0.0934018	0.0934018	-1.3681	0.000311987	-0.450449	0.0335814	-6.35704e-05	-0.326311	0.138723	-0.649042	0.571647	0.0085921
C18:2 c9t11 (ω7) +u	Low-fat FD	1.03278	0.580357	0.874912	0.489194	1.18044	1.18636	0.239996	0.237662	0.848081	0.0107926	0.0107926	0.00312436	0.00312436	-1.50723	-0.0193338	-0.200954	0.0285978	1.10553	0.498607	0.179949	0.00801141	-1.36336	-0.0387757	-1.11673	3.56963	0.175181	0.96913	0.987727	0.266219	0.000505441	0.102482	0.102482	0.102482	0.102482	0.0812811	0.0812811	0.0812811	0.0812811	-0.798559	0.278269	-0.439781	0.0323156	-5.96578e-05	-0.321785	0.140147	-0.679559	1.21126	0.543883
C18:2 t9c12 (ω6) + u	Low-fat FD	0.237424	0.142402	1.29955	0.777662	0.182698	0.183116	0.855322	0.854995	0.988052	0.000259865	0.000259865	-0.00749006	-0.00749006	-1.91954	-0.256246	-0.196607	0.028894	1.39671	0.753346	0.178405	0.00766014	-1.37433	-0.340143	-1.10203	3.772	0.171759	0.73431	0.983419	0.272532	0.000247184	0.103289	0.103289	0.103289	0.103289	0.0821064	0.0821064	0.0821064	0.0821064	-0.832003	0.305933	-0.458865	0.033444	-6.09754e-05	-0.320957	0.137398	-0.676721	1.62791	0.895841
C18:2 t9t12 (ω6)	Low-fat FD	-1.24499	-1.04155	0.930597	0.775109	-1.33785	-1.34374	0.1833	0.18139	0.781003	0.0138041	0.0138041	0.00615913	0.00615913	-3.07787	-1.32853	-0.2466	0.0294348	0.998873	0.74505	0.17795	0.00749933	-3.08134	-1.78315	-1.38579	3.92499	0.00252729	0.0769509	0.64983	0.168241	0.000141363	0.124394	0.124394	0.124394	0.124394	0.10371	0.10371	0.10371	0.10371	-3.04038	-1.44328	-0.481747	0.0335073	-8.09159e-05	-0.316591	0.108557	-0.672785	1.18086	0.914328
C18:2 u2	Low-fat FD	1.89747	0.768124	1.04035	0.419688	1.82388	1.83023	0.0704855	0.0695245	0.580884	0.0253097	0.0253097	0.0177539	0.0177539	-0.449423	0.373528	-0.185492	0.0266225	1.22525	0.420678	0.178407	0.00783995	-0.366801	0.887918	-1.03972	3.39575	0.714378	0.376264	0.930191	0.300447	0.000913955	0.108009	0.108009	0.108009	0.108009	0.0869384	0.0869384	0.0869384	0.0869384	-0.896239	0.164831	-0.444019	0.0326397	-6.37248e-05	-0.330001	0.125717	-0.641262	1.38904	0.459076
C18:2 u3	Low-fat FD	-0.18564	-0.0984281	2.89106	1.53217	-0.0642116	-0.0642411	0.948901	0.948878	0.994515	3.19906e-05	3.19906e-05	-0.0077197	-0.0077197	-3.88809	-1.25236	-0.215597	0.0297181	2.91163	1.48997	0.178683	0.0076915	-1.33537	-0.840527	-1.20659	3.86376	0.184145	0.402192	0.930191	0.229834	0.000177115	0.107437	0.107437	0.107437	0.107437	0.0863527	0.0863527	0.0863527	0.0863527	-2.63407	-0.663843	-0.45081	0.0340494	-6.46487e-05	-0.336463	0.131293	-0.616284	3.77322	1.94631
C18:3 c6c9c12 (ω6)	Low-fat FD	1.1969	0.656992	0.698726	0.380573	1.71298	1.72632	0.0891193	0.0866837	0.65048	0.0225805	0.0225805	0.0150037	0.0150037	-0.726005	0.357067	-0.19408	0.0268009	0.892783	0.376384	0.17769	0.00775598	-0.813193	0.948676	-1.09224	3.45551	0.41763	0.344587	0.930191	0.276796	0.000747371	0.108787	0.108787	0.108787	0.108787	0.087735	0.087735	0.087735	0.087735	-0.244427	0.559495	-0.442299	0.03181	-5.9721e-05	-0.292883	0.125788	-0.71338	0.98426	0.421886
C18:3 c9c12c15 (ω3)	Low-fat FD	-0.0201666	-0.0690677	0.0922286	0.099382	-0.218659	-0.694972	0.827261	0.488323	0.969295	0.00373011	0.00373011	-0.00399291	-0.00399291	-1.65676	-0.145445	-0.18212	0.0308985	0.446716	0.096798	0.177045	0.00767579	-3.70876	-1.50256	-1.02867	4.02545	0.000310013	0.135435	0.77644	0.305592	9.7142e-05	0.118148	0.118148	0.118148	0.118148	0.0973172	0.0973172	0.0973172	0.0973172	-1.3692	-0.00817829	-0.448915	0.0337752	-6.41634e-05	-0.326187	0.138787	-0.638028	0.531276	0.101186
C18:4 c6c9c12c15 (ω3)	Low-fat FD	2.0763	1.03193	2.83312	1.4074	0.732867	0.733217	0.464969	0.464756	0.958621	0.00415021	0.00415021	-0.00356956	-0.00356956	-1.95397	-0.233783	-0.202717	0.0288102	2.92018	1.38866	0.178926	0.00779894	-0.669129	-0.168351	-1.13297	3.69412	0.504628	0.866575	0.983419	0.259363	0.000326576	0.102672	0.102672	0.102672	0.102672	0.0814752	0.0814752	0.0814752	0.0814752	-0.63411	0.34858	-0.449634	0.033297	-6.31396e-05	-0.326004	0.13198	-0.65697	3.15821	1.49778
C19	Low-fat FD	0.698556	0.364628	1.40692	0.73295	0.496514	0.49748	0.620377	0.619698	0.982021	0.00191482	0.00191482	-0.00582227	-0.00582227	-1.70903	-0.118572	-0.199293	0.0287395	1.51631	0.714309	0.178239	0.00771325	-1.1271	-0.165995	-1.11812	3.72599	0.261827	0.868425	0.983419	0.265625	0.000291537	0.102666	0.102666	0.102666	0.102666	0.0814695	0.0814695	0.0814695	0.0814695	-0.84828	0.242277	-0.449744	0.0328467	-6.58764e-05	-0.32791	0.136698	-0.651439	1.74193	0.78884
C20	Low-fat FD	-0.601502	-0.496889	0.832914	0.684243	-0.722166	-0.726187	0.471499	0.469039	0.958621	0.00407133	0.00407133	-0.00364905	-0.00364905	-2.60907	-0.874589	-0.201896	0.0299902	0.959366	0.657405	0.176986	0.00760502	-2.71958	-1.33037	-1.14075	3.94348	0.00745211	0.185782	0.838732	0.256122	0.000131997	0.114808	0.114808	0.114808	0.114808	0.0938977	0.0938977	0.0938977	0.0938977	-1.6968	-0.261904	-0.442926	0.0338864	-6.23115e-05	-0.329764	0.134585	-0.633521	1.15377	0.800428
C20:1 c11 (ω9)	Low-fat FD	-0.248003	-0.135436	0.593616	0.320624	-0.417784	-0.422414	0.676799	0.673426	0.982021	0.0013813	0.0013813	-0.00635993	-0.00635993	-1.58785	-0.0652324	-0.193835	0.0284356	0.71655	0.310432	0.180566	0.00757813	-2.21597	-0.210134	-1.07348	3.75233	0.0284749	0.8339	0.983419	0.285089	0.000265301	0.102784	0.102784	0.102784	0.102784	0.0815896	0.0815896	0.0815896	0.0815896	-0.996721	0.195984	-0.479834	0.0338596	-5.95827e-05	-0.330229	0.137245	-0.650232	0.790235	0.323692
C20:1 c8 + c9	Low-fat FD	3.19466	1.18196	2.37539	0.878259	1.3449	1.3458	0.181018	0.180727	0.781003	0.0138458	0.0138458	0.00620119	0.00620119	0.659622	0.757627	-0.221498	0.0273286	2.47037	0.866267	0.179369	0.00766837	0.267013	0.874588	-1.23487	3.56382	0.789892	0.383449	0.930191	0.219158	0.000515729	0.107845	0.107845	0.107845	0.107845	0.0867705	0.0867705	0.0867705	0.0867705	0.798399	0.779375	-0.472582	0.0328441	-5.52168e-05	-0.316179	0.125209	-0.688408	2.72227	0.965581
C20:1 t11 + c5	Low-fat FD	-0.811182	-0.483632	2.12739	1.26728	-0.381305	-0.381629	0.703604	0.703364	0.982759	0.00112772	0.00112772	-0.00661547	-0.00661547	-3.36284	-1.09585	-0.193985	0.0294426	2.15438	1.22061	0.177772	0.00762318	-1.56094	-0.897791	-1.0912	3.86225	0.121027	0.370996	0.930191	0.27725	0.000178101	0.108132	0.108132	0.108132	0.108132	0.0870643	0.0870643	0.0870643	0.0870643	-1.04771	0.18273	-0.453548	0.033611	-6.31288e-05	-0.325104	0.137818	-0.655209	2.28312	1.30453
C20:2 c11c14 (ω6)	Low-fat FD	0.838158	0.501838	0.539728	0.318942	1.55293	1.57345	0.12289	0.118065	0.677736	0.0188303	0.0188303	0.0112244	0.0112244	-1.04002	0.210028	-0.198147	0.0271032	0.779681	0.318783	0.177927	0.00785117	-1.3339	0.658844	-1.11364	3.45213	0.184623	0.511188	0.939661	0.267535	0.000755972	0.105529	0.105529	0.105529	0.105529	0.0843997	0.0843997	0.0843997	0.0843997	-0.54272	0.406907	-0.439937	0.0309532	-5.60842e-05	-0.319919	0.127978	-0.713926	0.872643	0.351756
C20:3 c11c14c17 (ω3)	Low-fat FD	-1.42916	-1.14881	1.29126	1.03558	-1.1068	-1.10934	0.270441	0.269349	0.874354	0.00944958	0.00944958	0.0017709	0.0017709	-3.69406	-1.69659	-0.1849	0.0303812	1.37451	0.995505	0.176428	0.00756997	-2.68755	-1.70425	-1.04802	4.01338	0.00816228	0.0907801	0.675247	0.29662	0.000101657	0.122539	0.122539	0.122539	0.122539	0.101812	0.101812	0.101812	0.101812	-2.36802	-0.770955	-0.435805	0.0342636	-6.19786e-05	-0.338439	0.130188	-0.587461	1.73941	1.26954
C20:3 c8c11c14 (ω6)	Low-fat FD	-0.113192	0.144162	0.100954	0.0669782	-1.12123	2.15238	0.264274	0.0332292	0.448946	0.0346676	0.0346676	0.0271844	0.0271844	-1.46669	0.100661	-0.14615	0.0264387	0.428595	0.0665519	0.180176	0.0076289	-3.42208	1.51252	-0.811149	3.46561	0.000836667	0.132887	0.766593	0.418797	0.000722211	0.118353	0.118353	0.118353	0.118353	0.0975269	0.0975269	0.0975269	0.0975269	-1.35957	0.152417	-0.36252	0.0307344	-6.22659e-05	-0.339608	0.141468	-0.765495	0.503408	0.0677883
C20:4 c5c8c11c14 (ω6)	Low-fat FD	-0.157011	0.0157282	0.204309	0.018496	-0.768497	0.850358	0.443596	0.396701	0.931557	0.00557425	0.00557425	-0.00213447	-0.00213447	-1.52372	0.00725469	-0.1937	0.0281293	0.45359	0.0178675	0.178765	0.00762284	-3.35925	0.406027	-1.08355	3.69013	0.0010322	0.685406	0.981174	0.280619	0.000331228	0.103635	0.103635	0.103635	0.103635	0.0824613	0.0824613	0.0824613	0.0824613	-1.47146	0.0292267	-0.426851	0.0316453	-8.85386e-05	-0.354185	0.110942	-0.722185	0.516456	0.0197549
C20:4 c8c11c14c17 (ω3)	Low-fat FD	1.34953	0.918306	0.986847	0.668896	1.36751	1.37287	0.173842	0.172175	0.771714	0.0144002	0.0144002	0.00675989	0.00675989	-0.999081	0.292318	-0.186666	0.0276437	1.15732	0.6696	0.18067	0.00781631	-0.863269	0.436556	-1.03319	3.53667	0.389617	0.663175	0.979437	0.30348	0.000566415	0.103817	0.103817	0.103817	0.103817	0.0826469	0.0826469	0.0826469	0.0826469	0.506209	1.20776	-0.428934	0.0316651	-4.49829e-05	-0.33743	0.137971	-0.750766	1.44292	0.873517
C20:5 c5,c8,c11,c14,c17 (EPA) (ω3)	Low-fat FD	-0.00390123	0.0714913	0.087592	0.0850192	-0.0445387	0.840884	0.964544	0.401969	0.931557	0.00545141	0.00545141	-0.00225827	-0.00225827	-1.4709	-0.00285339	-0.200388	0.0285596	0.442035	0.0838372	0.178599	0.00779712	-3.32756	-0.0340349	-1.122	3.66283	0.00114634	0.972903	0.989935	0.26398	0.000364824	0.10248	0.10248	0.10248	0.10248	0.0812786	0.0812786	0.0812786	0.0812786	-1.34858	0.010039	-0.450853	0.0335078	-6.39208e-05	-0.327802	0.137252	-0.643911	0.529107	0.107249
C22	Low-fat FD	2.37616	1.46327	0.960269	0.588987	2.47447	2.48438	0.0146416	0.0142588	0.38228	0.0456615	0.0456615	0.0382635	0.0382635	0.351766	1.04182	-0.156413	0.0257098	1.10613	0.584214	0.177707	0.0076423	0.318015	1.78328	-0.880175	3.36415	0.750996	0.0769293	0.64983	0.380427	0.00101554	0.124397	0.124397	0.124397	0.124397	0.103713	0.103713	0.103713	0.103713	0.72519	1.19205	-0.397679	0.0309416	-7.05687e-05	-0.336037	0.118437	-0.660618	1.1981	0.62083
C22:5 c7,c10,c13,c16,c19 (DPA) (ω3)	Low-fat FD	0.366736	0.232522	0.324763	0.198341	1.12924	1.17234	0.260892	0.243223	0.849321	0.0105417	0.0105417	0.0028715	0.0028715	-1.49119	-0.0102297	-0.200572	0.0286329	0.633097	0.202096	0.178583	0.00803916	-2.35538	-0.0506183	-1.12313	3.56168	0.0200354	0.959709	0.987727	0.2635	0.00051955	0.10249	0.10249	0.10249	0.10249	0.0812888	0.0812888	0.0812888	0.0812888	-0.866823	0.217797	-0.450547	0.0313174	-6.47346e-05	-0.327757	0.141307	-0.724726	0.725761	0.226526
C22:6 c4,c7,c10,c13,c16,c19 (DHA) (ω3)	Low-fat FD	-0.058805	0.01764	0.148126	0.0358251	-0.396995	0.492393	0.692028	0.623279	0.982021	0.00187593	0.00187593	-0.00586146	-0.00586146	-1.4539	-0.0158499	-0.211261	0.0293227	0.433208	0.0354051	0.179841	0.00778973	-3.35613	-0.447672	-1.17471	3.76428	0.00104294	0.655153	0.979437	0.242308	0.000254148	0.103886	0.103886	0.103886	0.103886	0.0827177	0.0827177	0.0827177	0.0827177	-1.37502	0.0241516	-0.439903	0.0326034	-6.41119e-05	-0.328467	0.126696	-0.665393	0.516492	0.0407392
Sum of C15 and C17	Low-fat FD	0.657008	0.311726	0.408602	0.189442	1.60794	1.6455	0.110293	0.102301	0.675955	0.0205582	0.0205582	0.0129656	0.0129656	-1.17418	0.107388	-0.187992	0.0271575	0.679693	0.191962	0.179276	0.00793423	-1.72752	0.559423	-1.04862	3.42283	0.0865058	0.576858	0.955891	0.296345	0.000834559	0.104678	0.104678	0.104678	0.104678	0.0835286	0.0835286	0.0835286	0.0835286	-0.678672	0.254342	-0.432712	0.0306192	-5.73813e-05	-0.29535	0.1501	-0.741894	0.756028	0.207655
Sum of C15, C17, and C16:1 t9	Low-fat FD	0.515824	0.270538	0.336809	0.170673	1.5315	1.58513	0.128094	0.115385	0.688982	0.0191057	0.0191057	0.0115018	0.0115018	-1.26727	0.0766339	-0.188743	0.0273957	0.627411	0.173863	0.17989	0.00796955	-2.01985	0.440772	-1.04921	3.43755	0.0455033	0.660128	0.962153	0.296075	0.000794167	0.103843	0.103843	0.103843	0.103843	0.0826735	0.0826735	0.0826735	0.0826735	-0.794014	0.221984	-0.429226	0.0306399	-5.76118e-05	-0.299051	0.152785	-0.735691	0.708933	0.192116
Sum of C18:1	Low-fat FD	0.182493	-0.0025311	0.300199	0.00398254	0.607907	-0.63555	0.544318	0.526196	0.969748	0.00312141	0.00312141	-0.00460633	-0.00460633	-1.23878	-0.00412823	-0.180754	0.0294948	0.480485	0.00384715	0.17831	0.00759699	-2.57818	-1.07306	-1.01371	3.88243	0.0110731	0.285277	0.898599	0.312649	0.000165389	0.110536	0.110536	0.110536	0.110536	0.0895252	0.0895252	0.0895252	0.0895252	-1.34537	-0.000260847	-0.449352	0.0337377	-6.40294e-05	-0.325941	0.138243	-0.640536	0.562108	0.00416652
Sum of C18:1t	Low-fat FD	0.0997398	-0.0425256	0.143801	0.0486717	0.693594	-0.873724	0.489184	0.383892	0.922833	0.00588297	0.00588297	-0.00182337	-0.00182337	-1.37002	-0.047987	-0.199042	0.028749	0.440903	0.0464415	0.177467	0.00754623	-3.10729	-1.03328	-1.12157	3.80971	0.00233	0.303437	0.91799	0.26416	0.000215685	0.109954	0.109954	0.109954	0.109954	0.0889295	0.0889295	0.0889295	0.0889295	-1.34304	-0.00739189	-0.452406	0.0337533	-6.42422e-05	-0.324666	0.133465	-0.641285	0.528387	0.0504589
Sum of C18:2	Low-fat FD	0.143881	-0.00328751	0.340279	0.00751263	0.422834	-0.437598	0.673121	0.66241	0.982021	0.00148223	0.00148223	-0.00625822	-0.00625822	-1.16658	-0.00951654	-0.208014	0.0306452	0.487766	0.00730006	0.177136	0.00770217	-2.39168	-1.30362	-1.17432	3.97878	0.018238	0.19472	0.84566	0.242464	0.000115732	0.114323	0.114323	0.114323	0.114323	0.0934018	0.0934018	0.0934018	0.0934018	-1.37297	0.000467243	-0.450393	0.0335373	-6.34611e-05	-0.32617	0.138791	-0.650962	0.573305	0.00843557
Sum of C18:2t with CLAt	Low-fat FD	-0.0431893	-0.0373446	0.263009	0.214402	-0.164212	-0.17418	0.869821	0.861997	0.988052	0.000235129	0.000235129	-0.00751499	-0.00751499	-1.80972	-0.221479	-0.219039	0.0302484	0.538209	0.209184	0.178338	0.00772011	-3.36249	-1.05877	-1.22822	3.91813	0.00102117	0.291713	0.909907	0.221634	0.000144997	0.110325	0.110325	0.110325	0.110325	0.0893087	0.0893087	0.0893087	0.0893087	-1.43589	-0.0550386	-0.452262	0.0339214	-6.57686e-05	-0.329002	0.136955	-0.629137	0.626425	0.254325
Sum of C18:2t without CLAt	Low-fat FD	-0.61524	-0.363487	0.843255	0.495507	-0.729602	-0.733564	0.466956	0.464545	0.958621	0.00415412	0.00415412	-0.00356562	-0.00356562	-2.62279	-0.639927	-0.214002	0.0299412	0.960289	0.47589	0.17726	0.00759691	-2.73125	-1.34469	-1.20727	3.94123	0.0072075	0.181121	0.835873	0.22957	0.000133104	0.115071	0.115071	0.115071	0.115071	0.0941673	0.0941673	0.0941673	0.0941673	-2.14338	-0.4564	-0.448022	0.0339329	-7.33083e-05	-0.331632	0.130836	-0.60777	1.13768	0.590392
Sum of CLA	Low-fat FD	0.0774882	0.0783802	0.285269	0.274585	0.271632	0.28545	0.786339	0.775757	0.987845	0.000631243	0.000631243	-0.0071158	-0.0071158	-1.64117	-0.136252	-0.208689	0.0292878	0.550445	0.26806	0.17885	0.00772472	-2.98153	-0.508288	-1.16684	3.79144	0.00343887	0.612133	0.97453	0.24546	0.000230436	0.104294	0.104294	0.104294	0.104294	0.0831354	0.0831354	0.0831354	0.0831354	-1.20589	0.129979	-0.447613	0.0331799	-6.11702e-05	-0.321174	0.139966	-0.673707	0.634936	0.313281
Sum of fatty acids	Low-fat FD	-0.119291	0.000408906	0.403269	0.00134926	-0.29581	0.303059	0.767851	0.762333	0.987845	0.000711469	0.000711469	-0.00703495	-0.00703495	-1.29136	-0.000833015	-0.202312	0.0297105	0.515344	0.00132842	0.177972	0.00780607	-2.50581	-0.627075	-1.13676	3.80607	0.0134814	0.531736	0.941059	0.257779	0.000218549	0.105242	0.105242	0.105242	0.105242	0.0841061	0.0841061	0.0841061	0.0841061	-1.50692	0.000748344	-0.448976	0.0324761	-6.32653e-05	-0.329677	0.138083	-0.692849	0.587887	0.00142715
Sum of long-chain fatty acids	Low-fat FD	0.0343441	-0.000187443	0.382341	0.00203109	0.0898259	-0.0922868	0.928565	0.926613	0.988052	6.60178e-05	6.60178e-05	-0.00768541	-0.00768541	-1.22419	-0.00176722	-0.20127	0.0299408	0.51004	0.0019776	0.177657	0.00772127	-2.40018	-0.893616	-1.13291	3.87771	0.0178382	0.373218	0.930191	0.259385	0.000168286	0.10808	0.10808	0.10808	0.10808	0.0870109	0.0870109	0.0870109	0.0870109	-1.48787	0.00101169	-0.451876	0.0327344	-6.30558e-05	-0.327632	0.138444	-0.689441	0.584164	0.00215107
Sum of medium-chain fatty acids	Low-fat FD	-0.282518	0.00336266	0.361792	0.0041784	-0.780887	0.804772	0.4363	0.422432	0.948208	0.00499552	0.00499552	-0.00271769	-0.00271769	-1.42517	-0.000795667	-0.199303	0.0289205	0.486781	0.00417566	0.17822	0.0078929	-2.92774	-0.190549	-1.1183	3.66411	0.00404753	0.849184	0.983419	0.26555	0.000363182	0.102728	0.102728	0.102728	0.102728	0.0815328	0.0815328	0.0815328	0.0815328	-1.48131	0.00245701	-0.448641	0.0322382	-6.41324e-05	-0.335666	0.141782	-0.689637	0.560511	0.00440923
Sum of monounsaturated fatty acids	Low-fat FD	0.132269	-0.00161948	0.305662	0.00358533	0.432731	-0.451695	0.665933	0.652247	0.982021	0.00157912	0.00157912	-0.00616058	-0.00616058	-1.26283	-0.00333005	-0.186348	0.0295316	0.480775	0.00346561	0.178131	0.00762302	-2.62666	-0.960883	-1.04613	3.874	0.00968355	0.338437	0.930191	0.297488	0.000170594	0.10895	0.10895	0.10895	0.10895	0.0879012	0.0879012	0.0879012	0.0879012	-1.36158	3.98055e-05	-0.450701	0.0336447	-6.36981e-05	-0.326615	0.138624	-0.646435	0.562274	0.0037477
Sum of n-C12, n-C14, and n-C16	Low-fat FD	-0.253713	0.00336703	0.363918	0.00468778	-0.697171	0.718257	0.486951	0.473897	0.959747	0.00398325	0.00398325	-0.00373781	-0.00373781	-1.41536	-0.00107275	-0.198486	0.0289853	0.488899	0.00467075	0.178292	0.00786568	-2.89499	-0.229675	-1.11326	3.68503	0.00446505	0.818714	0.983419	0.267698	0.000337277	0.102844	0.102844	0.102844	0.102844	0.0816517	0.0816517	0.0816517	0.0816517	-1.47576	0.00259286	-0.450902	0.0323646	-6.43816e-05	-0.334438	0.141516	-0.68731	0.561844	0.004945
Sum of Omega-3 fatty acids	Low-fat FD	-0.0938484	0.010695	0.203873	0.0209784	-0.460327	0.509813	0.646056	0.611054	0.982021	0.00201075	0.00201075	-0.00572561	-0.00572561	-1.42645	-0.0132147	-0.211277	0.0299586	0.436716	0.0209716	0.178831	0.00791007	-3.26631	-0.630121	-1.18143	3.7874	0.00140112	0.529748	0.941059	0.239638	0.000233826	0.105269	0.105269	0.105269	0.105269	0.0841336	0.0841336	0.0841336	0.0841336	-1.39414	0.0113174	-0.448006	0.0326562	-6.34188e-05	-0.329162	0.131223	-0.670197	0.521294	0.0237002
Sum of Omega-6 fatty acids	Low-fat FD	-0.0342079	0.000566478	0.352954	0.00566153	-0.096919	0.100057	0.922941	0.920454	0.988052	7.76023e-05	7.76023e-05	-0.00767373	-0.00767373	-1.28579	-0.00401988	-0.208857	0.0296831	0.49873	0.00552248	0.178255	0.00773196	-2.57813	-0.727912	-1.17167	3.83902	0.0110745	0.468007	0.939661	0.243522	0.00019388	0.106201	0.106201	0.106201	0.106201	0.0850873	0.0850873	0.0850873	0.0850873	-1.53626	0.00451089	-0.442483	0.0320864	-6.47644e-05	-0.327673	0.136422	-0.713319	0.57125	0.00627956
Sum of polyunsaturated fatty acids	Low-fat FD	-0.0838099	0.00115869	0.353173	0.00472981	-0.237306	0.244977	0.812796	0.806864	0.987845	0.000465006	0.000465006	-0.00728333	-0.00728333	-1.29424	-0.00340729	-0.210566	0.0299196	0.492471	0.00465901	0.178422	0.0078045	-2.62805	-0.731333	-1.18016	3.83364	0.00964627	0.465923	0.939661	0.240143	0.000197717	0.106236	0.106236	0.106236	0.106236	0.0851231	0.0851231	0.0851231	0.0851231	-1.5304	0.00380795	-0.442982	0.0319577	-6.44099e-05	-0.328406	0.134167	-0.711506	0.566731	0.00524668
Sum of saturated fatty acids	Low-fat FD	-0.285589	0.00260147	0.387543	0.00343901	-0.73692	0.75646	0.462509	0.450753	0.958621	0.00441632	0.00441632	-0.00330139	-0.00330139	-1.41182	-0.000740338	-0.200626	0.0289551	0.503647	0.00341729	0.178201	0.00786277	-2.80319	-0.216645	-1.12584	3.68255	0.00585449	0.828833	0.983419	0.262354	0.000340249	0.102803	0.102803	0.102803	0.102803	0.0816096	0.0816096	0.0816096	0.0816096	-1.5447	0.00267185	-0.44754	0.0318621	-6.50645e-05	-0.330325	0.141555	-0.706868	0.573083	0.00361346
Sum of trans fatty acids with CLAt	Low-fat FD	0.119755	-0.039341	0.165301	0.0460796	0.724464	-0.853761	0.470093	0.39482	0.931557	0.00561871	0.00561871	-0.00208968	-0.00208968	-1.34562	-0.0559241	-0.205058	0.0294126	0.440358	0.0440467	0.177134	0.00756081	-3.05575	-1.26965	-1.15765	3.89015	0.00273686	0.20653	0.84566	0.249181	0.000160765	0.113721	0.113721	0.113721	0.113721	0.0927856	0.0927856	0.0927856	0.0927856	-1.33987	-0.0076181	-0.452684	0.0338084	-6.45864e-05	-0.325144	0.13289	-0.638071	0.530801	0.0478494
Sum of trans fatty acids without CLAt	Low-fat FD	0.118016	-0.0428165	0.156778	0.0472138	0.752756	-0.906865	0.452968	0.366169	0.922833	0.00633483	0.00633483	-0.001368	-0.001368	-1.35079	-0.053872	-0.201418	0.0290745	0.441021	0.0450641	0.177219	0.00754716	-3.06286	-1.19545	-1.13655	3.85238	0.00267704	0.234137	0.86642	0.257867	0.000184648	0.112459	0.112459	0.112459	0.112459	0.0914935	0.0914935	0.0914935	0.0914935	-1.33714	-0.00896379	-0.452732	0.0337975	-6.45933e-05	-0.324598	0.131998	-0.638679	0.530423	0.0487071
Sum of unsaturated fatty acids	Low-fat FD	0.0592086	-0.000376057	0.365531	0.00225382	0.16198	-0.166853	0.871575	0.867747	0.988052	0.000215767	0.000215767	-0.0075345	-0.0075345	-1.22523	-0.00209244	-0.197914	0.0300208	0.500356	0.00219406	0.177588	0.00771434	-2.44872	-0.953682	-1.11446	3.89156	0.0157012	0.342056	0.930191	0.267187	0.000159929	0.108854	0.108854	0.108854	0.108854	0.0878029	0.0878029	0.0878029	0.0878029	-1.44528	0.000800398	-0.451893	0.0330045	-6.29278e-05	-0.32924	0.138639	-0.676227	0.576678	0.00238626
C12:1 u	Low-fat NFD	-0.161301	-0.209987	0.15762	0.170934	-1.02335	-1.22847	0.308058	0.221509	0.844845	0.0115634	0.0115634	0.00390109	0.00390109	0.236965	-0.183887	-0.434861	-0.00165261	0.489996	0.170985	0.182839	0.00787923	0.483607	-1.07545	-2.37838	-0.209743	0.629498	0.284211	0.898599	0.0188792	0.834204	0.0558089	0.0558089	0.0558089	0.0558089	0.0335052	0.0335052	0.0335052	0.0335052	0.468056	-0.174923	-0.440736	-0.00792437	9.49491e-05	-0.00397424	-0.147779	0.410568	0.653216	0.195949
C14:1 c9 (ω5)	Low-fat NFD	-1.09501	-0.676456	0.812282	0.498906	-1.34806	-1.35588	0.180001	0.177507	0.780186	0.0140509	0.0140509	0.00640792	0.00640792	-0.966711	-0.791722	-0.476054	-4.19953e-05	1.01485	0.506796	0.183353	0.00796892	-0.952565	-1.56221	-2.59638	-0.00526988	0.34262	0.120727	0.717099	0.0105316	0.995804	0.0651742	0.0651742	0.0651742	0.0651742	0.0430917	0.0430917	0.0430917	0.0430917	-0.730897	-0.816133	-0.488254	-0.00666309	7.17428e-05	0.0232395	-0.147657	0.444176	1.22438	0.60991
C14:1 t9 (ω5)	Low-fat NFD	0.044713	-0.0791269	0.096678	0.0734457	0.462494	-1.07735	0.644506	0.283333	0.874354	0.00891735	0.00891735	0.00123454	0.00123454	0.375712	-0.0689011	-0.439592	-0.000858789	0.453921	0.0758788	0.18302	0.0081505	0.827704	-0.908043	-2.40188	-0.105366	0.409391	0.365576	0.930191	0.0177594	0.916251	0.0533561	0.0533561	0.0533561	0.0533561	0.0309945	0.0309945	0.0309945	0.0309945	0.605842	-0.0785153	-0.449636	-0.00684836	8.46163e-05	0.0243913	-0.164656	0.432213	0.608868	0.0894131
C15	Low-fat NFD	0.484119	0.176803	1.15384	0.420172	0.419572	0.420788	0.675496	0.67461	0.982021	0.0013707	0.0013707	-0.00637062	-0.00637062	1.0356	0.18957	-0.431631	-0.00415508	1.39027	0.43447	0.184417	0.00818504	0.744891	0.436325	-2.34052	-0.507643	0.457714	0.663341	0.979437	0.0208154	0.612584	0.0486362	0.0486362	0.0486362	0.0486362	0.0261631	0.0261631	0.0261631	0.0261631	1.09479	0.132248	-0.442267	-0.0104364	9.2053e-05	0.0580703	-0.148833	0.33182	1.69471	0.530965
C15 aiso	Low-fat NFD	-1.07493	-0.652123	0.851025	0.513572	-1.2631	-1.26978	0.20883	0.206448	0.821344	0.0123445	0.0123445	0.00468825	0.00468825	-0.667855	-0.614425	-0.442714	-0.00096766	1.05098	0.518738	0.182625	0.00796114	-0.635461	-1.18446	-2.42418	-0.121548	0.526271	0.238442	0.86728	0.0167514	0.903449	0.0576204	0.0576204	0.0576204	0.0576204	0.0353595	0.0353595	0.0353595	0.0353595	-1.0236	-0.977605	-0.433254	-0.00756371	7.86833e-05	0.0117709	-0.16006	0.523099	1.38967	0.712009
C15 iso	Low-fat NFD	-1.92986	-1.21839	1.39541	0.879252	-1.38301	-1.38571	0.16905	0.168226	0.767852	0.0146669	0.0146669	0.00702868	0.00702868	-1.28759	-1.05224	-0.429732	-0.00172842	1.5238	0.877386	0.182773	0.00783994	-0.844989	-1.19929	-2.35117	-0.220463	0.399706	0.232647	0.86642	0.0202537	0.825865	0.0578798	0.0578798	0.0578798	0.0578798	0.035625	0.035625	0.035625	0.035625	-2.25864	-1.82553	-0.420042	-0.00839817	7.86757e-05	-0.00255904	-0.169796	0.578441	1.96226	1.15389
C16	Low-fat NFD	0.143095	-0.00201406	0.36418	0.00497515	0.392924	-0.404825	0.695024	0.686277	0.982021	0.0012688	0.0012688	-0.0064733	-0.0064733	0.491378	-0.000650262	-0.43886	-0.00279913	0.505208	0.00508831	0.183734	0.00808486	0.972625	-0.127795	-2.38856	-0.346218	0.332588	0.898513	0.983419	0.0183864	0.729752	0.0473326	0.0473326	0.0473326	0.0473326	0.0248286	0.0248286	0.0248286	0.0248286	0.710212	-0.0002337	-0.44708	-0.00958504	9.00784e-05	0.0509396	-0.153242	0.353392	0.656771	0.00612351
C16 iso	Low-fat NFD	-0.511246	-0.278869	1.68817	0.919601	-0.302841	-0.30325	0.762499	0.762188	0.987845	0.000712366	0.000712366	-0.00703405	-0.00703405	-0.0343193	-0.254079	-0.442776	-0.00250918	1.87825	0.936102	0.183898	0.00806987	-0.018272	-0.271422	-2.40772	-0.310932	0.985451	0.786507	0.983419	0.01749	0.756362	0.0477625	0.0477625	0.0477625	0.0477625	0.0252687	0.0252687	0.0252687	0.0252687	-0.892482	-0.831937	-0.456709	-0.00835186	8.86533e-05	0.0306324	-0.162568	0.438653	2.35984	1.19214
C16:1 c9 (ω7)	Low-fat NFD	0.204792	-0.0615709	0.150102	0.0368232	1.36436	-1.67207	0.174831	0.0969351	0.667067	0.0212132	0.0212132	0.0136257	0.0136257	0.495743	-0.0661959	-0.465953	0.000540411	0.440612	0.0374558	0.182001	0.00797538	1.12512	-1.76731	-2.56017	0.06776	0.262658	0.0795786	0.64983	0.0116334	0.946083	0.0700801	0.0700801	0.0700801	0.0700801	0.0481135	0.0481135	0.0481135	0.0481135	0.722409	-0.065417	-0.50018	-0.00581262	8.76079e-05	0.107282	-0.157504	0.41648	0.595564	0.0458549
C16:1 t9 (ω7)	Low-fat NFD	3.80444	1.50185	3.07862	1.21483	1.23576	1.23626	0.218792	0.218608	0.840731	0.0117089	0.0117089	0.0040477	0.0040477	3.66507	1.22456	-0.396853	-0.00539089	3.37253	1.2777	0.188348	0.00814404	1.08674	0.95841	-2.10701	-0.661943	0.279209	0.339677	0.930191	0.0370834	0.509207	0.0540518	0.0540518	0.0540518	0.0540518	0.0317066	0.0317066	0.0317066	0.0317066	4.48979	1.45497	-0.409385	-0.0120903	9.38082e-05	0.0517888	-0.125797	0.31032	4.7798	1.82063
C16:1 u1	Low-fat NFD	-2.09772	-0.712699	1.26453	0.42861	-1.65889	-1.66281	0.0995666	0.0987775	0.670379	0.020984	0.020984	0.0133947	0.0133947	-1.79768	-0.717997	-0.451642	-0.00034106	1.42554	0.430963	0.181779	0.0078915	-1.26105	-1.66603	-2.48456	-0.0432186	0.209601	0.098172	0.675247	0.0142725	0.965595	0.0675885	0.0675885	0.0675885	0.0675885	0.045563	0.045563	0.045563	0.045563	-1.9426	-0.822803	-0.470522	-0.0056954	0.000100382	0.0432471	-0.170202	0.440581	1.74868	0.512102
C16:1 u2	Low-fat NFD	-1.38436	-1.02121	1.69765	1.25065	-0.81546	-0.816545	0.416312	0.415694	0.941641	0.00514199	0.00514199	-0.00257009	-0.00257009	-1.02705	-1.08741	-0.44527	-0.00275735	1.74272	1.2315	0.183159	0.00778778	-0.589338	-0.882993	-2.43106	-0.35406	0.556681	0.378908	0.930191	0.0164507	0.723881	0.0530238	0.0530238	0.0530238	0.0530238	0.0306542	0.0306542	0.0306542	0.0306542	-4.23576	-3.65373	-0.420578	-0.0112474	9.12843e-05	0.052751	-0.117195	0.38627	3.0398	2.2069
C17	Low-fat NFD	0.420627	0.146073	0.939289	0.324768	0.447815	0.449777	0.655038	0.653626	0.982021	0.00156576	0.00156576	-0.00617405	-0.00617405	0.869716	0.127239	-0.430989	-0.0039274	1.16085	0.333689	0.184941	0.00811715	0.749208	0.38131	-2.33041	-0.48384	0.455117	0.70361	0.983419	0.021361	0.629333	0.0482997	0.0482997	0.0482997	0.0482997	0.0258185	0.0258185	0.0258185	0.0258185	0.98529	0.0890457	-0.444124	-0.0102534	9.08653e-05	0.0555977	-0.151778	0.328458	1.44401	0.409974
C17 aiso	Low-fat NFD	-0.448199	-0.45222	0.872218	0.875592	-0.513861	-0.516473	0.608228	0.606408	0.982021	0.00206352	0.00206352	-0.00567242	-0.00567242	-0.31478	-0.815429	-0.465328	-0.00334879	0.939521	0.870367	0.185007	0.00778248	-0.335043	-0.93688	-2.51519	-0.430299	0.738146	0.350599	0.930191	0.013145	0.667707	0.05375	0.05375	0.05375	0.05375	0.0313976	0.0313976	0.0313976	0.0313976	-0.680978	-1.47407	-0.461081	-0.0110402	8.84909e-05	0.0450127	-0.17241	0.340783	1.30052	1.233
C17 iso	Low-fat NFD	0.955791	0.349822	1.87151	0.684226	0.510705	0.511266	0.61043	0.610039	0.982021	0.0020222	0.0020222	-0.00571406	-0.00571406	1.14482	0.244977	-0.432995	-0.00340798	1.95201	0.680794	0.184477	0.00785613	0.586484	0.35984	-2.34714	-0.433799	0.558591	0.719565	0.983419	0.0204646	0.66517	0.0481805	0.0481805	0.0481805	0.0481805	0.0256966	0.0256966	0.0256966	0.0256966	1.6364	0.336274	-0.440281	-0.010151	9.2343e-05	0.0546949	-0.14801	0.339845	2.3967	0.833312
C17:1 c10 (ω7)	Low-fat NFD	-0.930792	-0.460131	0.450408	0.218537	-2.06655	-2.10551	0.0407767	0.0371858	0.448946	0.0332239	0.0332239	0.0257295	0.0257295	-0.795958	-0.610535	-0.560348	-0.00126926	0.624205	0.218641	0.183382	0.00760192	-1.27515	-2.79241	-3.05564	-0.166966	0.204583	0.00604122	0.30703	0.00273777	0.867662	0.102326	0.102326	0.102326	0.102326	0.0811207	0.0811207	0.0811207	0.0811207	-0.796817	-0.752017	-0.635076	-0.00801161	7.2478e-05	0.0275284	-0.0747005	0.434812	0.797632	0.275467
C18	Low-fat NFD	-0.0354637	0.0013413	0.342838	0.0125353	-0.103442	0.107002	0.917773	0.914953	0.988052	8.87479e-05	8.87479e-05	-0.0076625	-0.0076625	0.478537	-0.000882033	-0.441545	-0.0029466	0.512753	0.0127178	0.185424	0.0080022	0.93327	-0.0693541	-2.38127	-0.368223	0.352452	0.944817	0.987727	0.018738	0.71332	0.0472462	0.0472462	0.0472462	0.0472462	0.0247402	0.0247402	0.0247402	0.0247402	0.699722	2.56149e-05	-0.44708	-0.00969484	9.00041e-05	0.0501113	-0.153008	0.349804	0.662147	0.0157675
C18:1 c11 (ω7)	Low-fat NFD	0.165498	-0.0909108	0.131695	0.0544178	1.25668	-1.67061	0.211142	0.0972235	0.667067	0.021177	0.021177	0.0135892	0.0135892	0.526417	-0.0784933	-0.420758	-0.00191218	0.444216	0.0541583	0.182584	0.00778094	1.18505	-1.44933	-2.30446	-0.245751	0.238211	0.14971	0.808083	0.0228201	0.806271	0.0627127	0.0627127	0.0627127	0.0627127	0.040572	0.040572	0.040572	0.040572	0.735872	-0.0843274	-0.436367	-0.0082817	9.7447e-05	0.0770571	-0.153588	0.434527	0.597706	0.0686557
C18:1 c12 (ω6)	Low-fat NFD	0.184	0.148314	0.615195	0.490819	0.299093	0.302177	0.765351	0.763004	0.987845	0.000707338	0.000707338	-0.00703912	-0.00703912	0.650935	0.154647	-0.440339	-0.00302953	0.741858	0.482903	0.183548	0.00780145	0.877438	0.320245	-2.39904	-0.388329	0.381906	0.749309	0.983419	0.0178915	0.698423	0.0479789	0.0479789	0.0479789	0.0479789	0.0254902	0.0254902	0.0254902	0.0254902	1.05741	0.297308	-0.447184	-0.00939964	8.82384e-05	0.0637314	-0.155373	0.328767	1.03492	0.701064
C18:1 c13 (ω5)	Low-fat NFD	-0.936838	-0.443706	2.11245	0.999638	-0.443485	-0.443867	0.658158	0.657883	0.982021	0.00152494	0.00152494	-0.00621518	-0.00621518	-0.563398	-0.466535	-0.445253	-0.00230488	2.25242	1.00563	0.183841	0.00796929	-0.25013	-0.463922	-2.42195	-0.28922	0.802891	0.643498	0.979437	0.0168499	0.772884	0.048822	0.048822	0.048822	0.048822	0.0263533	0.0263533	0.0263533	0.0263533	-1.56638	-1.05183	-0.444213	-0.00892353	8.45542e-05	0.0489359	-0.16665	0.416544	3.21972	1.46798
C18:1 c15 (ω3)	Low-fat NFD	2.27454	0.610041	5.62404	1.50821	0.404431	0.40448	0.686566	0.68653	0.982021	0.00126664	0.00126664	-0.00647548	-0.00647548	1.61011	0.303783	-0.433874	-0.00343266	5.83164	1.53709	0.185977	0.00801583	0.276099	0.197636	-2.33295	-0.428235	0.782921	0.843646	0.983419	0.0212229	0.669205	0.047503	0.047503	0.047503	0.047503	0.0250031	0.0250031	0.0250031	0.0250031	2.94561	0.590021	-0.439484	-0.0105383	8.99972e-05	0.0571864	-0.155386	0.327678	7.32297	1.91771
C18:1 c9 (ω9)	Low-fat NFD	0.656162	-0.0107067	0.278294	0.00432035	2.3578	-2.47822	0.0198868	0.014496	0.38228	0.0454453	0.0454453	0.0380457	0.0380457	0.896474	-0.00944327	-0.397646	-0.00101033	0.481032	0.00433736	0.181314	0.00772007	1.86365	-2.17719	-2.19314	-0.13087	0.0646806	0.0313148	0.503003	0.0301186	0.896085	0.0814926	0.0814926	0.0814926	0.0814926	0.0597956	0.0597956	0.0597956	0.0597956	1.15118	-0.0102899	-0.39817	-0.00690869	7.87844e-05	0.0672449	-0.158606	0.530471	0.633452	0.00526579
C18:1 t10-11	Low-fat NFD	-0.0721245	-0.0463158	0.317639	0.19605	-0.227065	-0.236245	0.820733	0.813617	0.987845	0.000432463	0.000432463	-0.00731612	-0.00731612	0.376931	-0.0559527	-0.440473	-0.00311678	0.531292	0.192914	0.183569	0.00780271	0.709462	-0.290039	-2.39949	-0.399449	0.479338	0.772259	0.983419	0.0178702	0.690234	0.0478408	0.0478408	0.0478408	0.0478408	0.0253488	0.0253488	0.0253488	0.0253488	0.595226	-0.0643685	-0.447126	-0.00963393	9.13508e-05	0.055901	-0.160551	0.355464	0.713836	0.23574
C18:1 t12 (ω6)	Low-fat NFD	1.17462	0.297121	3.91574	0.990245	0.299973	0.300048	0.764681	0.764623	0.987845	0.000697412	0.000697412	-0.00704912	-0.00704912	0.759408	0.0747939	-0.437954	-0.00314022	3.96626	0.98761	0.185135	0.00785906	0.191467	0.0757322	-2.36559	-0.399567	0.848465	0.939751	0.987727	0.0195149	0.690147	0.0472531	0.0472531	0.0472531	0.0472531	0.0247473	0.0247473	0.0247473	0.0247473	3.3076	0.656335	-0.430536	-0.0103113	9.54772e-05	0.0669026	-0.148129	0.318651	5.15837	1.28961
C18:1 t13+c6+c7+u	Low-fat NFD	-0.783918	-0.271051	1.51893	0.524318	-0.516098	-0.516959	0.606669	0.60607	0.982021	0.0020674	0.0020674	-0.00566852	-0.00566852	-0.210214	-0.222038	-0.440116	-0.00254872	1.64058	0.522388	0.183485	0.00789373	-0.128133	-0.425044	-2.39865	-0.322878	0.898246	0.671524	0.979437	0.0179094	0.747318	0.0485635	0.0485635	0.0485635	0.0485635	0.0260887	0.0260887	0.0260887	0.0260887	-0.0936967	-0.264529	-0.443835	-0.00902645	8.51021e-05	0.0486783	-0.158483	0.353297	2.04675	0.651918
C18:1 t6-9	Low-fat NFD	-0.0338046	0.0382362	0.103429	0.0622333	-0.326838	0.6144	0.74432	0.540033	0.969748	0.00291773	0.00291773	-0.00481159	-0.00481159	0.431845	0.0422879	-0.442214	-0.00318854	0.446708	0.0612287	0.183304	0.00779089	0.966729	0.690654	-2.41246	-0.409265	0.335517	0.491043	0.939661	0.0172744	0.683035	0.0507753	0.0507753	0.0507753	0.0507753	0.0283527	0.0283527	0.0283527	0.0283527	0.671475	0.0308678	-0.439787	-0.00994839	9.18967e-05	0.0442613	-0.136155	0.33644	0.60517	0.0742737
C18:1 u1	Low-fat NFD	-0.0174038	-0.0197455	0.475496	0.530217	-0.0366014	-0.0372404	0.970859	0.970351	0.994515	1.07506e-05	1.07506e-05	-0.0077411	-0.0077411	0.352145	-0.117582	-0.443785	-0.00293049	0.659182	0.52515	0.184459	0.00782673	0.534215	-0.223902	-2.40587	-0.374421	0.594127	0.823194	0.983419	0.017575	0.708716	0.047586	0.047586	0.047586	0.047586	0.0250881	0.0250881	0.0250881	0.0250881	0.072554	-0.781053	-0.454705	-0.0105249	7.60508e-05	0.0179219	-0.172067	0.438	0.861525	0.771179
C18:2 c9c12 (ω6)	Low-fat NFD	0.334031	-0.00792238	0.333171	0.00762561	1.00258	-1.03892	0.31794	0.300786	0.874354	0.00829763	0.00829763	0.000610018	0.000610018	0.697047	-0.00764557	-0.445276	-0.00146785	0.502953	0.00766208	0.182981	0.00793718	1.38591	-0.997845	-2.43345	-0.184934	0.168204	0.320252	0.91799	0.0163474	0.853576	0.054622	0.054622	0.054622	0.054622	0.0322902	0.0322902	0.0322902	0.0322902	0.989534	-0.0101724	-0.450565	-0.00714287	8.42933e-05	0.04396	-0.15784	0.462181	0.662012	0.00995032
C18:2 c9t11 (ω7) +u	Low-fat NFD	0.569189	0.319847	0.878228	0.491048	0.64811	0.651356	0.518065	0.515975	0.969748	0.00327809	0.00327809	-0.00444843	-0.00444843	1.10142	0.313876	-0.42403	-0.00471338	1.13739	0.512975	0.185135	0.00824227	0.968382	0.611874	-2.29039	-0.571855	0.334694	0.541715	0.941059	0.0236475	0.568431	0.0500106	0.0500106	0.0500106	0.0500106	0.0275699	0.0275699	0.0275699	0.0275699	1.51442	0.404127	-0.431463	-0.0116427	9.59486e-05	0.0569209	-0.150721	0.30064	1.40941	0.632856
C18:2 t9c12 (ω6) + u	Low-fat NFD	-1.23656	-0.74166	1.29513	0.775017	-0.954778	-0.95696	0.341475	0.340377	0.908826	0.00704897	0.00704897	-0.000648325	-0.000648325	-0.535399	-0.565139	-0.432299	-0.00219283	1.43671	0.774924	0.183515	0.00787955	-0.372655	-0.729283	-2.35567	-0.278293	0.710026	0.467171	0.939661	0.0200207	0.78124	0.0511836	0.0511836	0.0511836	0.0511836	0.0287706	0.0287706	0.0287706	0.0287706	-1.10734	-1.04886	-0.418622	-0.00895214	8.05136e-05	0.0310778	-0.148973	0.456653	1.88665	1.03822
C18:2 t9t12 (ω6)	Low-fat NFD	-0.681562	-0.570187	0.935147	0.778899	-0.728829	-0.732043	0.467427	0.46547	0.958621	0.00413697	0.00413697	-0.00358289	-0.00358289	-0.547289	-0.831918	-0.46894	-0.00248197	1.03726	0.77368	0.184788	0.00778751	-0.527631	-1.07527	-2.53772	-0.318712	0.598676	0.28429	0.898599	0.0123671	0.750468	0.0558061	0.0558061	0.0558061	0.0558061	0.0335023	0.0335023	0.0335023	0.0335023	-0.960034	-1.42529	-0.477913	-0.00984118	7.30555e-05	0.0598601	-0.182648	0.323112	1.38021	1.06868
C18:2 u2	Low-fat NFD	-0.547487	-0.221631	1.05266	0.424654	-0.520099	-0.52191	0.603886	0.602628	0.982021	0.0021071	0.0021071	-0.0056285	-0.0056285	-0.214967	-0.247917	-0.44937	-0.0018257	1.2647	0.434222	0.18415	0.00809235	-0.169975	-0.570946	-2.44023	-0.225608	0.8653	0.569045	0.9567	0.0160575	0.821869	0.0496494	0.0496494	0.0496494	0.0496494	0.0272002	0.0272002	0.0272002	0.0272002	0.247807	-0.16105	-0.453496	-0.00869451	8.99911e-05	0.0534974	-0.140442	0.345719	1.61785	0.534698
C18:2 u3	Low-fat NFD	-0.252948	-0.134116	2.89102	1.53215	-0.0874943	-0.0875346	0.930414	0.930382	0.988052	5.93942e-05	5.93942e-05	-0.00769208	-0.00769208	-0.15614	-0.319299	-0.44373	-0.00275806	3.00775	1.53916	0.184582	0.00794541	-0.0519128	-0.20745	-2.40397	-0.347126	0.95868	0.835991	0.983419	0.0176623	0.729071	0.0475328	0.0475328	0.0475328	0.0475328	0.0250336	0.0250336	0.0250336	0.0250336	-0.898177	-0.832295	-0.44743	-0.00920214	8.88795e-05	0.0375821	-0.162134	0.386714	4.39344	2.26623
C18:3 c6c9c12 (ω6)	Low-fat NFD	0.340558	0.186936	0.706105	0.384592	0.482305	0.486062	0.630407	0.627748	0.982021	0.0018281	0.0018281	-0.00590967	-0.00590967	0.944478	0.232762	-0.4359	-0.00417487	0.92181	0.388622	0.183467	0.00800815	1.02459	0.598942	-2.3759	-0.521328	0.307504	0.550278	0.94263	0.0190008	0.603046	0.0498938	0.0498938	0.0498938	0.0498938	0.0274504	0.0274504	0.0274504	0.0274504	1.27102	0.2865	-0.442883	-0.010638	9.20726e-05	0.0672888	-0.159552	0.31525	1.15478	0.494976
C18:3 c9c12c15 (ω3)	Low-fat NFD	-0.0452215	-0.154877	0.0915304	0.0986297	-0.49406	-1.57029	0.622104	0.118798	0.677736	0.0187562	0.0187562	0.0111497	0.0111497	0.291623	-0.130306	-0.423744	-0.00091753	0.46126	0.0999494	0.182809	0.00792569	0.632231	-1.30372	-2.31796	-0.115767	0.528372	0.194686	0.84566	0.0220509	0.90802	0.0597933	0.0597933	0.0597933	0.0597933	0.0375837	0.0375837	0.0375837	0.0375837	0.489497	-0.17277	-0.412467	-0.00724581	8.11888e-05	0.0566665	-0.148509	0.509935	0.611571	0.116479
C18:4 c6c9c12c15 (ω3)	Low-fat NFD	-1.97514	-0.981652	2.83368	1.40768	-0.697024	-0.697357	0.487042	0.486835	0.968423	0.00375566	0.00375566	-0.00396717	-0.00396717	-1.83682	-1.10486	-0.452658	-0.00158699	3.002	1.42757	0.183939	0.00801746	-0.611865	-0.773939	-2.46091	-0.197942	0.541721	0.440405	0.939661	0.0152016	0.843407	0.0516827	0.0516827	0.0516827	0.0516827	0.0292815	0.0292815	0.0292815	0.0292815	-3.31011	-1.92784	-0.452204	-0.00768635	8.66591e-05	0.047339	-0.116533	0.412838	3.65479	1.73329
C19	Low-fat NFD	-0.553219	-0.288766	1.40742	0.733212	-0.393072	-0.393836	0.694915	0.694352	0.982759	0.00120094	0.00120094	-0.00654169	-0.00654169	0.156024	-0.149861	-0.438874	-0.00276243	1.56221	0.735931	0.183634	0.00794672	0.0998742	-0.203634	-2.38994	-0.347619	0.920602	0.838965	0.983419	0.0183205	0.728701	0.0475211	0.0475211	0.0475211	0.0475211	0.0250216	0.0250216	0.0250216	0.0250216	1.08802	0.183908	-0.446495	-0.0103079	8.83942e-05	0.0490045	-0.154428	0.345526	2.02905	0.918861
C20	Low-fat NFD	-0.644575	-0.532471	0.832661	0.684036	-0.774115	-0.778425	0.440279	0.437744	0.958621	0.00467529	0.00467529	-0.0030404	-0.0030404	-0.16741	-0.481512	-0.440802	-0.00224713	0.993368	0.680705	0.183259	0.00787456	-0.168527	-0.707373	-2.40535	-0.285366	0.866436	0.480631	0.939661	0.0175987	0.775829	0.0509493	0.0509493	0.0509493	0.0509493	0.0285308	0.0285308	0.0285308	0.0285308	0.0466952	-0.506982	-0.432342	-0.00925168	9.2788e-05	0.0437548	-0.160726	0.373341	1.3422	0.931154
C20:1 c11 (ω9)	Low-fat NFD	-2.04465	-1.1166	0.565453	0.305413	-3.61596	-3.65603	0.000427875	0.000371636	0.0786106	0.0938883	0.0938883	0.0868642	0.0868642	-1.42508	-1.02463	-0.343136	-0.00402562	0.707957	0.306709	0.178401	0.00748725	-2.01295	-3.34072	-1.9234	-0.537664	0.046234	0.00109759	0.202615	0.0566678	0.59175	0.124175	0.124175	0.124175	0.124175	0.103486	0.103486	0.103486	0.103486	-1.17363	-1.01306	-0.295768	-0.0107253	6.84924e-05	0.0693599	-0.146136	0.373898	0.886024	0.362928
C20:1 c8 + c9	Low-fat NFD	-2.47781	-0.916743	2.38203	0.880712	-1.04021	-1.04091	0.300188	0.299864	0.874354	0.00832923	0.00832923	0.000641858	0.000641858	-1.05793	-0.54091	-0.424392	-0.00223572	2.54927	0.893933	0.185098	0.00791327	-0.414993	-0.60509	-2.2928	-0.282527	0.678848	0.546199	0.941059	0.023504	0.777999	0.049949	0.049949	0.049949	0.049949	0.0275069	0.0275069	0.0275069	0.0275069	-1.39	-0.755009	-0.425772	-0.008901	8.17493e-05	0.0400785	-0.140057	0.391428	3.17344	1.12561
C20:1 t11 + c5	Low-fat NFD	1.21042	0.721661	2.12591	1.2664	0.569366	0.56985	0.570098	0.56977	0.982021	0.00251096	0.00251096	-0.00522151	-0.00522151	2.17262	0.989808	-0.445171	-0.00392406	2.22134	1.25854	0.183297	0.00786012	0.978069	0.786471	-2.42868	-0.499236	0.329899	0.433057	0.939661	0.0165541	0.618477	0.051828	0.051828	0.051828	0.051828	0.0294303	0.0294303	0.0294303	0.0294303	2.5483	1.08411	-0.464868	-0.00997877	9.36722e-05	0.0583523	-0.157492	0.292955	2.65174	1.51515
C20:2 c11c14 (ω6)	Low-fat NFD	0.320361	0.191812	0.544132	0.321545	0.588755	0.596534	0.557055	0.551864	0.972521	0.00275096	0.00275096	-0.00497965	-0.00497965	0.997409	0.263406	-0.437444	-0.00481689	0.802663	0.32818	0.183172	0.0080826	1.24262	0.802627	-2.38816	-0.595958	0.216296	0.42369	0.935564	0.0184055	0.552264	0.0520187	0.0520187	0.0520187	0.0520187	0.0296255	0.0296255	0.0296255	0.0296255	1.2308	0.264443	-0.44021	-0.0114497	9.49908e-05	0.0543514	-0.159891	0.305554	1.02115	0.411619
C20:3 c11c14c17 (ω3)	Low-fat NFD	-0.388497	-0.312287	1.29695	1.04014	-0.299547	-0.300234	0.765005	0.764482	0.987845	0.000698275	0.000698275	-0.00704825	-0.00704825	0.362863	-0.0747384	-0.439086	-0.0029865	1.43227	1.03734	0.183841	0.00788806	0.253349	-0.0720485	-2.3884	-0.37861	0.800408	0.942677	0.987727	0.0183943	0.70561	0.047249	0.047249	0.047249	0.047249	0.0247431	0.0247431	0.0247431	0.0247431	-0.905687	-1.22725	-0.42363	-0.00872935	9.28247e-05	0.0310685	-0.166354	0.442507	2.02208	1.47584
C20:3 c8c11c14 (ω6)	Low-fat NFD	-0.148486	0.189113	0.0996388	0.0661056	-1.49024	2.86077	0.138601	0.00493164	0.252883	0.0596571	0.0596571	0.0523676	0.0523676	0.462842	0.175816	-0.345719	-0.00666365	0.434076	0.067403	0.18248	0.00772646	1.06627	2.60842	-1.89456	-0.862446	0.288325	0.0101867	0.373489	0.0604249	0.390068	0.0956591	0.0956591	0.0956591	0.0956591	0.0742967	0.0742967	0.0742967	0.0742967	0.69976	0.179033	-0.343701	-0.0131268	9.17499e-05	0.0346764	-0.149606	0.209127	0.585937	0.0789016
C20:4 c5c8c11c14 (ω6)	Low-fat NFD	-0.273259	0.0273731	0.203144	0.0183905	-1.34515	1.48844	0.180936	0.139076	0.707185	0.0168841	0.0168841	0.00926301	0.00926301	0.26391	0.0255504	-0.417612	-0.00436279	0.464093	0.0182812	0.182904	0.00779935	0.568658	1.39763	-2.28323	-0.559379	0.570593	0.164661	0.833254	0.0240787	0.576889	0.0616428	0.0616428	0.0616428	0.0616428	0.0394769	0.0394769	0.0394769	0.0394769	0.553168	0.0382809	-0.416063	-0.0123291	5.75381e-05	0.0138125	-0.189197	0.249648	0.599548	0.0229333
C20:4 c8c11c14c17 (ω3)	Low-fat NFD	0.553568	0.376683	0.992825	0.672948	0.557568	0.559752	0.578105	0.57662	0.982021	0.00242297	0.00242297	-0.00531019	-0.00531019	0.856856	0.246928	-0.428499	-0.00378994	1.19271	0.690076	0.186195	0.00805532	0.718409	0.357827	-2.30134	-0.470488	0.473825	0.721067	0.983419	0.0230012	0.638813	0.0481697	0.0481697	0.0481697	0.0481697	0.0256855	0.0256855	0.0256855	0.0256855	1.24361	0.351846	-0.440812	-0.010272	9.54776e-05	0.0468909	-0.15318	0.319321	1.69621	1.02685
C20:5 c5,c8,c11,c14,c17 (EPA) (ω3)	Low-fat NFD	0.00216993	-0.0397647	0.0877576	0.08518	0.0247264	-0.466831	0.980311	0.641408	0.982021	0.00168654	0.00168654	-0.00605232	-0.00605232	0.416582	-0.0405866	-0.445469	-0.00217273	0.455046	0.0863049	0.183856	0.00802663	0.915473	-0.47027	-2.42292	-0.270691	0.361678	0.638969	0.979437	0.0168068	0.787068	0.0488664	0.0488664	0.0488664	0.0488664	0.0263986	0.0263986	0.0263986	0.0263986	0.652887	-0.0445952	-0.445786	-0.00901718	9.0789e-05	0.0558644	-0.147132	0.342455	0.615751	0.124812
C22	Low-fat NFD	2.21986	1.36702	0.963187	0.590777	2.30471	2.31394	0.0227805	0.0222524	0.436999	0.0398521	0.0398521	0.0324091	0.0324091	2.77919	1.32736	-0.384235	-0.00661998	1.1321	0.59793	0.181879	0.00782172	2.45491	2.21993	-2.11259	-0.846358	0.0154458	0.0281974	0.503003	0.0365939	0.398945	0.0828011	0.0828011	0.0828011	0.0828011	0.061135	0.061135	0.061135	0.061135	3.62819	1.6745	-0.372833	-0.0135089	8.04272e-05	0.036677	-0.181292	0.328863	1.38267	0.716469
C22:5 c7,c10,c13,c16,c19 (DPA) (ω3)	Low-fat NFD	0.343135	0.217558	0.324979	0.198472	1.05587	1.09616	0.293002	0.275049	0.874354	0.00922857	0.00922857	0.00154817	0.00154817	1.07222	0.267169	-0.424447	-0.00663281	0.648061	0.206873	0.182804	0.00822918	1.65451	1.29147	-2.32187	-0.806012	0.100493	0.198887	0.84566	0.021832	0.421743	0.0595609	0.0595609	0.0595609	0.0595609	0.0373458	0.0373458	0.0373458	0.0373458	1.33148	0.279241	-0.4471	-0.0126938	8.87438e-05	0.0484615	-0.149501	0.248509	0.844258	0.263512
C22:6 c4,c7,c10,c13,c16,c19 (DHA) (ω3)	Low-fat NFD	-0.0156119	0.00468316	0.148255	0.0358563	-0.105304	0.130609	0.916298	0.896288	0.988052	0.000132221	0.000132221	-0.00761869	-0.00761869	0.461986	-0.00119919	-0.440603	-0.00300701	0.446695	0.0365074	0.18544	0.00803225	1.03423	-0.0328477	-2.37599	-0.374367	0.302994	0.973848	0.989935	0.0189967	0.708756	0.0472182	0.0472182	0.0472182	0.0472182	0.0247115	0.0247115	0.0247115	0.0247115	0.695692	0.0068461	-0.444091	-0.00999029	8.99078e-05	0.0495176	-0.156372	0.344348	0.602507	0.0475237
Sum of C15 and C17	Low-fat NFD	0.18402	0.0873106	0.412535	0.191265	0.446071	0.456491	0.656294	0.648805	0.967193	0.00161277	0.00161277	-0.00612666	-0.00612666	0.690818	0.0840826	-0.43036	-0.00411792	0.700669	0.197886	0.184809	0.0081791	0.985939	0.424904	-2.32867	-0.503469	0.326037	0.671625	0.962153	0.0214563	0.615507	0.0485627	0.0485627	0.0485627	0.0485627	0.0260878	0.0260878	0.0260878	0.0260878	0.858856	0.0593054	-0.44295	-0.0103998	9.14956e-05	0.0573385	-0.150317	0.327505	0.887104	0.243657
Sum of C15, C17, and C16:1 t9	Low-fat NFD	0.191864	0.100629	0.339623	0.172099	0.564933	0.584714	0.573101	0.559761	0.96665	0.00264331	0.00264331	-0.00508813	-0.00508813	0.703854	0.0928449	-0.426129	-0.00440318	0.646249	0.179083	0.185292	0.00820883	1.08914	0.518446	-2.29977	-0.536396	0.278155	0.605049	0.962153	0.0230929	0.592623	0.0492223	0.0492223	0.0492223	0.0492223	0.026763	0.026763	0.026763	0.026763	0.885543	0.0728043	-0.440115	-0.0106813	9.20234e-05	0.0590775	-0.148344	0.320411	0.830925	0.225175
Sum of C18:1	Low-fat NFD	0.65303	-0.00905724	0.294599	0.00390824	2.21667	-2.31747	0.0283974	0.0220531	0.436999	0.039969	0.039969	0.0325269	0.0325269	0.901835	-0.00794811	-0.402723	-0.00114749	0.489432	0.00391878	0.18163	0.00773845	1.84262	-2.02821	-2.21728	-0.148284	0.0677171	0.0446304	0.536223	0.0283831	0.882354	0.0771035	0.0771035	0.0771035	0.0771035	0.0553028	0.0553028	0.0553028	0.0553028	1.16389	-0.00873474	-0.406812	-0.00707138	8.05156e-05	0.0687351	-0.164079	0.519539	0.6432	0.00476759
Sum of C18:1t	Low-fat NFD	-0.0444777	0.0189637	0.144142	0.0487869	-0.308569	0.388705	0.758147	0.698135	0.982759	0.00116988	0.00116988	-0.00657298	-0.00657298	0.418604	0.0207783	-0.440159	-0.00317883	0.455843	0.0480152	0.18348	0.00780194	0.918307	0.432745	-2.39894	-0.407441	0.360199	0.665934	0.979437	0.0178959	0.68437	0.048613	0.048613	0.048613	0.048613	0.0261393	0.0261393	0.0261393	0.0261393	0.668414	0.0145045	-0.443479	-0.00987489	9.09856e-05	0.0464792	-0.142978	0.34149	0.615172	0.0587465
Sum of C18:2	Low-fat NFD	0.345332	-0.00789042	0.339074	0.00748604	1.01846	-1.05402	0.310368	0.293845	0.874354	0.00853849	0.00853849	0.000852745	0.000852745	0.703939	-0.00767782	-0.446227	-0.00133599	0.503857	0.00754088	0.182979	0.00795625	1.3971	-1.01816	-2.43868	-0.167917	0.16482	0.310538	0.91799	0.0161234	0.866916	0.0549244	0.0549244	0.0549244	0.0549244	0.0325997	0.0325997	0.0325997	0.0325997	1.00032	-0.0101982	-0.450651	-0.00702272	8.37984e-05	0.0429009	-0.157731	0.466989	0.66378	0.00976682
Sum of C18:2t with CLAt	Low-fat NFD	-0.062679	-0.0541967	0.262975	0.214374	-0.238346	-0.252814	0.811991	0.800814	0.987845	0.000495219	0.000495219	-0.00725288	-0.00725288	0.343251	-0.0762256	-0.446308	-0.00246657	0.556701	0.216371	0.184465	0.00798536	0.616581	-0.352291	-2.41947	-0.308887	0.538615	0.725204	0.983419	0.0169598	0.757914	0.0481403	0.0481403	0.0481403	0.0481403	0.0256554	0.0256554	0.0256554	0.0256554	0.457794	-0.174009	-0.452506	-0.00886283	8.36163e-05	0.0421603	-0.158124	0.402008	0.728306	0.295689
Sum of C18:2t without CLAt	Low-fat NFD	-0.902241	-0.533048	0.841229	0.494317	-1.07253	-1.07835	0.285485	0.282889	0.874354	0.00893377	0.00893377	0.00125108	0.00125108	-0.557674	-0.564354	-0.452111	-0.00179546	0.991292	0.491254	0.182983	0.00784218	-0.562573	-1.1488	-2.47078	-0.22895	0.574717	0.252796	0.869	0.0148075	0.819276	0.0570094	0.0570094	0.0570094	0.0570094	0.034734	0.034734	0.034734	0.034734	-1.0875	-1.04048	-0.441336	-0.00906773	6.82113e-05	0.0383725	-0.170645	0.436202	1.31283	0.681287
Sum of CLA	Low-fat NFD	0.00781926	0.00790928	0.285358	0.274671	0.0274016	0.0287955	0.978182	0.977072	0.994515	6.42772e-06	6.42772e-06	-0.00774546	-0.00774546	0.441337	-0.0154005	-0.440734	-0.00298008	0.567708	0.276467	0.184458	0.00796697	0.777403	-0.0557045	-2.38934	-0.374054	0.438367	0.955665	0.987727	0.0183492	0.708988	0.0472334	0.0472334	0.0472334	0.0472334	0.0247271	0.0247271	0.0247271	0.0247271	0.645033	-0.0467395	-0.448168	-0.00951847	8.90854e-05	0.0481607	-0.153505	0.360065	0.739989	0.365114
Sum of fatty acids	Low-fat NFD	0.425979	-0.00146018	0.401578	0.00134361	1.06076	-1.08676	0.29078	0.27917	0.874354	0.00907232	0.00907232	0.00139071	0.00139071	0.749641	-0.00136317	-0.443557	-0.00108298	0.529719	0.00136547	0.182937	0.00802381	1.41517	-0.998317	-2.42464	-0.134971	0.159467	0.320024	0.91799	0.0167308	0.892848	0.0546289	0.0546289	0.0546289	0.0546289	0.0322973	0.0322973	0.0322973	0.0322973	0.972197	-0.00137825	-0.450018	-0.00751141	8.91268e-05	0.0559288	-0.1521	0.436977	0.683084	0.00165825
Sum of long-chain fatty acids	Low-fat NFD	0.458277	-0.00250117	0.3801	0.00201918	1.20568	-1.23871	0.23015	0.217704	0.840731	0.0117547	0.0117547	0.00409388	0.00409388	0.781904	-0.00232856	-0.441442	-0.0011664	0.524456	0.0020335	0.182679	0.00793952	1.49089	-1.1451	-2.4165	-0.146911	0.138471	0.25432	0.869398	0.0170926	0.883436	0.056947	0.056947	0.056947	0.056947	0.0346702	0.0346702	0.0346702	0.0346702	1.01939	-0.00251025	-0.443834	-0.0073955	8.82996e-05	0.0528879	-0.152681	0.458739	0.677413	0.00249444
Sum of medium-chain fatty acids	Low-fat NFD	0.23184	-0.00275946	0.362088	0.00418183	0.640286	-0.659871	0.523122	0.510513	0.969748	0.00336407	0.00336407	-0.00436179	-0.00436179	0.559402	-0.00183865	-0.438172	-0.00208984	0.501254	0.00429982	0.183518	0.00812757	1.11601	-0.427612	-2.38762	-0.25713	0.266527	0.669658	0.979437	0.0184316	0.797494	0.0485799	0.0485799	0.0485799	0.0485799	0.0261054	0.0261054	0.0261054	0.0261054	0.779105	-0.00158852	-0.448348	-0.00877202	9.02616e-05	0.0560023	-0.155078	0.378429	0.653455	0.00514037
Sum of monounsaturated fatty acids	Low-fat NFD	0.674184	-0.00825456	0.299563	0.00351379	2.25056	-2.34919	0.0261065	0.0203329	0.436999	0.0410255	0.0410255	0.0335916	0.0335916	0.916669	-0.00740499	-0.409424	-0.000767913	0.488724	0.00352291	0.181076	0.00774905	1.87564	-2.10195	-2.26106	-0.0990977	0.0630008	0.0375328	0.504699	0.0254567	0.921217	0.0792423	0.0792423	0.0792423	0.0792423	0.0574922	0.0574922	0.0574922	0.0574922	1.17715	-0.00806699	-0.417586	-0.00669416	8.03604e-05	0.0736594	-0.162999	0.519019	0.642752	0.00428411
Sum of n-C12, n-C14, and n-C16	Low-fat NFD	0.171085	-0.00227047	0.364315	0.00469289	0.469606	-0.48381	0.639429	0.629341	0.982021	0.00181123	0.00181123	-0.00592667	-0.00592667	0.509886	-0.0010017	-0.438349	-0.00261313	0.503744	0.00481257	0.183705	0.00810451	1.01219	-0.208143	-2.38615	-0.322429	0.31337	0.835451	0.983419	0.0185019	0.747658	0.047535	0.047535	0.047535	0.047535	0.0250358	0.0250358	0.0250358	0.0250358	0.730799	-0.000681445	-0.447019	-0.00935061	9.01787e-05	0.0521619	-0.153778	0.36092	0.655169	0.00576639
Sum of Omega-3 fatty acids	Low-fat NFD	0.0451344	-0.00514356	0.204031	0.0209946	0.221214	-0.244994	0.825276	0.80685	0.987845	0.000465072	0.000465072	-0.00728326	-0.00728326	0.479993	-0.00609386	-0.444957	-0.00239529	0.450522	0.0216346	0.184484	0.00816013	1.06542	-0.281672	-2.4119	-0.293536	0.288709	0.778654	0.983419	0.0173	0.769591	0.0478049	0.0478049	0.0478049	0.0478049	0.0253121	0.0253121	0.0253121	0.0253121	0.721362	-0.00686916	-0.448657	-0.00908197	8.98131e-05	0.0516918	-0.148543	0.364887	0.607578	0.027623
Sum of Omega-6 fatty acids	Low-fat NFD	0.0254999	-0.000422275	0.35296	0.00566163	0.072246	-0.0745854	0.942518	0.94066	0.994322	4.31221e-05	4.31221e-05	-0.00770848	-0.00770848	0.483276	-0.000493473	-0.440839	-0.00292386	0.51491	0.00570164	0.184038	0.0079828	0.938564	-0.0865493	-2.39536	-0.366269	0.349736	0.931166	0.985626	0.0180637	0.714773	0.0472663	0.0472663	0.0472663	0.0472663	0.0247608	0.0247608	0.0247608	0.0247608	0.705952	-0.000147295	-0.447374	-0.00963956	9.00448e-05	0.0501137	-0.152934	0.352169	0.667037	0.00733251
Sum of polyunsaturated fatty acids	Low-fat NFD	0.045576	-0.0006301	0.353231	0.00473059	0.129026	-0.133197	0.897538	0.894245	0.988052	0.000137512	0.000137512	-0.00761336	-0.00761336	0.497555	-0.000718972	-0.441983	-0.00276923	0.508428	0.00480997	0.184204	0.00805738	0.978615	-0.149475	-2.39942	-0.343688	0.329631	0.881416	0.983419	0.0178734	0.731649	0.0473777	0.0473777	0.0473777	0.0473777	0.0248748	0.0248748	0.0248748	0.0248748	0.724074	-0.00053176	-0.448168	-0.00945328	9.01043e-05	0.0503418	-0.152389	0.359161	0.661772	0.00612655
Sum of saturated fatty acids	Low-fat NFD	0.124441	-0.00113355	0.388239	0.00344518	0.320527	-0.329026	0.749087	0.74267	0.987845	0.000838507	0.000838507	-0.00690693	-0.00690693	0.508311	-0.000626732	-0.440292	-0.00268133	0.518951	0.00352113	0.183616	0.0081017	0.979496	-0.177992	-2.3979	-0.330959	0.329197	0.859013	0.983419	0.0179445	0.741221	0.0474477	0.0474477	0.0474477	0.0474477	0.0249465	0.0249465	0.0249465	0.0249465	0.727255	-0.000390157	-0.447551	-0.00942847	9.02042e-05	0.0506342	-0.15344	0.358905	0.669257	0.00421986
Sum of trans fatty acids with CLAt	Low-fat NFD	-0.0536449	0.0176231	0.165674	0.0461835	-0.323798	0.381587	0.746615	0.703395	0.982759	0.00112748	0.00112748	-0.00661572	-0.00661572	0.420507	0.0185086	-0.438071	-0.00337272	0.456287	0.0456401	0.183541	0.00783431	0.921584	0.405534	-2.38678	-0.430507	0.358493	0.685767	0.981174	0.0184721	0.667557	0.0484423	0.0484423	0.0484423	0.0484423	0.0259646	0.0259646	0.0259646	0.0259646	0.67444	0.0101295	-0.44428	-0.00988898	9.11294e-05	0.0482743	-0.145447	0.339946	0.618087	0.0557178
Sum of trans fatty acids without CLAt	Low-fat NFD	-0.044952	0.0163088	0.157205	0.0473423	-0.285946	0.344486	0.775378	0.731042	0.986335	0.000919083	0.000919083	-0.00682573	-0.00682573	0.422179	0.0178463	-0.439276	-0.003261	0.456681	0.0466643	0.183512	0.00781516	0.924449	0.38244	-2.39372	-0.417266	0.357006	0.702774	0.983419	0.0181412	0.677189	0.0483061	0.0483061	0.0483061	0.0483061	0.0258252	0.0258252	0.0258252	0.0258252	0.675934	0.00983886	-0.444721	-0.00984237	9.09418e-05	0.0479892	-0.145786	0.342361	0.617684	0.0567201
Sum of unsaturated fatty acids	Low-fat NFD	0.535398	-0.00340052	0.362331	0.00223409	1.47765	-1.5221	0.14194	0.130431	0.687929	0.0176428	0.0176428	0.0100277	0.0100277	0.823476	-0.00312759	-0.436654	-0.000791106	0.513487	0.00225164	0.182248	0.00791678	1.6037	-1.38903	-2.39593	-0.0999277	0.111265	0.167256	0.83559	0.0180369	0.920559	0.0614683	0.0614683	0.0614683	0.0614683	0.0392983	0.0392983	0.0392983	0.0392983	1.06401	-0.00338393	-0.441456	-0.00692151	8.65533e-05	0.0616634	-0.15328	0.479442	0.666622	0.00275844
C12:1 u	Milk	-0.1151	-0.14984	0.158072	0.171424	-0.728145	-0.874091	0.467845	0.383693	0.922833	0.00588787	0.00588787	-0.00181842	-0.00181842	0.291767	-0.123201	-0.427337	-0.00188653	0.491787	0.171611	0.183508	0.00790805	0.593279	-0.71791	-2.32871	-0.238558	0.55405	0.474132	0.939661	0.0214541	0.811833	0.0488907	0.0488907	0.0488907	0.0488907	0.0264236	0.0264236	0.0264236	0.0264236	0.44628	-0.169981	-0.440905	-0.00798273	0.000104982	-0.0968021	-0.0873912	0.621019	0.648721	0.1946
C14:1 c9 (ω5)	Milk	-0.890257	-0.549969	0.814241	0.50011	-1.09336	-1.0997	0.276274	0.273512	0.874354	0.00928761	0.00928761	0.00160767	0.00160767	-0.743705	-0.657452	-0.46076	-0.000321749	1.01905	0.508894	0.184112	0.00800191	-0.729801	-1.29192	-2.50261	-0.040209	0.466856	0.19873	0.84566	0.0135981	0.96799	0.0574185	0.0574185	0.0574185	0.0574185	0.0351528	0.0351528	0.0351528	0.0351528	-0.583026	-0.715644	-0.483176	-0.00704435	8.41646e-05	-0.0678111	-0.0877804	0.644738	1.21828	0.606873
C14:1 t9 (ω5)	Milk	0.0215565	-0.0381478	0.0970113	0.0736989	0.222207	-0.517617	0.824504	0.605612	0.982021	0.00207265	0.00207265	-0.00566322	-0.00566322	0.41124	-0.0247258	-0.430556	-0.00204249	0.455724	0.0761801	0.183747	0.00818287	0.902389	-0.324571	-2.3432	-0.249605	0.368559	0.74604	0.983419	0.0206728	0.803296	0.0458224	0.0458224	0.0458224	0.0458224	0.0232828	0.0232828	0.0232828	0.0232828	0.616063	-0.0464239	-0.448592	-0.00801865	9.69938e-05	-0.0594658	-0.0993583	0.610756	0.606168	0.0890166
C15	Milk	0.938594	0.34278	1.15165	0.419375	0.814996	0.817358	0.416576	0.415231	0.941641	0.00515219	0.00515219	-0.00255981	-0.00255981	1.56387	0.370142	-0.414761	-0.00495542	1.38893	0.434052	0.184239	0.00817716	1.12595	0.852759	-2.25121	-0.606007	0.262309	0.395398	0.930191	0.0260913	0.545591	0.0504679	0.0504679	0.0504679	0.0504679	0.028038	0.028038	0.028038	0.028038	1.55932	0.297422	-0.436207	-0.0113759	0.000104775	-0.0262992	-0.0830866	0.521329	1.68045	0.526497
C15 aiso	Milk	-0.936327	-0.568036	0.852307	0.514345	-1.09858	-1.10439	0.273998	0.271481	0.874354	0.00936626	0.00936626	0.00168693	0.00168693	-0.531932	-0.530036	-0.43317	-0.00102265	1.05367	0.520069	0.183093	0.00798157	-0.504835	-1.01916	-2.36584	-0.128127	0.61455	0.310062	0.91799	0.019502	0.898251	0.052778	0.052778	0.052778	0.052778	0.0304027	0.0304027	0.0304027	0.0304027	-0.914011	-0.899385	-0.434351	-0.00774237	8.9762e-05	-0.0795192	-0.0989605	0.721409	1.38181	0.707985
C15 iso	Milk	-1.52158	-0.960624	1.39933	0.881725	-1.08736	-1.08948	0.278905	0.277972	0.874354	0.00911745	0.00911745	0.00143619	0.00143619	-0.879252	-0.795007	-0.423043	-0.00182257	1.52925	0.880527	0.183428	0.00786801	-0.574956	-0.902877	-2.30632	-0.231644	0.566338	0.3683	0.930191	0.0227127	0.817188	0.0511216	0.0511216	0.0511216	0.0511216	0.0287071	0.0287071	0.0287071	0.0287071	-1.79527	-1.52216	-0.424529	-0.00862146	9.07319e-05	-0.088167	-0.10647	0.752634	1.95604	1.15023
C16	Milk	0.0973513	-0.00137022	0.364304	0.00497685	0.267225	-0.275319	0.789722	0.783512	0.987845	0.000587255	0.000587255	-0.00716013	-0.00716013	0.442673	-1.81465e-05	-0.430588	-0.00282828	0.505817	0.00509445	0.183955	0.00809462	0.875163	-0.003562	-2.34072	-0.349403	0.383137	0.997164	0.999329	0.0208049	0.727366	0.045031	0.045031	0.045031	0.045031	0.0224727	0.0224727	0.0224727	0.0224727	0.655295	0.000384992	-0.447149	-0.00987383	0.000100074	-0.0457032	-0.092078	0.556465	0.652126	0.00608019
C16 iso	Milk	-0.534138	-0.291356	1.68811	0.919571	-0.316412	-0.316839	0.752201	0.751878	0.987845	0.00077759	0.00077759	-0.00696832	-0.00696832	-0.0916742	-0.273698	-0.433872	-0.00223222	1.88031	0.937129	0.1841	0.00807873	-0.0487549	-0.29206	-2.35672	-0.276308	0.961191	0.770717	0.983419	0.0199664	0.782761	0.0456719	0.0456719	0.0456719	0.0456719	0.0231287	0.0231287	0.0231287	0.0231287	-1.01234	-0.879743	-0.457248	-0.00828336	9.87475e-05	-0.0648398	-0.102582	0.655913	2.34236	1.18332
C16:1 c9 (ω7)	Milk	0.193083	-0.0580505	0.150282	0.0368675	1.2848	-1.57457	0.201164	0.117805	0.677736	0.0188567	0.0188567	0.011251	0.011251	0.474757	-0.0626311	-0.455404	0.000579704	0.441695	0.0375478	0.182448	0.00799498	1.07485	-1.66804	-2.49607	0.0725085	0.284479	0.0977723	0.675247	0.013839	0.942311	0.0655041	0.0655041	0.0655041	0.0655041	0.0434294	0.0434294	0.0434294	0.0434294	0.69292	-0.0620199	-0.497413	-0.00602247	9.79051e-05	0.00995604	-0.0967348	0.625188	0.591924	0.0455747
C16:1 t9 (ω7)	Milk	4.67466	1.84538	3.0693	1.21116	1.52304	1.52365	0.130197	0.130044	0.687929	0.017678	0.017678	0.0100631	0.0100631	4.67439	1.61761	-0.373946	-0.00590229	3.36732	1.27573	0.188058	0.00813147	1.38816	1.26799	-1.98847	-0.725857	0.167518	0.207122	0.84566	0.0489101	0.469262	0.0569695	0.0569695	0.0569695	0.0569695	0.0346932	0.0346932	0.0346932	0.0346932	6.41713	2.20582	-0.389905	-0.013337	0.00010594	-0.0416819	-0.0512215	0.502027	4.72454	1.79958
C16:1 u1	Milk	-1.81161	-0.615495	1.26797	0.429776	-1.42875	-1.43213	0.155492	0.154525	0.73519	0.0156504	0.0156504	0.00801974	0.00801974	-1.50527	-0.618969	-0.440864	-0.000483686	1.43119	0.432673	0.1825	0.0079228	-1.05176	-1.43057	-2.41569	-0.0610499	0.294905	0.155009	0.812917	0.0171289	0.951415	0.0601757	0.0601757	0.0601757	0.0601757	0.0379751	0.0379751	0.0379751	0.0379751	-1.63446	-0.718047	-0.467529	-0.00621255	0.000109234	-0.0502385	-0.107477	0.641206	1.74176	0.510073
C16:1 u2	Milk	-1.62418	-1.19812	1.69599	1.24943	-0.957655	-0.958929	0.340028	0.339388	0.908826	0.00707781	0.00707781	-0.000619266	-0.000619266	-1.28865	-1.26461	-0.437032	-0.00247278	1.74284	1.23158	0.183171	0.00778832	-0.739397	-1.02682	-2.38592	-0.317499	0.461031	0.306458	0.91799	0.0185133	0.751387	0.0528938	0.0528938	0.0528938	0.0528938	0.0305212	0.0305212	0.0305212	0.0305212	-4.22735	-3.62653	-0.420764	-0.0112443	0.000101447	-0.0416239	-0.0569264	0.598163	3.01838	2.19135
C17	Milk	0.864628	0.300263	0.93691	0.323946	0.92285	0.926893	0.357808	0.355713	0.922833	0.00661587	0.00661587	-0.00108478	-0.00108478	1.38642	0.294019	-0.410368	-0.00481819	1.15929	0.333242	0.184693	0.00810627	1.19592	0.882301	-2.22189	-0.594377	0.233956	0.379281	0.930191	0.0280615	0.553317	0.0508488	0.0508488	0.0508488	0.0508488	0.0284279	0.0284279	0.0284279	0.0284279	1.49116	0.255884	-0.438517	-0.0113158	0.000102637	-0.0284106	-0.0889457	0.500339	1.43116	0.406326
C17 aiso	Milk	-0.342583	-0.345657	0.872593	0.875968	-0.392604	-0.3946	0.69526	0.69379	0.982759	0.00120559	0.00120559	-0.006537	-0.006537	-0.221839	-0.697639	-0.452496	-0.00307476	0.941471	0.872173	0.185391	0.00779863	-0.23563	-0.799886	-2.44076	-0.394269	0.814099	0.42527	0.936813	0.0160351	0.694044	0.0498179	0.0498179	0.0498179	0.0498179	0.0273726	0.0273726	0.0273726	0.0273726	-0.58796	-1.34455	-0.459842	-0.0109301	9.87969e-05	-0.0488974	-0.11017	0.553752	1.29288	1.22575
C17 iso	Milk	1.53161	0.560573	1.86854	0.683139	0.819685	0.820585	0.413908	0.413397	0.941641	0.00519273	0.00519273	-0.00251895	-0.00251895	1.729	0.46108	-0.417898	-0.00347286	1.95172	0.680691	0.18445	0.00785494	0.885884	0.67737	-2.26565	-0.442124	0.377354	0.499403	0.939661	0.0251659	0.659151	0.0484687	0.0484687	0.0484687	0.0484687	0.0259915	0.0259915	0.0259915	0.0259915	2.3363	0.597837	-0.434957	-0.0105173	0.000104329	-0.0360669	-0.0835897	0.544142	2.37522	0.825846
C17:1 c10 (ω7)	Milk	-0.923382	-0.456467	0.450531	0.218596	-2.04954	-2.08818	0.0424359	0.0387485	0.452719	0.032697	0.032697	0.0251985	0.0251985	-0.802356	-0.60436	-0.549991	-0.00105378	0.625348	0.219041	0.183717	0.00761583	-1.28306	-2.75912	-2.99368	-0.138367	0.201809	0.00665288	0.30703	0.00331359	0.890169	0.0990371	0.0990371	0.0990371	0.0990371	0.0777545	0.0777545	0.0777545	0.0777545	-0.847815	-0.763402	-0.63791	-0.00799464	8.23849e-05	-0.0671679	-0.0129796	0.648259	0.79058	0.273032
C18	Milk	-0.0851765	0.00322152	0.342765	0.0125326	-0.248498	0.257051	0.804144	0.797549	0.987845	0.000511951	0.000511951	-0.00723602	-0.00723602	0.41973	0.00110714	-0.42836	-0.00299012	0.513333	0.0127322	0.185634	0.00801126	0.817657	0.0869559	-2.30756	-0.37324	0.415085	0.930844	0.985626	0.0226416	0.709592	0.0450878	0.0450878	0.0450878	0.0450878	0.0225308	0.0225308	0.0225308	0.0225308	0.656978	0.000848118	-0.446093	-0.00982876	9.99368e-05	-0.0430918	-0.0925928	0.557005	0.657462	0.0156559
C18:1 c11 (ω7)	Milk	0.151641	-0.0832986	0.131924	0.0545122	1.14946	-1.52807	0.252495	0.128943	0.687929	0.017779	0.017779	0.0101649	0.0101649	0.501197	-0.071172	-0.413392	-0.00178643	0.445384	0.0543007	0.183064	0.0078014	1.12531	-1.3107	-2.25818	-0.228989	0.262578	0.192324	0.84566	0.0256407	0.819246	0.0577764	0.0577764	0.0577764	0.0577764	0.0355192	0.0355192	0.0355192	0.0355192	0.703567	-0.0749481	-0.43755	-0.0084469	0.000106792	-0.0202989	-0.0929873	0.637284	0.594432	0.0682796
C18:1 c12 (ω6)	Milk	0.230465	0.185768	0.615071	0.49072	0.374697	0.378561	0.708501	0.705636	0.982759	0.00110969	0.00110969	-0.00663365	-0.00663365	0.677884	0.192138	-0.431344	-0.00278614	0.742544	0.48335	0.183718	0.00780866	0.912921	0.397514	-2.34786	-0.356801	0.363014	0.691656	0.982486	0.0204269	0.721833	0.0462176	0.0462176	0.0462176	0.0462176	0.0236874	0.0236874	0.0236874	0.0236874	1.05184	0.31625	-0.447177	-0.00938953	9.82978e-05	-0.0297535	-0.094989	0.539579	1.02746	0.696017
C18:1 c13 (ω5)	Milk	-0.254824	-0.12069	2.11394	1.00034	-0.120544	-0.120648	0.90424	0.904157	0.988052	0.000112824	0.000112824	-0.00763824	-0.00763824	0.149434	-0.13317	-0.432183	-0.00261757	2.25675	1.00756	0.184194	0.00798461	0.0662164	-0.13217	-2.34635	-0.327826	0.94731	0.895059	0.983419	0.0205065	0.743583	0.0451623	0.0451623	0.0451623	0.0451623	0.022607	0.022607	0.022607	0.022607	-0.195696	-0.402594	-0.44599	-0.00940566	9.80951e-05	-0.0447157	-0.0976922	0.587607	3.20441	1.461
C18:1 c15 (ω3)	Milk	3.02793	0.812105	5.62128	1.50747	0.538655	0.53872	0.591054	0.591008	0.982021	0.00224471	0.00224471	-0.00548983	-0.00548983	2.41066	0.520461	-0.420546	-0.00345798	5.83658	1.53839	0.186134	0.00802261	0.413027	0.338316	-2.25937	-0.431029	0.680284	0.735684	0.983419	0.0255645	0.667178	0.0458908	0.0458908	0.0458908	0.0458908	0.0233528	0.0233528	0.0233528	0.0233528	2.88393	0.581257	-0.439586	-0.0105341	0.00010017	-0.0372742	-0.0948148	0.540172	7.27133	1.90419
C18:1 c9 (ω9)	Milk	0.565708	-0.0092308	0.279989	0.00434667	2.02047	-2.12365	0.0454055	0.0356087	0.448946	0.0337794	0.0337794	0.0262894	0.0262894	0.809325	-0.0079681	-0.395086	-0.00109831	0.484178	0.00436573	0.1825	0.00777056	1.67154	-1.82515	-2.16486	-0.141342	0.0970765	0.0703285	0.64983	0.0322685	0.887823	0.0694392	0.0694392	0.0694392	0.0694392	0.0474575	0.0474575	0.0474575	0.0474575	1.05751	-0.00879924	-0.405248	-0.00732018	9.05831e-05	-0.0295972	-0.097259	0.716484	0.632271	0.00525598
C18:1 t10-11	Milk	-0.0140844	-0.0090445	0.317705	0.19609	-0.0443316	-0.0461241	0.964709	0.963283	0.994515	1.64915e-05	1.64915e-05	-0.00773532	-0.00773532	0.414263	-0.018357	-0.43085	-0.00285133	0.532056	0.193192	0.183834	0.00781394	0.778608	-0.0950196	-2.3437	-0.364903	0.437659	0.924449	0.984579	0.0206465	0.71579	0.0450988	0.0450988	0.0450988	0.0450988	0.0225421	0.0225421	0.0225421	0.0225421	0.630621	-0.0252802	-0.447105	-0.009677	0.00010071	-0.0419915	-0.0954328	0.564283	0.709034	0.234154
C18:1 t12 (ω6)	Milk	1.30888	0.331083	3.91541	0.990161	0.334289	0.334372	0.738705	0.738642	0.987845	0.000865954	0.000865954	-0.00687927	-0.00687927	0.889748	0.112245	-0.427916	-0.00294193	3.97068	0.988711	0.185342	0.00786783	0.22408	0.113527	-2.3088	-0.373919	0.823055	0.909792	0.984579	0.0225705	0.709088	0.0451278	0.0451278	0.0451278	0.0451278	0.0225718	0.0225718	0.0225718	0.0225718	2.59172	0.483267	-0.434895	-0.0101562	0.000104208	-0.0318895	-0.0888792	0.539069	5.12513	1.2813
C18:1 t13+c6+c7+u	Milk	0.677543	0.23427	1.51933	0.524456	0.445948	0.446692	0.656382	0.655846	0.982021	0.00154439	0.00154439	-0.00619558	-0.00619558	1.32731	0.292948	-0.43013	-0.00352296	1.6416	0.522711	0.183598	0.00789861	0.808549	0.56044	-2.34278	-0.446022	0.420287	0.576167	0.959461	0.0206953	0.65634	0.0473869	0.0473869	0.0473869	0.0473869	0.0248842	0.0248842	0.0248842	0.0248842	1.70286	0.343553	-0.451353	-0.0105624	0.00010656	-0.042465	-0.0853538	0.557784	2.03103	0.646913
C18:1 t6-9	Milk	-0.042467	0.0480342	0.103341	0.0621806	-0.410938	0.772494	0.6818	0.441235	0.958621	0.00460464	0.00460464	-0.0031116	-0.0031116	0.406067	0.0519784	-0.433641	-0.00298212	0.446792	0.0612402	0.183339	0.00779236	0.90885	0.848762	-2.36525	-0.382698	0.365151	0.397611	0.930191	0.019532	0.702583	0.0504174	0.0504174	0.0504174	0.0504174	0.0279863	0.0279863	0.0279863	0.0279863	0.636103	0.038438	-0.43798	-0.01002	0.000102531	-0.0515195	-0.071487	0.545287	0.600581	0.0737106
C18:1 u1	Milk	-0.0491188	-0.0557277	0.475478	0.530197	-0.103304	-0.105107	0.917882	0.916454	0.988052	8.56328e-05	8.56328e-05	-0.00766564	-0.00766564	0.300443	-0.152805	-0.435856	-0.00265515	0.659847	0.525679	0.184645	0.00783461	0.455323	-0.290682	-2.36051	-0.3389	0.649654	0.771769	0.983419	0.0197725	0.735245	0.0456659	0.0456659	0.0456659	0.0456659	0.0231225	0.0231225	0.0231225	0.0231225	-0.0194874	-0.860335	-0.455464	-0.010618	8.4806e-05	-0.0796968	-0.113467	0.6591	0.854365	0.76477
C18:2 c9c12 (ω6)	Milk	0.327667	-0.00777143	0.333224	0.00762681	0.983324	-1.01896	0.327289	0.310128	0.880764	0.00798445	0.00798445	0.000294405	0.000294405	0.674536	-0.00753552	-0.436059	-0.00125721	0.503589	0.00767176	0.183213	0.00794721	1.33946	-0.982241	-2.38007	-0.158196	0.182813	0.327848	0.92321	0.0187966	0.874554	0.052231	0.052231	0.052231	0.052231	0.0298427	0.0298427	0.0298427	0.0298427	1.00193	-0.0116043	-0.451039	-0.00679266	9.36607e-05	-0.0512557	-0.0979856	0.690141	0.656168	0.00986249
C18:2 c9t11 (ω7) +u	Milk	0.553379	0.310963	0.878308	0.491092	0.630052	0.633207	0.529775	0.527719	0.969748	0.00309852	0.00309852	-0.0046294	-0.0046294	1.05629	0.301124	-0.415531	-0.0044129	1.13882	0.513623	0.185368	0.00825268	0.927527	0.586274	-2.24165	-0.534723	0.355412	0.558732	0.948721	0.0267197	0.593776	0.0476085	0.0476085	0.0476085	0.0476085	0.0251111	0.0251111	0.0251111	0.0251111	1.4439	0.383192	-0.432262	-0.01155	0.000105813	-0.0377887	-0.0903035	0.515358	1.39972	0.628508
C18:2 t9c12 (ω6) + u	Milk	-1.26088	-0.756249	1.29494	0.774907	-0.973696	-0.975921	0.33203	0.33093	0.896992	0.007329	0.007329	-0.000366119	-0.000366119	-0.593229	-0.587101	-0.422872	-0.00192506	1.43812	0.775685	0.183695	0.00788729	-0.412502	-0.756881	-2.30204	-0.244072	0.680667	0.450523	0.939661	0.0229609	0.807569	0.0493192	0.0493192	0.0493192	0.0493192	0.0268622	0.0268622	0.0268622	0.0268622	-1.37294	-1.18653	-0.414871	-0.00886362	8.94392e-05	-0.0657708	-0.0879084	0.682821	1.87029	1.02923
C18:2 t9t12 (ω6)	Milk	-0.603386	-0.504786	0.935567	0.779249	-0.644941	-0.647785	0.52011	0.518275	0.969748	0.00324236	0.00324236	-0.00448444	-0.00448444	-0.479983	-0.760612	-0.4573	-0.00229864	1.03923	0.775149	0.185139	0.0078023	-0.461865	-0.981245	-2.47004	-0.294611	0.644968	0.328337	0.92321	0.0148367	0.768772	0.0522165	0.0522165	0.0522165	0.0522165	0.0298279	0.0298279	0.0298279	0.0298279	-0.963614	-1.40404	-0.477442	-0.0098474	8.34806e-05	-0.0346407	-0.121671	0.535675	1.37067	1.06129
C18:2 u2	Milk	-0.433275	-0.175396	1.05307	0.424821	-0.411438	-0.412871	0.681434	0.680387	0.982021	0.00131967	0.00131967	-0.00642204	-0.00642204	-0.104381	-0.200345	-0.438386	-0.00183068	1.26671	0.434913	0.184443	0.00810523	-0.082403	-0.460655	-2.37681	-0.225864	0.934456	0.645834	0.979437	0.0189563	0.82167	0.0466239	0.0466239	0.0466239	0.0466239	0.0241032	0.0241032	0.0241032	0.0241032	0.425229	-0.0877969	-0.45058	-0.00915618	0.000100173	-0.042414	-0.0856209	0.55981	1.60697	0.531102
C18:2 u3	Milk	0.204506	0.108431	2.89105	1.53216	0.0707375	0.0707701	0.943716	0.94369	0.994322	3.88233e-05	3.88233e-05	-0.00771281	-0.00771281	0.309143	-0.0686537	-0.431468	-0.00276886	3.01167	1.54117	0.184823	0.00795578	0.102648	-0.0445466	-2.3345	-0.348031	0.918404	0.964539	0.987727	0.021139	0.728393	0.0450458	0.0450458	0.0450458	0.0450458	0.0224879	0.0224879	0.0224879	0.0224879	-0.333108	-0.523297	-0.4473	-0.00939206	9.94721e-05	-0.0521346	-0.098209	0.585231	4.3643	2.2512
C18:3 c6c9c12 (ω6)	Milk	0.0967012	0.0530803	0.706699	0.384916	0.136835	0.137901	0.891375	0.890534	0.988052	0.000147395	0.000147395	-0.0076034	-0.0076034	0.626004	0.0886589	-0.429146	-0.00325686	0.923978	0.389535	0.183899	0.00802698	0.67751	0.227602	-2.3336	-0.405738	0.499315	0.820322	0.983419	0.0211875	0.685618	0.0454203	0.0454203	0.0454203	0.0454203	0.0228712	0.0228712	0.0228712	0.0228712	0.760198	0.044347	-0.446444	-0.00984597	0.000100503	-0.0416151	-0.0934827	0.556749	1.14862	0.492335
C18:3 c9c12c15 (ω3)	Milk	-0.0339558	-0.116294	0.0919112	0.09904	-0.369442	-1.17421	0.712404	0.242474	0.849321	0.0105751	0.0105751	0.00290514	0.00290514	0.323867	-0.0907815	-0.419462	-0.00133659	0.463378	0.100408	0.183649	0.00796208	0.698926	-0.904122	-2.28404	-0.167869	0.485876	0.367643	0.930191	0.0240292	0.866953	0.0511383	0.0511383	0.0511383	0.0511383	0.0287242	0.0287242	0.0287242	0.0287242	0.502275	-0.139055	-0.419216	-0.00773141	9.30829e-05	-0.0389747	-0.0888512	0.690879	0.609686	0.11612
C18:4 c6c9c12c15 (ω3)	Milk	-2.15345	-1.07027	2.83267	1.40718	-0.760217	-0.76058	0.448512	0.448296	0.958621	0.00446434	0.00446434	-0.00325299	-0.00325299	-2.06475	-1.20527	-0.444693	-0.00121856	3.0041	1.42857	0.184068	0.00802308	-0.687312	-0.843686	-2.41592	-0.151882	0.493139	0.400431	0.930191	0.0171187	0.879521	0.0503535	0.0503535	0.0503535	0.0503535	0.0279209	0.0279209	0.0279209	0.0279209	-3.69189	-2.09776	-0.452641	-0.00751812	9.6536e-05	-0.0472572	-0.0527836	0.630542	3.62419	1.71877
C19	Milk	-0.405943	-0.211892	1.40782	0.733416	-0.28835	-0.288911	0.773542	0.773114	0.987845	0.000646631	0.000646631	-0.00710029	-0.00710029	0.286676	-0.0762534	-0.430167	-0.00267957	1.56418	0.736861	0.183866	0.00795677	0.183275	-0.103484	-2.33957	-0.336767	0.854875	0.917742	0.984579	0.0208662	0.736849	0.0451114	0.0451114	0.0451114	0.0451114	0.022555	0.022555	0.022555	0.022555	1.30376	0.299643	-0.446096	-0.0107046	9.75488e-05	-0.0460243	-0.094789	0.5549	2.014	0.912045
C20	Milk	-0.812703	-0.671358	0.831507	0.683088	-0.977386	-0.982828	0.330208	0.327532	0.896992	0.00743234	0.00743234	-0.000261988	-0.000261988	-0.37647	-0.627073	-0.431982	-0.00176483	0.993146	0.680553	0.183218	0.00787281	-0.379068	-0.921417	-2.35775	-0.224168	0.70527	0.35858	0.930191	0.0199134	0.822987	0.0513726	0.0513726	0.0513726	0.0513726	0.0289641	0.0289641	0.0289641	0.0289641	-0.325942	-0.774101	-0.42455	-0.0090287	0.000104423	-0.0539304	-0.104259	0.597824	1.32985	0.922588
C20:1 c11 (ω9)	Milk	-1.68246	-0.918802	0.574835	0.31048	-2.92686	-2.9593	0.004048	0.0036698	0.225019	0.0635714	0.0635714	0.0563122	0.0563122	-1.0747	-0.82389	-0.352927	-0.00360462	0.719734	0.311811	0.181369	0.00761181	-1.49319	-2.64227	-1.94591	-0.473556	0.137868	0.00927101	0.373489	0.0538744	0.636629	0.094793	0.094793	0.094793	0.094793	0.0734102	0.0734102	0.0734102	0.0734102	-0.808158	-0.800149	-0.327563	-0.0105164	8.31873e-05	-0.029048	-0.0870442	0.58103	0.893059	0.36581
C20:1 c8 + c9	Milk	-1.4692	-0.543575	2.3885	0.883107	-0.615112	-0.615526	0.539564	0.539292	0.969748	0.00292839	0.00292839	-0.00480084	-0.00480084	-0.00374406	-0.158679	-0.426107	-0.00259123	2.55555	0.896133	0.185553	0.00793275	-0.00146507	-0.177071	-2.29641	-0.326649	0.998833	0.859735	0.983419	0.0232901	0.744471	0.0452666	0.0452666	0.0452666	0.0452666	0.0227139	0.0227139	0.0227139	0.0227139	-0.00161604	-0.243264	-0.440224	-0.00944487	9.75218e-05	-0.0475005	-0.0882976	0.575482	3.15777	1.12005
C20:1 t11 + c5	Milk	1.60218	0.955232	2.1239	1.26521	0.75436	0.755001	0.452008	0.451624	0.958621	0.00439938	0.00439938	-0.00331846	-0.00331846	2.5506	1.21943	-0.43729	-0.00388861	2.22109	1.2584	0.183277	0.00785925	1.14835	0.969028	-2.38596	-0.494781	0.252981	0.334373	0.92701	0.0185115	0.621609	0.05204	0.05204	0.05204	0.05204	0.0296472	0.0296472	0.0296472	0.0296472	2.79998	1.24837	-0.467546	-0.0100308	0.000104399	-0.0347485	-0.0976368	0.496481	2.63054	1.50304
C20:2 c11c14 (ω6)	Milk	0.365192	0.218655	0.543907	0.321412	0.671424	0.680295	0.503151	0.497537	0.969748	0.00357479	0.00357479	-0.00414944	-0.00414944	1.03075	0.289162	-0.428081	-0.00475405	0.803168	0.328386	0.183287	0.00808768	1.28336	0.880554	-2.33558	-0.587814	0.201703	0.380222	0.930191	0.0210806	0.557701	0.0508259	0.0508259	0.0508259	0.0508259	0.0284045	0.0284045	0.0284045	0.0284045	1.18286	0.25467	-0.440453	-0.0113932	0.000104979	-0.0401616	-0.0991013	0.519358	1.01407	0.408766
C20:3 c11c14c17 (ω3)	Milk	-0.490476	-0.394261	1.29668	1.03993	-0.378256	-0.379123	0.705863	0.70522	0.982759	0.00111298	0.00111298	-0.00663033	-0.00663033	0.22188	-0.167612	-0.429122	-0.00264964	1.43378	1.03844	0.184036	0.00789642	0.154751	-0.161409	-2.33173	-0.335549	0.877263	0.872028	0.983419	0.0212893	0.737765	0.0452268	0.0452268	0.0452268	0.0452268	0.0226731	0.0226731	0.0226731	0.0226731	-1.27646	-1.48895	-0.418612	-0.00853276	0.000103597	-0.0673395	-0.108665	0.674405	2.00416	1.46276
C20:3 c8c11c14 (ω6)	Milk	-0.130521	0.166232	0.100355	0.0665806	-1.30059	2.4967	0.195717	0.0137955	0.38228	0.0460944	0.0460944	0.0386998	0.0386998	0.443469	0.151759	-0.349448	-0.00593817	0.43755	0.0679424	0.18394	0.00778828	1.01353	2.23364	-1.89979	-0.76245	0.312735	0.0272566	0.503003	0.0597283	0.447205	0.0811285	0.0811285	0.0811285	0.0811285	0.0594229	0.0594229	0.0594229	0.0594229	0.671502	0.14612	-0.3627	-0.0125036	0.000101603	-0.0568476	-0.089695	0.44718	0.586947	0.0790375
C20:4 c5c8c11c14 (ω6)	Milk	-0.241498	0.0241915	0.203525	0.018425	-1.18658	1.31297	0.237576	0.191524	0.796289	0.0131873	0.0131873	0.00553757	0.00553757	0.269765	0.0223126	-0.41128	-0.00396521	0.465477	0.0183358	0.18345	0.00782261	0.579546	1.21689	-2.24192	-0.506891	0.563248	0.225903	0.855703	0.0267019	0.61311	0.0560375	0.0560375	0.0560375	0.0560375	0.0337392	0.0337392	0.0337392	0.0337392	0.54555	0.0328864	-0.420427	-0.0119658	7.22866e-05	-0.0754322	-0.123562	0.475947	0.59753	0.0228561
C20:4 c8c11c14c17 (ω3)	Milk	0.440617	0.299825	0.993267	0.673247	0.443604	0.445341	0.658072	0.65682	0.982021	0.00153507	0.00153507	-0.00620497	-0.00620497	0.703677	0.163313	-0.423171	-0.0033123	1.19442	0.691061	0.186461	0.00806682	0.589139	0.236322	-2.26949	-0.410608	0.556814	0.813563	0.983419	0.0249246	0.682052	0.0454507	0.0454507	0.0454507	0.0454507	0.0229023	0.0229023	0.0229023	0.0229023	1.00088	0.213034	-0.443285	-0.0100512	0.000103493	-0.0462077	-0.0925755	0.543571	1.68489	1.02
C20:5 c5,c8,c11,c14,c17 (EPA) (ω3)	Milk	0.00288543	-0.0528764	0.0877006	0.0851247	0.0329009	-0.621164	0.973804	0.535588	0.969748	0.00298213	0.00298213	-0.00474669	-0.00474669	0.38174	-0.0549801	-0.43836	-0.00162101	0.455236	0.086341	0.183933	0.00802999	0.838555	-0.636779	-2.38326	-0.201869	0.403295	0.525415	0.941059	0.0186419	0.840342	0.0480703	0.0480703	0.0480703	0.0480703	0.0255837	0.0255837	0.0255837	0.0255837	0.622011	-0.0469924	-0.445703	-0.00898941	0.000101003	-0.0381794	-0.0862811	0.554215	0.611351	0.12392
C22	Milk	2.11915	1.305	0.964958	0.591863	2.19611	2.2049	0.0298719	0.0292335	0.448946	0.036318	0.036318	0.0288476	0.0288476	2.64546	1.26174	-0.377842	-0.00621074	1.13555	0.599756	0.182434	0.00784561	2.32966	2.10375	-2.07111	-0.791619	0.0214022	0.0373729	0.504699	0.0403732	0.430059	0.0771894	0.0771894	0.0771894	0.0771894	0.0553908	0.0553908	0.0553908	0.0553908	3.52041	1.62907	-0.374837	-0.0134137	9.08596e-05	-0.0573144	-0.119989	0.541598	1.37451	0.712237
C22:5 c7,c10,c13,c16,c19 (DPA) (ω3)	Milk	0.356718	0.22617	0.324857	0.198397	1.09808	1.13998	0.274216	0.256405	0.86059	0.00997365	0.00997365	0.00229903	0.00229903	1.0706	0.274812	-0.414871	-0.00650105	0.648564	0.207033	0.182946	0.00823557	1.65072	1.32738	-2.26773	-0.789386	0.101267	0.186764	0.838732	0.0250351	0.431357	0.0580984	0.0580984	0.0580984	0.0580984	0.0358488	0.0358488	0.0358488	0.0358488	1.31564	0.284765	-0.447088	-0.0127616	9.8891e-05	-0.0459253	-0.0888966	0.458665	0.838024	0.261566
C22:6 c4,c7,c10,c13,c16,c19 (DHA) (ω3)	Milk	0.00239743	-0.000719167	0.148264	0.0358586	0.01617	-0.0200556	0.987124	0.98403	0.994515	3.11803e-06	3.11803e-06	-0.0077488	-0.0077488	0.447985	-0.00703742	-0.435619	-0.00246899	0.447142	0.036544	0.185626	0.00804029	1.00189	-0.192574	-2.34676	-0.307077	0.318304	0.8476	0.983419	0.0204847	0.759288	0.0453097	0.0453097	0.0453097	0.0453097	0.022758	0.022758	0.022758	0.022758	0.672451	-0.000938952	-0.447513	-0.00965832	0.000100198	-0.044203	-0.0920074	0.56289	0.598318	0.0471933
Sum of C15 and C17	Milk	0.369244	0.175193	0.411525	0.190797	0.897257	0.918216	0.371253	0.36022	0.901315	0.00649338	0.00649338	-0.00120823	-0.00120823	0.934513	0.180208	-0.410486	-0.00508279	0.699681	0.197607	0.184548	0.00816757	1.33563	0.911953	-2.22427	-0.622314	0.18406	0.363521	0.94182	0.0278965	0.534851	0.0512438	0.0512438	0.0512438	0.0512438	0.0288323	0.0288323	0.0288323	0.0288323	1.08129	0.153026	-0.436363	-0.0115286	0.000104013	-0.0255385	-0.0855347	0.504186	0.879243	0.241498
Sum of C15, C17, and C16:1 t9	Milk	0.340692	0.178686	0.338653	0.171607	1.00602	1.04125	0.316289	0.299708	0.860993	0.00833458	0.00833458	0.000647254	0.000647254	0.910963	0.179308	-0.404306	-0.00541147	0.645121	0.178771	0.184968	0.00819451	1.41208	1.003	-2.18581	-0.660378	0.160372	0.317766	0.927877	0.0306633	0.510207	0.0525362	0.0525362	0.0525362	0.0525362	0.0301551	0.0301551	0.0301551	0.0301551	1.09019	0.164305	-0.431311	-0.0119344	0.000104724	-0.0239636	-0.0819511	0.495439	0.823146	0.223066
Sum of C18:1	Milk	0.556904	-0.00772401	0.296267	0.00393037	1.87974	-1.96521	0.0623993	0.0515383	0.513883	0.0290682	0.0290682	0.0215416	0.0215416	0.80884	-0.00661621	-0.39979	-0.00123588	0.492435	0.00394282	0.182744	0.00778592	1.64253	-1.67804	-2.18771	-0.158733	0.102954	0.0957988	0.675247	0.0305214	0.874132	0.065745	0.065745	0.065745	0.065745	0.043676	0.043676	0.043676	0.043676	1.06405	-0.00738773	-0.413015	-0.0074838	9.21524e-05	-0.0284974	-0.101836	0.70555	0.64178	0.00475708
Sum of C18:1t	Milk	-0.0744385	0.031738	0.14399	0.0487354	-0.516971	0.65123	0.606062	0.516056	0.969748	0.00327683	0.00327683	-0.0044497	-0.0044497	0.373585	0.0334946	-0.431271	-0.00301203	0.455828	0.0480136	0.183474	0.00780168	0.819574	0.697607	-2.35058	-0.386074	0.413994	0.486698	0.939661	0.0202845	0.700088	0.0486763	0.0486763	0.0486763	0.0486763	0.0262041	0.0262041	0.0262041	0.0262041	0.614394	0.0262359	-0.440531	-0.0100321	0.000101946	-0.0507844	-0.0743339	0.546804	0.61037	0.0582879
Sum of C18:2	Milk	0.339445	-0.00775591	0.339124	0.00748713	1.00095	-1.0359	0.318726	0.302188	0.874354	0.00824987	0.00824987	0.00056188	0.00056188	0.681895	-0.00758518	-0.437012	-0.00112321	0.504487	0.0075503	0.183208	0.0079662	1.35166	-1.00462	-2.38533	-0.140997	0.178887	0.316991	0.91799	0.0185415	0.888096	0.0525602	0.0525602	0.0525602	0.0525602	0.0301797	0.0301797	0.0301797	0.0301797	1.01325	-0.0116003	-0.451126	-0.00666433	9.31165e-05	-0.0524404	-0.0978449	0.695242	0.657899	0.00968029
Sum of C18:2t with CLAt	Milk	-0.0718425	-0.0621202	0.262955	0.214357	-0.273212	-0.289797	0.785127	0.772437	0.987845	0.000650603	0.000650603	-0.00709629	-0.00709629	0.310348	-0.0851579	-0.437939	-0.00216223	0.55727	0.216592	0.184654	0.00799352	0.556908	-0.393171	-2.37167	-0.270497	0.57857	0.694852	0.983419	0.0192101	0.787217	0.0461919	0.0461919	0.0461919	0.0461919	0.023661	0.023661	0.023661	0.023661	0.386411	-0.204915	-0.453453	-0.0087242	9.26527e-05	-0.0536005	-0.0984975	0.623416	0.722623	0.293381
Sum of C18:2t without CLAt	Milk	-0.867504	-0.512525	0.841515	0.494485	-1.03088	-1.03648	0.304524	0.301916	0.874354	0.00825909	0.00825909	0.000571178	0.000571178	-0.540859	-0.544449	-0.442538	-0.00160671	0.992793	0.491998	0.18326	0.00785405	-0.544786	-1.10661	-2.4148	-0.204571	0.586856	0.270555	0.88379	0.0171687	0.838235	0.0541512	0.0541512	0.0541512	0.0541512	0.0318083	0.0318083	0.0318083	0.0318083	-1.20418	-1.0919	-0.441039	-0.00904539	7.73064e-05	-0.0565607	-0.110982	0.652627	1.30167	0.675495
Sum of CLA	Milk	-0.0101466	-0.0102634	0.285357	0.27467	-0.0355575	-0.0373663	0.97169	0.970251	0.994515	1.08235e-05	1.08235e-05	-0.00774103	-0.00774103	0.39714	-0.0351122	-0.432856	-0.00263191	0.568327	0.276769	0.18466	0.00797567	0.698788	-0.126865	-2.34407	-0.329993	0.485962	0.899248	0.983419	0.0206266	0.741949	0.0451519	0.0451519	0.0451519	0.0451519	0.0225965	0.0225965	0.0225965	0.0225965	0.595106	-0.0650437	-0.448571	-0.00945938	9.88951e-05	-0.046944	-0.0931657	0.576186	0.734703	0.362506
Sum of fatty acids	Milk	0.361064	-0.00123766	0.402095	0.00134534	0.897955	-0.919962	0.370882	0.35931	0.922833	0.00651793	0.00651793	-0.00118348	-0.00118348	0.682784	-0.00113774	-0.43379	-0.00117782	0.530959	0.00136867	0.183365	0.00804259	1.28594	-0.831275	-2.36572	-0.146447	0.200802	0.407379	0.930191	0.0195083	0.883801	0.0501989	0.0501989	0.0501989	0.0501989	0.0277626	0.0277626	0.0277626	0.0277626	0.914105	-0.00122748	-0.449689	-0.00775829	9.93959e-05	-0.0390664	-0.0916639	0.63962	0.678748	0.00164772
Sum of long-chain fatty acids	Milk	0.39368	-0.00214862	0.380692	0.00202233	1.03412	-1.06245	0.303016	0.290017	0.874354	0.00867445	0.00867445	0.000989756	0.000989756	0.714103	-0.00197534	-0.432048	-0.0012214	0.525819	0.00203878	0.183153	0.00796015	1.35808	-0.96888	-2.35894	-0.153439	0.176847	0.334447	0.92701	0.0198525	0.878296	0.0520378	0.0520378	0.0520378	0.0520378	0.029645	0.029645	0.029645	0.029645	0.965758	-0.00231132	-0.444082	-0.00758586	9.86076e-05	-0.0416899	-0.0921714	0.662281	0.673138	0.0024787
Sum of medium-chain fatty acids	Milk	0.171807	-0.00204492	0.362363	0.00418501	0.474128	-0.48863	0.63621	0.625933	0.982021	0.00184743	0.00184743	-0.00589019	-0.00589019	0.50139	-0.00111228	-0.429658	-0.00224318	0.502056	0.0043067	0.183812	0.00814058	0.998673	-0.258268	-2.33749	-0.275555	0.319852	0.796618	0.983419	0.0209779	0.783338	0.0455322	0.0455322	0.0455322	0.0455322	0.0229857	0.0229857	0.0229857	0.0229857	0.719252	-0.000954207	-0.447842	-0.0091474	0.000100334	-0.0407193	-0.0937149	0.579223	0.64905	0.00510572
Sum of monounsaturated fatty acids	Milk	0.579523	-0.00709555	0.301231	0.00353336	1.92385	-2.00816	0.0565766	0.0467147	0.479085	0.0303136	0.0303136	0.0227967	0.0227967	0.826204	-0.00624562	-0.405034	-0.000894575	0.491746	0.0035447	0.182196	0.00779698	1.68014	-1.76196	-2.22307	-0.114734	0.0953875	0.080482	0.64983	0.0279796	0.908838	0.067818	0.067818	0.067818	0.067818	0.045798	0.045798	0.045798	0.045798	1.07959	-0.00689616	-0.421859	-0.00713755	9.19335e-05	-0.0241184	-0.101013	0.706645	0.641322	0.00427458
Sum of n-C12, n-C14, and n-C16	Milk	0.111995	-0.00148629	0.364504	0.00469532	0.307254	-0.316547	0.759146	0.752099	0.987845	0.000776157	0.000776157	-0.00696976	-0.00696976	0.452176	-0.000211845	-0.430316	-0.00273931	0.504402	0.00481886	0.183945	0.0081151	0.89646	-0.0439616	-2.33937	-0.337557	0.371703	0.965004	0.987727	0.0208767	0.736254	0.0450455	0.0450455	0.0450455	0.0450455	0.0224875	0.0224875	0.0224875	0.0224875	0.671661	3.91133e-06	-0.447099	-0.00970134	0.000100183	-0.0442915	-0.0924648	0.562058	0.650592	0.0057261
Sum of Omega-3 fatty acids	Milk	0.053252	-0.00606865	0.204012	0.0209927	0.261024	-0.289084	0.794491	0.772981	0.987845	0.000647405	0.000647405	-0.00709951	-0.00709951	0.464467	-0.00724038	-0.436799	-0.00203475	0.450979	0.0216566	0.184672	0.00816841	1.02991	-0.334327	-2.36527	-0.2491	0.305011	0.738684	0.983419	0.0195306	0.803686	0.0458707	0.0458707	0.0458707	0.0458707	0.0233322	0.0233322	0.0233322	0.0233322	0.69633	-0.00793966	-0.448887	-0.00899552	9.99545e-05	-0.0424112	-0.0873119	0.579377	0.603218	0.0274248
Sum of Omega-6 fatty acids	Milk	0.0490201	-0.000811766	0.352939	0.0056613	0.138891	-0.143389	0.889753	0.886207	0.988052	0.000159357	0.000159357	-0.00759135	-0.00759135	0.483776	-0.000926673	-0.432658	-0.00256229	0.51546	0.00570773	0.184235	0.00799133	0.938531	-0.162354	-2.3484	-0.320634	0.349753	0.871285	0.983419	0.0203986	0.749015	0.0452291	0.0452291	0.0452291	0.0452291	0.0226754	0.0226754	0.0226754	0.0226754	0.742376	-0.00179736	-0.450315	-0.00907258	0.00010059	-0.0438117	-0.0916118	0.589103	0.662114	0.0072784
Sum of polyunsaturated fatty acids	Milk	0.0692493	-0.000957389	0.353199	0.00473016	0.196063	-0.202401	0.844869	0.839922	0.987845	0.000317466	0.000317466	-0.00743201	-0.00743201	0.497541	-0.00109394	-0.43401	-0.00237892	0.50895	0.00481491	0.184393	0.00806566	0.977583	-0.227199	-2.35372	-0.294944	0.330139	0.820634	0.983419	0.0201212	0.768518	0.0454189	0.0454189	0.0454189	0.0454189	0.0228698	0.0228698	0.0228698	0.0228698	0.749645	-0.00173094	-0.450541	-0.0089258	0.000100486	-0.0434125	-0.0904657	0.592079	0.656843	0.00608092
Sum of saturated fatty acids	Milk	0.0584893	-0.000532789	0.388366	0.00344631	0.150604	-0.154597	0.880524	0.877381	0.988052	0.000185239	0.000185239	-0.00756526	-0.00756526	0.442789	-1.27689e-05	-0.430624	-0.00282792	0.519609	0.0035256	0.183848	0.00811197	0.852157	-0.00362176	-2.34228	-0.348611	0.395731	0.997116	0.999329	0.0207218	0.727959	0.045031	0.045031	0.045031	0.045031	0.0224727	0.0224727	0.0224727	0.0224727	0.666702	7.39731e-05	-0.447015	-0.00974914	0.000100147	-0.0443855	-0.0923867	0.560425	0.664561	0.00419025
Sum of trans fatty acids with CLAt	Milk	-0.0891565	0.0292891	0.165509	0.0461376	-0.538681	0.634821	0.591035	0.52667	0.969748	0.00311428	0.00311428	-0.00461351	-0.00461351	0.375915	0.0301737	-0.427876	-0.00333013	0.45632	0.0456433	0.183554	0.00783487	0.823796	0.661076	-2.33106	-0.425039	0.4116	0.509761	0.939661	0.0213258	0.671527	0.0483058	0.0483058	0.0483058	0.0483058	0.0258248	0.0258248	0.0258248	0.0258248	0.620422	0.0202405	-0.441444	-0.0100951	0.000102417	-0.0478783	-0.0773672	0.542115	0.613395	0.0552948
Sum of trans fatty acids without CLAt	Milk	-0.0803143	0.0291383	0.157046	0.0472945	-0.511406	0.616104	0.609941	0.538912	0.969748	0.00293388	0.00293388	-0.00479532	-0.00479532	0.375299	0.0306326	-0.429799	-0.00316449	0.456692	0.0466654	0.183516	0.00781535	0.821776	0.656431	-2.34202	-0.404907	0.412745	0.512735	0.939661	0.0207355	0.686227	0.0482601	0.0482601	0.0482601	0.0482601	0.0257781	0.0257781	0.0257781	0.0257781	0.619855	0.0211021	-0.441975	-0.0100242	0.000102179	-0.0487541	-0.0769874	0.545827	0.612963	0.0562866
Sum of unsaturated fatty acids	Milk	0.475083	-0.00301744	0.363023	0.00223835	1.30869	-1.34806	0.192967	0.180001	0.781003	0.0138917	0.0138917	0.00624743	0.00624743	0.760173	-0.00274635	-0.427894	-0.000835138	0.514973	0.00225816	0.182776	0.0079397	1.47614	-1.21619	-2.34109	-0.105185	0.142382	0.226168	0.855703	0.0207852	0.916395	0.056025	0.056025	0.056025	0.056025	0.0337264	0.0337264	0.0337264	0.0337264	1.01113	-0.00315566	-0.441826	-0.00711678	9.69589e-05	-0.0334732	-0.0927264	0.68287	0.662541	0.00274155
C12:1 u	Total dairy	-0.0626435	-0.0815514	0.158401	0.171781	-0.395473	-0.47474	0.693147	0.635775	0.982021	0.00174407	0.00174407	-0.00599435	-0.00599435	-0.839656	-0.130587	-0.461834	0.0185787	0.483733	0.1688	0.180503	0.00777854	-1.73578	-0.773617	-2.5586	2.38846	0.0850278	0.440595	0.939661	0.0116832	0.0183915	0.079788	0.079788	0.079788	0.079788	0.0580508	0.0580508	0.0580508	0.0580508	-0.732477	-0.22637	-0.654375	0.0198189	3.20379e-05	-0.417468	-0.0491996	0.118853	0.616786	0.185021
C14:1 c9 (ω5)	Total dairy	0.726165	0.448599	0.815518	0.500894	0.890435	0.895597	0.37489	0.372136	0.922833	0.00617936	0.00617936	-0.00152467	-0.00152467	-0.525583	0.0859687	-0.461364	0.0172438	1.00914	0.503945	0.182321	0.00792409	-0.520823	0.170591	-2.5305	2.17612	0.603397	0.864817	0.983419	0.0126116	0.031397	0.0756634	0.0756634	0.0756634	0.0756634	0.0538287	0.0538287	0.0538287	0.0538287	-0.575297	-0.0816679	-0.666742	0.0178358	2.38201e-05	-0.350207	-0.055427	0.0498452	1.17123	0.583437
C14:1 t9 (ω5)	Total dairy	-0.0197014	0.0348648	0.0970279	0.0737115	-0.203049	0.47299	0.839417	0.637019	0.982021	0.00173126	0.00173126	-0.00600726	-0.00600726	-0.689741	-0.00738773	-0.465289	0.0178095	0.448575	0.0749851	0.180865	0.00805451	-1.53763	-0.0985226	-2.57258	2.21113	0.126628	0.921673	0.984579	0.0112445	0.0288168	0.0755222	0.0755222	0.0755222	0.0755222	0.0536842	0.0536842	0.0536842	0.0536842	-0.484193	-0.0433642	-0.66402	0.0191028	2.26684e-05	-0.361707	-0.0623972	0.0858468	0.578591	0.0849669
C15	Total dairy	2.48167	0.90632	1.13365	0.412818	2.1891	2.19544	0.030389	0.0299203	0.448946	0.0360184	0.0360184	0.0285457	0.0285457	1.24325	0.634639	-0.438126	0.0139383	1.35864	0.424585	0.180221	0.00799882	0.915066	1.49473	-2.43105	1.74254	0.361891	0.137466	0.781837	0.0164511	0.0838343	0.0914352	0.0914352	0.0914352	0.0914352	0.0699731	0.0699731	0.0699731	0.0699731	1.30263	0.581362	-0.641335	0.0142558	3.46224e-05	-0.312376	-0.0376224	-0.0393175	1.59518	0.499783
C15 aiso	Total dairy	-0.388503	-0.235691	0.855636	0.516354	-0.454052	-0.456453	0.650554	0.648832	0.982021	0.00161251	0.00161251	-0.00612693	-0.00612693	-1.58819	-0.494019	-0.467689	0.0192625	1.03719	0.511934	0.180229	0.00785671	-1.53124	-0.965005	-2.59497	2.45172	0.128197	0.336376	0.929566	0.0105727	0.0155767	0.0821815	0.0821815	0.0821815	0.0821815	0.0605008	0.0605008	0.0605008	0.0605008	-1.20298	-0.437195	-0.656428	0.0184841	2.05821e-05	-0.364652	-0.0591176	0.117848	1.32723	0.680017
C15 iso	Total dairy	-0.717534	-0.453005	1.40433	0.884874	-0.510945	-0.511943	0.610263	0.609566	0.982021	0.00202755	0.00202755	-0.00570867	-0.00570867	-1.70812	-0.618346	-0.459419	0.0183606	1.50651	0.867431	0.1807	0.00775099	-1.13383	-0.712848	-2.54244	2.36881	0.259003	0.477248	0.939661	0.0122092	0.0193532	0.0791361	0.0791361	0.0791361	0.0791361	0.0573834	0.0573834	0.0573834	0.0573834	-1.48335	-0.648603	-0.653007	0.0179921	2.16206e-05	-0.366223	-0.061928	0.121596	1.88081	1.10599
C16	Total dairy	-0.136415	0.00192004	0.364201	0.00497544	-0.374559	0.385903	0.708604	0.700204	0.982759	0.0011531	0.0011531	-0.0065899	-0.0065899	-0.673593	-0.000149748	-0.465101	0.0176348	0.497694	0.00501264	0.181001	0.00796463	-1.35343	-0.029874	-2.5696	2.21414	0.178323	0.976214	0.99016	0.0113367	0.0286038	0.0754581	0.0754581	0.0754581	0.0754581	0.0536185	0.0536185	0.0536185	0.0536185	-0.545244	0.0026334	-0.662966	0.0163396	2.48958e-05	-0.35726	-0.0532862	0.00172697	0.621752	0.00579699
C16 iso	Total dairy	1.47621	0.805229	1.68375	0.917192	0.876744	0.877928	0.382256	0.381615	0.922833	0.00593938	0.00593938	-0.00176651	-0.00176651	-0.181067	0.256276	-0.462254	0.0170073	1.85018	0.922112	0.18115	0.00794926	-0.0978645	0.277923	-2.55178	2.13948	0.922194	0.781524	0.983419	0.0119028	0.0343096	0.0760135	0.0760135	0.0760135	0.0760135	0.0541871	0.0541871	0.0541871	0.0541871	-0.149639	0.147543	-0.660922	0.0172953	2.58891e-05	-0.344074	-0.0542661	0.0246871	2.24203	1.13263
C16:1 c9 (ω7)	Total dairy	0.0129297	-0.00388732	0.151713	0.0372186	0.0852245	-0.104446	0.932215	0.916978	0.988052	8.45579e-05	8.45579e-05	-0.00766672	-0.00766672	-0.664558	-0.0305148	-0.477385	0.0192366	0.438182	0.0372492	0.180997	0.00793139	-1.51663	-0.819209	-2.63753	2.42538	0.131846	0.414202	0.930191	0.00939465	0.0166986	0.0803115	0.0803115	0.0803115	0.0803115	0.0585865	0.0585865	0.0585865	0.0585865	-0.424136	-0.0234122	-0.681618	0.0189208	2.4788e-05	-0.327048	-0.0575724	0.0642247	0.569636	0.0438586
C16:1 t9 (ω7)	Total dairy	6.69713	2.64376	3.0401	1.19963	2.20293	2.20381	0.0293754	0.0293116	0.448946	0.0362836	0.0362836	0.0288129	0.0288129	3.32404	1.5305	-0.411691	0.0146712	3.31484	1.25585	0.185126	0.00800472	1.00278	1.2187	-2.22384	1.83281	0.317875	0.225216	0.855703	0.0279265	0.0691726	0.086139	0.086139	0.086139	0.086139	0.0645517	0.0645517	0.0645517	0.0645517	6.53547	2.6751	-0.593263	0.0131213	3.26287e-05	-0.344372	-0.00593933	-0.0324616	4.48713	1.70915
C16:1 u1	Total dairy	-0.771986	-0.262282	1.27619	0.432563	-0.604914	-0.606343	0.546299	0.545352	0.971738	0.00284192	0.00284192	-0.00488799	-0.00488799	-2.22453	-0.490805	-0.473435	0.0194376	1.41218	0.426926	0.180077	0.00781758	-1.57524	-1.14962	-2.62908	2.4864	0.117688	0.252459	0.869	0.00961876	0.0142026	0.0849739	0.0849739	0.0849739	0.0849739	0.0633591	0.0633591	0.0633591	0.0633591	-1.8831	-0.451758	-0.675478	0.0197265	3.13421e-05	-0.351271	-0.0654045	0.0901735	1.6723	0.489732
C16:1 u2	Total dairy	-1.76037	-1.29858	1.69494	1.24865	-1.0386	-1.03998	0.300933	0.300293	0.874354	0.00831453	0.00831453	0.000627044	0.000627044	-2.74088	-1.50563	-0.472949	0.0180047	1.71155	1.20947	0.179883	0.00764848	-1.6014	-1.24486	-2.62921	2.35403	0.111773	0.215474	0.84566	0.00961521	0.0201055	0.0865971	0.0865971	0.0865971	0.0865971	0.0650207	0.0650207	0.0650207	0.0650207	-3.32778	-2.14348	-0.647059	0.0166197	2.63949e-05	-0.345952	-0.0349544	0.0617197	2.90665	2.11023
C17	Total dairy	1.85763	0.645109	0.92556	0.320021	2.00704	2.01583	0.0468357	0.0458949	0.476894	0.0305386	0.0305386	0.0230234	0.0230234	0.679966	0.423497	-0.436146	0.0147172	1.13667	0.32674	0.18109	0.00794813	0.598207	1.29613	-2.40845	1.85165	0.550767	0.197282	0.84566	0.0174569	0.0663984	0.0875217	0.0875217	0.0875217	0.0875217	0.0659671	0.0659671	0.0659671	0.0659671	1.50827	0.605997	-0.642302	0.0137048	3.14578e-05	-0.309941	-0.0476176	-0.105899	1.35103	0.383575
C17 aiso	Total dairy	-0.403965	-0.407589	0.872387	0.875762	-0.463057	-0.465411	0.644104	0.642422	0.982021	0.00167631	0.00167631	-0.00606263	-0.00606263	-1.29676	-0.647702	-0.485623	0.0173507	0.926611	0.858406	0.182465	0.00767553	-1.39947	-0.75454	-2.66146	2.26052	0.164111	0.451922	0.939661	0.00878557	0.0254915	0.0795777	0.0795777	0.0795777	0.0795777	0.0578355	0.0578355	0.0578355	0.0578355	-0.423943	0.0087004	-0.662542	0.0175408	2.56572e-05	-0.347492	-0.0558476	0.0404712	1.24185	1.17738
C17 iso	Total dairy	4.47983	1.63963	1.83132	0.669533	2.44623	2.44891	0.0157835	0.0156717	0.401804	0.0444244	0.0444244	0.0370168	0.0370168	3.11617	1.36005	-0.427801	0.0156934	1.89247	0.660027	0.17885	0.00761649	1.64662	2.06059	-2.39195	2.06045	0.102109	0.0413833	0.526892	0.0182249	0.041397	0.105362	0.105362	0.105362	0.105362	0.0842292	0.0842292	0.0842292	0.0842292	4.68436	1.83772	-0.625301	0.0150187	3.8389e-05	-0.322277	-0.0286672	-0.0148494	2.20701	0.767358
C17:1 c10 (ω7)	Total dairy	-0.769857	-0.380573	0.452846	0.21972	-1.70004	-1.73209	0.0915332	0.0856485	0.64798	0.0227282	0.0227282	0.0151524	0.0151524	-1.84172	-0.564012	-0.576714	0.0192356	0.617156	0.216172	0.18131	0.00751606	-2.98421	-2.60909	-3.18081	2.55926	0.00341092	0.0101679	0.373489	0.00184594	0.0116621	0.122487	0.122487	0.122487	0.122487	0.101759	0.101759	0.101759	0.101759	-1.83494	-0.704725	-0.838769	0.0191065	9.21725e-06	-0.368651	0.0174177	0.119935	0.75659	0.261293
C18	Total dairy	-0.135569	0.00512747	0.342631	0.0125277	-0.395672	0.409291	0.693001	0.683005	0.982021	0.00129692	0.00129692	-0.00644497	-0.00644497	-0.597662	-0.00415641	-0.473762	0.0181517	0.504887	0.0125227	0.182579	0.00787945	-1.18375	-0.331909	-2.59483	2.30368	0.238721	0.740505	0.983419	0.0105769	0.0228653	0.0762529	0.0762529	0.0762529	0.0762529	0.0544321	0.0544321	0.0544321	0.0544321	-0.544994	0.0064441	-0.65498	0.0165497	2.37703e-05	-0.338497	-0.0569011	0.00154695	0.626902	0.0149282
C18:1 c11 (ω7)	Total dairy	0.118256	-0.0649598	0.132391	0.0547052	0.893234	-1.18745	0.373395	0.237231	0.848081	0.0108124	0.0108124	0.00314428	0.00314428	-0.62376	-0.0681397	-0.44882	0.0185772	0.43839	0.0534481	0.18019	0.0076789	-1.42284	-1.27488	-2.49082	2.41925	0.157234	0.20468	0.84566	0.0140355	0.0169696	0.0871342	0.0871342	0.0871342	0.0871342	0.0655704	0.0655704	0.0655704	0.0655704	-0.420428	-0.0275577	-0.659114	0.0179933	2.8078e-05	-0.338705	-0.0561526	0.0680538	0.570443	0.0655241
C18:1 c12 (ω6)	Total dairy	-0.0810654	-0.0653432	0.61537	0.490959	-0.131734	-0.133093	0.8954	0.894327	0.988052	0.000137297	0.000137297	-0.00761358	-0.00761358	-0.729182	-0.0395394	-0.465156	0.0175623	0.731056	0.475872	0.180876	0.00768785	-0.997436	-0.0830884	-2.57169	2.28442	0.32045	0.933912	0.987401	0.0112722	0.0240064	0.0755018	0.0755018	0.0755018	0.0755018	0.0536633	0.0536633	0.0536633	0.0536633	0.0458319	0.397748	-0.662723	0.0179225	2.3276e-05	-0.329253	-0.0591312	0.0120665	0.979868	0.663774
C18:1 c13 (ω5)	Total dairy	0.329472	0.156045	2.11386	1.00031	0.155863	0.155997	0.876385	0.876279	0.988052	0.000188609	0.000188609	-0.00756187	-0.00756187	-1.5447	-0.393555	-0.469948	0.0182175	2.21928	0.990839	0.181137	0.00785207	-0.696036	-0.397194	-2.59444	2.32009	0.487678	0.691891	0.982486	0.0105883	0.0219313	0.0765986	0.0765986	0.0765986	0.0765986	0.054786	0.054786	0.054786	0.054786	1.10504	0.713334	-0.664589	0.0170124	2.93493e-05	-0.346749	-0.0467078	-0.00474077	3.05542	1.39307
C18:1 c15 (ω3)	Total dairy	6.02579	1.61614	5.60253	1.50244	1.07555	1.07568	0.284137	0.284079	0.874354	0.00888989	0.00888989	0.00120686	0.00120686	1.11061	0.473507	-0.456148	0.0170065	5.74324	1.51378	0.183157	0.00789431	0.193377	0.312797	-2.49047	2.15427	0.846972	0.754948	0.983419	0.0140485	0.033107	0.0761633	0.0761633	0.0761633	0.0761633	0.0543404	0.0543404	0.0543404	0.0543404	4.09335	1.18912	-0.647254	0.0158251	2.56191e-05	-0.333191	-0.0607608	-0.00448509	6.92774	1.81421
C18:1 c9 (ω9)	Total dairy	0.467178	-0.00762306	0.281541	0.00437076	1.65936	-1.7441	0.0994724	0.0835232	0.642432	0.0230373	0.0230373	0.015464	0.015464	-0.318904	-0.0078423	-0.43034	0.0192826	0.4764	0.0042956	0.179568	0.00764574	-0.669404	-1.82566	-2.39653	2.522	0.504453	0.0702511	0.64983	0.0180089	0.0129052	0.0990952	0.0990952	0.0990952	0.0990952	0.077814	0.077814	0.077814	0.077814	-0.154957	-0.00632294	-0.632552	0.0192424	1.87493e-05	-0.336972	-0.059404	0.151339	0.607355	0.00504885
C18:1 t10-11	Total dairy	-0.267175	-0.17157	0.316763	0.195509	-0.843452	-0.877556	0.400537	0.381816	0.922833	0.00593437	0.00593437	-0.00177157	-0.00177157	-0.935596	-0.169842	-0.467502	0.017429	0.521884	0.189498	0.180319	0.00766455	-1.79273	-0.896276	-2.59264	2.27398	0.0753968	0.371801	0.930191	0.010641	0.0246454	0.0812628	0.0812628	0.0812628	0.0812628	0.0595604	0.0595604	0.0595604	0.0595604	-0.479202	-0.0288934	-0.662631	0.0175584	2.62493e-05	-0.344907	-0.0593493	0.0428885	0.676718	0.223482
C18:1 t12 (ω6)	Total dairy	-0.080608	-0.0203899	3.9171	0.990589	-0.0205785	-0.0205836	0.983614	0.98361	0.994515	3.28438e-06	3.28438e-06	-0.00774863	-0.00774863	-2.82175	-0.536548	-0.478195	0.0180797	3.90244	0.971719	0.182157	0.00773261	-0.723073	-0.552163	-2.62518	2.33811	0.470965	0.581807	0.959461	0.00972352	0.0209445	0.0776658	0.0776658	0.0776658	0.0776658	0.0558784	0.0558784	0.0558784	0.0558784	1.79516	0.560638	-0.648467	0.0170029	3.03169e-05	-0.333148	-0.0517973	0.013675	4.8899	1.22249
C18:1 t13+c6+c7+u	Total dairy	1.3406	0.463533	1.5159	0.523272	0.88436	0.885835	0.378147	0.377355	0.922833	0.00604619	0.00604619	-0.00165887	-0.00165887	0.260444	0.311329	-0.464793	0.0168422	1.61491	0.514212	0.180613	0.00777018	0.161275	0.605449	-2.57342	2.16755	0.872133	0.545961	0.941059	0.0112188	0.0320583	0.0781125	0.0781125	0.0781125	0.0781125	0.0563356	0.0563356	0.0563356	0.0563356	1.35508	0.595514	-0.669999	0.0160369	3.67006e-05	-0.344377	-0.0436283	0.0329001	1.93182	0.615312
C18:1 t6-9	Total dairy	-0.0286143	0.0323654	0.103472	0.0622591	-0.276541	0.519851	0.782575	0.604059	0.982021	0.00209054	0.00209054	-0.00564519	-0.00564519	-0.702946	0.0324778	-0.467198	0.0174811	0.440361	0.0603588	0.1807	0.00768021	-1.59629	0.538079	-2.58549	2.27612	0.112909	0.591464	0.963606	0.0108526	0.024513	0.0775545	0.0775545	0.0775545	0.0775545	0.0557645	0.0557645	0.0557645	0.0557645	-0.46912	0.0398275	-0.653176	0.0172006	2.80805e-05	-0.355024	-0.0342215	0.0229748	0.573076	0.0703348
C18:1 u1	Total dairy	0.00486775	0.00552271	0.475498	0.53022	0.0102372	0.0104159	0.991848	0.991706	0.994515	8.41013e-07	8.41013e-07	-0.00775109	-0.00775109	-0.857588	-0.191287	-0.47187	0.0177987	0.649118	0.517132	0.181643	0.00770723	-1.32116	-0.3699	-2.59779	2.30935	0.188824	0.712073	0.983419	0.0104909	0.022539	0.0764466	0.0764466	0.0764466	0.0764466	0.0546304	0.0546304	0.0546304	0.0546304	-0.773115	-0.424391	-0.666751	0.0170797	1.80625e-05	-0.364993	-0.0663201	0.0882555	0.819461	0.733526
C18:2 c9c12 (ω6)	Total dairy	0.392413	-0.00930704	0.332641	0.00761347	1.17969	-1.22244	0.240295	0.223768	0.848081	0.0114516	0.0114516	0.00378844	0.00378844	-0.270186	-0.0132898	-0.474912	0.0203566	0.49132	0.00748487	0.178749	0.00775361	-0.549917	-1.77556	-2.65686	2.62543	0.583342	0.0782007	0.64983	0.00889976	0.00971681	0.0978464	0.0978464	0.0978464	0.0978464	0.0765356	0.0765356	0.0765356	0.0765356	-0.121804	-0.0109081	-0.666329	0.0202651	1.95163e-05	-0.35408	-0.0611476	0.160757	0.626417	0.00941532
C18:2 c9t11 (ω7) +u	Total dairy	1.4823	0.832957	0.869838	0.486357	1.70411	1.71265	0.0907676	0.0891801	0.658506	0.0222322	0.0222322	0.0146526	0.0146526	0.207491	0.435218	-0.443509	0.0152931	1.11878	0.504583	0.182106	0.00810744	0.185462	0.86253	-2.43544	1.88631	0.853162	0.390022	0.930191	0.0162618	0.061537	0.080836	0.080836	0.080836	0.080836	0.0591234	0.0591234	0.0591234	0.0591234	1.00039	0.71097	-0.635096	0.0140992	3.6093e-05	-0.335479	-0.051944	-0.0463468	1.3286	0.596573
C18:2 t9c12 (ω6) + u	Total dairy	-0.459223	-0.275432	1.29908	0.777385	-0.353498	-0.354306	0.724292	0.723688	0.986335	0.000972175	0.000972175	-0.00677223	-0.00677223	-1.41571	-0.416964	-0.459809	0.0182193	1.41656	0.764054	0.18094	0.00776902	-0.999398	-0.545726	-2.54122	2.34512	0.319503	0.586212	0.961054	0.0122501	0.0205709	0.0776146	0.0776146	0.0776146	0.0776146	0.0558259	0.0558259	0.0558259	0.0558259	-1.04908	-0.35802	-0.6529	0.017785	2.24061e-05	-0.354007	-0.054586	0.0768365	1.79642	0.988573
C18:2 t9t12 (ω6)	Total dairy	-0.973828	-0.814693	0.933121	0.777212	-1.04362	-1.04823	0.298611	0.296495	0.874354	0.00844571	0.00844571	0.000759242	0.000759242	-2.13546	-1.20045	-0.507426	0.0184203	1.01643	0.758142	0.181077	0.00763111	-2.10095	-1.58341	-2.80227	2.41385	0.0376223	0.115816	0.717099	0.00587018	0.0172119	0.0933503	0.0933503	0.0933503	0.0933503	0.0719333	0.0719333	0.0719333	0.0719333	-2.13792	-1.46446	-0.694274	0.0173784	8.22618e-06	-0.337468	-0.0864202	0.0128335	1.30586	1.01112
C18:2 u2	Total dairy	1.13661	0.460118	1.04897	0.423167	1.08355	1.08732	0.280587	0.278924	0.874354	0.00908159	0.00908159	0.00140005	0.00140005	-0.208897	0.17302	-0.458593	0.0167044	1.24661	0.428012	0.181517	0.00797661	-0.167572	0.404241	-2.52645	2.09418	0.867186	0.686716	0.981174	0.0127508	0.0382322	0.0766397	0.0766397	0.0766397	0.0766397	0.054828	0.054828	0.054828	0.054828	-0.171087	0.0929234	-0.65894	0.0169579	2.56601e-05	-0.349497	-0.0632103	0.0428628	1.53372	0.506893
C18:2 u3	Total dairy	1.19202	0.632023	2.8892	1.53118	0.412578	0.412768	0.6806	0.680462	0.982021	0.00131902	0.00131902	-0.0064227	-0.0064227	-1.2112	-0.274552	-0.468728	0.0178403	2.96295	1.51624	0.181833	0.00782709	-0.408782	-0.181074	-2.57779	2.2793	0.683388	0.856598	0.983419	0.0110848	0.0243177	0.0756902	0.0756902	0.0756902	0.0756902	0.0538561	0.0538561	0.0538561	0.0538561	0.107205	0.280825	-0.662517	0.0173679	2.60302e-05	-0.343307	-0.0528819	0.0280152	4.16632	2.14908
C18:3 c6c9c12 (ω6)	Total dairy	0.820409	0.450331	0.702992	0.382897	1.16702	1.17612	0.245354	0.241715	0.849321	0.0106091	0.0106091	0.0029394	0.0029394	-0.125471	0.267223	-0.460886	0.0163035	0.907586	0.382625	0.180636	0.00788458	-0.138247	0.698394	-2.55146	2.06777	0.890264	0.486208	0.939661	0.0119131	0.0406921	0.0789888	0.0789888	0.0789888	0.0789888	0.0572326	0.0572326	0.0572326	0.0572326	0.150803	0.292546	-0.658308	0.0165658	2.77527e-05	-0.329945	-0.0626479	0.00497701	1.09408	0.468959
C18:3 c9c12c15 (ω3)	Total dairy	-0.0460431	-0.157691	0.0914983	0.0985951	-0.503213	-1.59938	0.615673	0.112183	0.677736	0.019444	0.019444	0.0118428	0.0118428	-0.930576	-0.192384	-0.441675	0.0207497	0.450567	0.0976324	0.178572	0.00774195	-2.06535	-1.97049	-2.47338	2.68016	0.0409244	0.0509573	0.57358	0.0147053	0.00833457	0.10288	0.10288	0.10288	0.10288	0.0816879	0.0816879	0.0816879	0.0816879	-0.612342	-0.147818	-0.632985	0.0196248	1.80997e-05	-0.341883	-0.0521161	0.177289	0.580845	0.110627
C18:4 c6c9c12c15 (ω3)	Total dairy	0.242593	0.120569	2.83894	1.41029	0.085452	0.0854928	0.932035	0.932002	0.988052	5.66559e-05	5.66559e-05	-0.00769484	-0.00769484	-2.43606	-0.844096	-0.475167	0.0187051	2.95995	1.40758	0.181363	0.00790516	-0.823007	-0.599679	-2.61998	2.36619	0.412047	0.549788	0.94263	0.00986531	0.0194844	0.0780621	0.0780621	0.0780621	0.0780621	0.0562841	0.0562841	0.0562841	0.0562841	-2.30967	-0.9026	-0.665009	0.0184713	2.40786e-05	-0.348803	-0.0388866	0.0698567	3.48087	1.65081
C19	Total dairy	0.0206216	0.0107639	1.40827	0.733652	0.0146432	0.0146717	0.988339	0.988317	0.994515	1.66866e-06	1.66866e-06	-0.00775026	-0.00775026	-1.13631	-0.223977	-0.463997	0.0180315	1.53856	0.724788	0.180853	0.0078264	-0.738559	-0.309024	-2.5656	2.30393	0.461538	0.757809	0.983419	0.0114618	0.0228511	0.0761463	0.0761463	0.0761463	0.0761463	0.0543229	0.0543229	0.0543229	0.0543229	0.0209585	0.214827	-0.661905	0.0168121	2.37589e-05	-0.348773	-0.0576253	0.0352401	1.92274	0.870717
C20	Total dairy	-0.99131	-0.818901	0.829987	0.681839	-1.19437	-1.20102	0.234526	0.231945	0.848081	0.0110581	0.0110581	0.00339187	0.00339187	-2.0455	-1.04595	-0.46759	0.0193589	0.97106	0.665418	0.179143	0.00769773	-2.10647	-1.57186	-2.61015	2.51488	0.0371319	0.11847	0.717099	0.0101382	0.0131558	0.0930952	0.0930952	0.0930952	0.0930952	0.0716723	0.0716723	0.0716723	0.0716723	-1.43615	-0.778967	-0.639934	0.0182077	2.99141e-05	-0.357234	-0.0678259	0.0763442	1.26875	0.880195
C20:1 c11 (ω9)	Total dairy	-1.33735	-0.730333	0.581974	0.314336	-2.29795	-2.32341	0.0231744	0.0217214	0.436999	0.040166	0.040166	0.0327255	0.0327255	-1.7998	-0.608034	-0.407974	0.0170051	0.716642	0.310472	0.180589	0.0075791	-2.51144	-1.95842	-2.25912	2.24369	0.0132785	0.0523727	0.582409	0.0255804	0.0265848	0.102554	0.102554	0.102554	0.102554	0.081355	0.081355	0.081355	0.081355	-1.2014	-0.41592	-0.60049	0.0171081	1.68133e-05	-0.339605	-0.0531422	0.0502458	0.867503	0.355342
C20:1 c8 + c9	Total dairy	1.09811	0.40628	2.39005	0.883679	0.459451	0.45976	0.646684	0.646463	0.982021	0.00163592	0.00163592	-0.00610334	-0.00610334	0.455995	0.404774	-0.476799	0.0169485	2.51274	0.881122	0.182445	0.00779986	0.181473	0.459385	-2.61339	2.17293	0.856285	0.646743	0.979437	0.0100475	0.0316418	0.0769853	0.0769853	0.0769853	0.0769853	0.0551818	0.0551818	0.0551818	0.0551818	0.325953	0.273822	-0.670363	0.0172463	2.86447e-05	-0.343896	-0.0606577	0.0253772	3.01364	1.06893
C20:1 t11 + c5	Total dairy	0.262025	0.156221	2.12846	1.26792	0.123105	0.12321	0.902215	0.902132	0.988052	0.000117666	0.000117666	-0.00763336	-0.00763336	-0.805737	-0.07236	-0.46491	0.017635	2.19346	1.24275	0.180997	0.00776149	-0.367335	-0.0582256	-2.5686	2.27211	0.71398	0.95366	0.987727	0.0113678	0.0247612	0.0754762	0.0754762	0.0754762	0.0754762	0.0536371	0.0536371	0.0536371	0.0536371	0.743306	0.689489	-0.673918	0.0173497	2.79763e-05	-0.342258	-0.0588162	0.00416308	2.51684	1.43807
C20:2 c11c14 (ω6)	Total dairy	0.819572	0.490709	0.539955	0.319076	1.51785	1.53791	0.131498	0.12652	0.687929	0.0180045	0.0180045	0.0103921	0.0103921	0.0127972	0.340457	-0.462326	0.015314	0.78923	0.322687	0.180106	0.00794732	0.0162148	1.05507	-2.56696	1.92694	0.987088	0.293398	0.911805	0.011419	0.056221	0.0834849	0.0834849	0.0834849	0.0834849	0.0618349	0.0618349	0.0618349	0.0618349	0.412242	0.420778	-0.651644	0.0147342	3.3571e-05	-0.340718	-0.06692	-0.0302374	0.963883	0.388534
C20:3 c11c14c17 (ω3)	Total dairy	-1.59309	-1.28058	1.28976	1.03438	-1.23518	-1.23801	0.219008	0.217959	0.840731	0.0117417	0.0117417	0.00408082	0.00408082	-2.63939	-1.49273	-0.452033	0.0192307	1.399	1.01325	0.179572	0.00770488	-1.88662	-1.47322	-2.51728	2.49591	0.061495	0.143166	0.805746	0.0130709	0.013845	0.0909862	0.0909862	0.0909862	0.0909862	0.0695135	0.0695135	0.0695135	0.0695135	-2.77086	-1.78736	-0.628428	0.0189332	2.97452e-05	-0.375204	-0.0754037	0.175205	1.90672	1.39165
C20:3 c8c11c14 (ω6)	Total dairy	-0.17359	0.221085	0.0984729	0.0653321	-1.76282	3.38402	0.0802992	0.000946518	0.0873636	0.0815341	0.0815341	0.0744142	0.0744142	-0.678655	0.179673	-0.369212	0.0138995	0.426721	0.0662608	0.179388	0.00759552	-1.5904	2.7116	-2.05818	1.82996	0.114232	0.00762347	0.33507	0.0416185	0.0696009	0.12605	0.12605	0.12605	0.12605	0.105405	0.105405	0.105405	0.105405	-0.432574	0.208809	-0.542016	0.0135255	2.76757e-05	-0.365482	-0.0519977	-0.123837	0.547418	0.0737146
C20:4 c5c8c11c14 (ω6)	Total dairy	-0.226481	0.0226872	0.203689	0.0184398	-1.1119	1.23034	0.268251	0.22081	0.844845	0.0115982	0.0115982	0.0039362	0.0039362	-0.798349	0.0152693	-0.452076	0.0167996	0.459379	0.0180956	0.181047	0.00772014	-1.73789	0.843816	-2.49701	2.17608	0.0846547	0.400359	0.930191	0.0138041	0.0314002	0.0806062	0.0806062	0.0806062	0.0806062	0.0588882	0.0588882	0.0588882	0.0588882	-0.578449	0.0381122	-0.631714	0.0149062	-6.68215e-06	-0.383625	-0.0919952	-0.0594507	0.567325	0.0217007
C20:4 c8c11c14c17 (ω3)	Total dairy	1.25054	0.850945	0.987866	0.669586	1.2659	1.27085	0.207832	0.206068	0.821344	0.0123651	0.0123651	0.004709	0.004709	-0.178795	0.312968	-0.451046	0.0166594	1.17452	0.679547	0.183354	0.00793242	-0.152229	0.460554	-2.45997	2.10017	0.879248	0.645906	0.979437	0.0152396	0.0376924	0.0769931	0.0769931	0.0769931	0.0769931	0.0551898	0.0551898	0.0551898	0.0551898	0.941801	0.889519	-0.6467	0.0160639	3.94671e-05	-0.355573	-0.0564062	-0.0370377	1.60136	0.969434
C20:5 c5,c8,c11,c14,c17 (EPA) (ω3)	Total dairy	0.00194236	-0.0355944	0.0877723	0.0851943	0.0221295	-0.417803	0.982379	0.676786	0.982021	0.00135134	0.00135134	-0.00639012	-0.00639012	-0.78047	-0.0913851	-0.478183	0.0195917	0.446599	0.0847029	0.180443	0.00787764	-1.74759	-1.07889	-2.65004	2.487	0.0829527	0.282682	0.898599	0.00907155	0.0141796	0.0838484	0.0838484	0.0838484	0.0838484	0.0622071	0.0622071	0.0622071	0.0622071	-0.519149	-0.0821046	-0.660185	0.0187732	2.70795e-05	-0.336864	-0.0451503	0.0266033	0.582453	0.118062
C22	Total dairy	3.21348	1.9789	0.941033	0.577188	3.41484	3.42852	0.000853573	0.00081514	0.0835971	0.0835122	0.0835122	0.0764076	0.0764076	2.20631	1.65296	-0.396173	0.0131511	1.10217	0.582126	0.177071	0.00761499	2.00178	2.83953	-2.23736	1.727	0.0474389	0.00526305	0.30703	0.0270062	0.0865981	0.130645	0.130645	0.130645	0.130645	0.110109	0.110109	0.110109	0.110109	3.08269	2.01006	-0.573463	0.0129498	1.41432e-05	-0.363605	-0.0899183	0.0150948	1.28716	0.666975
C22:5 c7,c10,c13,c16,c19 (DPA) (ω3)	Total dairy	0.389478	0.246941	0.324542	0.198205	1.20008	1.24588	0.232306	0.215066	0.837576	0.0118897	0.0118897	0.0042299	0.0042299	-0.440445	0.104963	-0.459294	0.0161726	0.641899	0.204906	0.181066	0.00815094	-0.686159	0.512252	-2.53661	1.98414	0.493864	0.609364	0.973085	0.0124043	0.0493969	0.0773579	0.0773579	0.0773579	0.0773579	0.0555632	0.0555632	0.0555632	0.0555632	0.119834	0.244128	-0.662616	0.0149076	2.45398e-05	-0.348933	-0.0528993	-0.048275	0.800824	0.249955
C22:6 c4,c7,c10,c13,c16,c19 (DHA) (ω3)	Total dairy	0.00362645	-0.00108784	0.148264	0.0358586	0.0244594	-0.030337	0.980524	0.975845	0.994515	7.13431e-06	7.13431e-06	-0.00774475	-0.00774475	-0.654362	-0.0299711	-0.486628	0.0191348	0.438822	0.035864	0.182172	0.00789068	-1.49118	-0.835688	-2.67126	2.42499	0.138394	0.4049	0.930191	0.00854658	0.0167158	0.0805079	0.0805079	0.0805079	0.0805079	0.0587876	0.0587876	0.0587876	0.0587876	-0.43458	0.00379926	-0.660949	0.0173667	2.55906e-05	-0.347832	-0.0578307	0.0373035	0.571043	0.045042
Sum of C15 and C17	Total dairy	0.867516	0.411605	0.405401	0.187958	2.1399	2.18988	0.0342457	0.0303311	0.453139	0.0358425	0.0358425	0.0283685	0.0283685	0.0866137	0.280621	-0.433965	0.0140735	0.685047	0.193474	0.180688	0.00799673	0.126435	1.45043	-2.40173	1.75991	0.899588	0.149403	0.820264	0.017766	0.0808311	0.0905172	0.0905172	0.0905172	0.0905172	0.0690333	0.0690333	0.0690333	0.0690333	0.468291	0.3365	-0.639017	0.0135104	3.40685e-05	-0.306311	-0.0407133	-0.0869813	0.831435	0.228367
Sum of C15, C17, and C16:1 t9	Total dairy	0.736286	0.386166	0.333388	0.168939	2.20849	2.28583	0.028976	0.0238953	0.442599	0.0389272	0.0389272	0.031477	0.031477	-0.000605756	0.259899	-0.427175	0.0138392	0.631815	0.175083	0.181153	0.00802548	-0.000958756	1.48443	-2.35809	1.72441	0.999237	0.140172	0.810699	0.0198961	0.0870673	0.0912196	0.0912196	0.0912196	0.0912196	0.0697523	0.0697523	0.0697523	0.0697523	0.403594	0.328214	-0.631088	0.0130682	3.47176e-05	-0.306939	-0.0349514	-0.0927856	0.777948	0.210818
Sum of C18:1	Total dairy	0.464787	-0.0064464	0.29761	0.00394818	1.56174	-1.63275	0.1208	0.10496	0.677736	0.0202472	0.0202472	0.0126523	0.0126523	-0.310251	-0.00667635	-0.434204	0.019187	0.48425	0.00387729	0.179707	0.00765651	-0.640684	-1.72191	-2.41618	2.50597	0.522882	0.0875201	0.672091	0.0171067	0.0134756	0.0965439	0.0965439	0.0965439	0.0965439	0.0752024	0.0752024	0.0752024	0.0752024	-0.162504	-0.00507807	-0.639196	0.0190557	2.01276e-05	-0.336674	-0.0624005	0.139006	0.616317	0.00456833
Sum of C18:1t	Total dairy	-0.0309198	0.0131831	0.144185	0.0488017	-0.214445	0.270137	0.830539	0.787487	0.987845	0.00056537	0.00056537	-0.00718219	-0.00718219	-0.70252	0.0107575	-0.465518	0.0175159	0.449276	0.0473234	0.180837	0.00768954	-1.56367	0.227318	-2.57424	2.27789	0.120383	0.820542	0.983419	0.0111936	0.0244045	0.0758276	0.0758276	0.0758276	0.0758276	0.0539968	0.0539968	0.0539968	0.0539968	-0.495773	0.0290838	-0.655343	0.0171639	2.76012e-05	-0.354733	-0.0358583	0.0234379	0.582348	0.0556119
Sum of C18:2	Total dairy	0.386035	-0.00882042	0.33871	0.00747799	1.13972	-1.17952	0.256514	0.240363	0.849321	0.0106699	0.0106699	0.00300066	0.00300066	-0.268074	-0.0130341	-0.476302	0.0205154	0.492327	0.00736831	0.178792	0.00777418	-0.544504	-1.76894	-2.664	2.63891	0.587049	0.0793051	0.64983	0.0087229	0.00935841	0.0976836	0.0976836	0.0976836	0.0976836	0.0763691	0.0763691	0.0763691	0.0763691	-0.122718	-0.0105117	-0.666274	0.020283	1.9244e-05	-0.354917	-0.0608333	0.161046	0.628404	0.00924629
Sum of C18:2t with CLAt	Total dairy	0.00306098	0.00264675	0.26304	0.214427	0.0116369	0.0123433	0.990733	0.990171	0.994515	1.18107e-06	1.18107e-06	-0.00775075	-0.00775075	-0.894092	-0.138279	-0.477202	0.0186663	0.547747	0.212891	0.181498	0.00785692	-1.63231	-0.649528	-2.62924	2.37578	0.105091	0.51717	0.939661	0.00961445	0.0190071	0.0785127	0.0785127	0.0785127	0.0785127	0.0567453	0.0567453	0.0567453	0.0567453	-0.517876	-0.0615847	-0.664534	0.0178259	2.33848e-05	-0.350323	-0.0577739	0.0588385	0.691316	0.280671
Sum of C18:2t without CLAt	Total dairy	-0.748094	-0.441977	0.842413	0.495013	-0.888037	-0.892859	0.376174	0.373595	0.922833	0.00614187	0.00614187	-0.00156245	-0.00156245	-1.85959	-0.653208	-0.479613	0.0190471	0.974557	0.482961	0.179894	0.00770979	-1.90814	-1.35251	-2.66609	2.47051	0.0586309	0.178616	0.835873	0.00867193	0.014818	0.0885794	0.0885794	0.0885794	0.0885794	0.0670498	0.0670498	0.0670498	0.0670498	-1.72912	-0.754904	-0.658435	0.0179849	9.83135e-06	-0.356013	-0.0687611	0.10299	1.25055	0.64897
Sum of CLA	Total dairy	0.113954	0.115266	0.285164	0.274484	0.399609	0.419937	0.690106	0.67523	0.982021	0.00136516	0.00136516	-0.00637619	-0.00637619	-0.742884	-0.0489403	-0.468432	0.0178567	0.559166	0.272307	0.181683	0.00784711	-1.32856	-0.179725	-2.57829	2.27558	0.186377	0.857655	0.983419	0.0110696	0.0245464	0.0756867	0.0756867	0.0756867	0.0756867	0.0538525	0.0538525	0.0538525	0.0538525	-0.260736	0.145258	-0.659337	0.0169968	2.85265e-05	-0.341572	-0.0544066	0.00900697	0.700698	0.345728
Sum of fatty acids	Total dairy	0.173001	-0.000593015	0.40311	0.00134873	0.429165	-0.439683	0.668519	0.660902	0.982021	0.00149637	0.00149637	-0.00624397	-0.00624397	-0.389893	-0.00137264	-0.469139	0.0195728	0.521718	0.00134484	0.180173	0.00790261	-0.747325	-1.02067	-2.60382	2.47676	0.456249	0.309351	0.91799	0.0103174	0.0145734	0.0829739	0.0829739	0.0829739	0.0829739	0.0613118	0.0613118	0.0613118	0.0613118	-0.330976	-0.000512328	-0.663705	0.018343	2.53193e-05	-0.345346	-0.055626	0.0727639	0.649375	0.00157641
Sum of long-chain fatty acids	Total dairy	0.319876	-0.00174581	0.381257	0.00202533	0.839003	-0.861989	0.40302	0.390293	0.929965	0.00572689	0.00572689	-0.00198065	-0.00198065	-0.307458	-0.0027071	-0.467273	0.019785	0.515576	0.00199907	0.179586	0.00780509	-0.59634	-1.35418	-2.60195	2.53488	0.55201	0.178084	0.835873	0.0103707	0.0124626	0.0886114	0.0886114	0.0886114	0.0886114	0.0670826	0.0670826	0.0670826	0.0670826	-0.267779	-0.00129214	-0.660938	0.0187143	2.4767e-05	-0.346074	-0.0557956	0.0964112	0.644425	0.00237297
Sum of medium-chain fatty acids	Total dairy	-0.124119	0.00147732	0.362524	0.00418686	-0.342374	0.352847	0.732626	0.724779	0.986335	0.000964191	0.000964191	-0.00678027	-0.00678027	-0.646881	-0.000629704	-0.464766	0.017908	0.494082	0.00423829	0.180892	0.00801128	-1.30926	-0.148575	-2.56929	2.23535	0.192811	0.882125	0.983419	0.0113463	0.0271413	0.0756122	0.0756122	0.0756122	0.0756122	0.0537763	0.0537763	0.0537763	0.0537763	-0.494879	0.00126351	-0.66164	0.0168019	2.54494e-05	-0.352236	-0.0543126	0.0177711	0.619378	0.00487231
Sum of monounsaturated fatty acids	Total dairy	0.442771	-0.00542119	0.303185	0.00355628	1.4604	-1.5244	0.146612	0.129856	0.687929	0.0176952	0.0176952	0.0100804	0.0100804	-0.315848	-0.00592673	-0.441034	0.0194146	0.484264	0.00349076	0.179424	0.00767834	-0.652224	-1.69783	-2.45806	2.52849	0.515435	0.0919882	0.675247	0.015317	0.0126804	0.0959712	0.0959712	0.0959712	0.0959712	0.0746162	0.0746162	0.0746162	0.0746162	-0.162972	-0.00455155	-0.645966	0.0192236	2.02028e-05	-0.334216	-0.0616014	0.135804	0.616515	0.00410923
Sum of n-C12, n-C14, and n-C16	Total dairy	-0.134861	0.00178974	0.36444	0.0046945	-0.37005	0.381242	0.711952	0.703651	0.982759	0.00112544	0.00112544	-0.00661777	-0.00661777	-0.667601	-0.000266076	-0.464934	0.0176937	0.4963	0.00474146	0.180991	0.00798476	-1.34516	-0.0561168	-2.56883	2.21594	0.180972	0.955337	0.987727	0.0113609	0.028477	0.0754745	0.0754745	0.0754745	0.0754745	0.0536353	0.0536353	0.0536353	0.0536353	-0.520287	0.00196217	-0.662887	0.0165528	2.5167e-05	-0.35353	-0.0537357	0.00885315	0.620531	0.00546152
Sum of Omega-3 fatty acids	Total dairy	0.0540842	-0.00616349	0.20401	0.0209925	0.265105	-0.293604	0.791351	0.769532	0.987845	0.000667798	0.000667798	-0.00707896	-0.00707896	-0.604059	-0.0244759	-0.486219	0.0202805	0.441624	0.0212073	0.180841	0.00799895	-1.36781	-1.15413	-2.68866	2.5354	0.173786	0.250616	0.869	0.00813656	0.0124453	0.0850478	0.0850478	0.0850478	0.0850478	0.0634348	0.0634348	0.0634348	0.0634348	-0.406894	-0.00816896	-0.664464	0.018257	2.54122e-05	-0.3456	-0.0506559	0.0581714	0.575699	0.0261736
Sum of Omega-6 fatty acids	Total dairy	0.0794795	-0.00131617	0.352893	0.00566057	0.225222	-0.232515	0.822163	0.816506	0.987845	0.00041892	0.00041892	-0.00732977	-0.00732977	-0.470976	-0.00463042	-0.475525	0.0189393	0.505877	0.00560162	0.18081	0.00784276	-0.931009	-0.826621	-2.62997	2.41488	0.353615	0.410002	0.930191	0.00959483	0.0171654	0.0803993	0.0803993	0.0803993	0.0803993	0.0586765	0.0586765	0.0586765	0.0586765	-0.422621	-0.0002414	-0.663056	0.017617	2.57027e-05	-0.347459	-0.055847	0.044041	0.632155	0.00694906
Sum of polyunsaturated fatty acids	Total dairy	0.0800398	-0.00110657	0.35318	0.00472991	0.226626	-0.233952	0.821073	0.815393	0.987845	0.000424111	0.000424111	-0.00732454	-0.00732454	-0.453878	-0.00445149	-0.479129	0.0194318	0.499137	0.00472207	0.180837	0.00791014	-0.909326	-0.942698	-2.6495	2.45656	0.364901	0.347625	0.930191	0.00908526	0.0153781	0.0818761	0.0818761	0.0818761	0.0818761	0.0601882	0.0601882	0.0601882	0.0601882	-0.408279	-0.000529804	-0.663678	0.0177696	2.57406e-05	-0.347257	-0.0553489	0.0495865	0.627165	0.00580617
Sum of saturated fatty acids	Total dairy	-0.168922	0.00153874	0.388102	0.00344396	-0.435252	0.446793	0.664107	0.655774	0.982021	0.00154508	0.00154508	-0.00619488	-0.00619488	-0.652749	-0.000368493	-0.465625	0.0178007	0.511243	0.00346884	0.180888	0.00798136	-1.27679	-0.106229	-2.5741	2.23029	0.204007	0.915568	0.984579	0.0111978	0.0274843	0.0755337	0.0755337	0.0755337	0.0755337	0.0536959	0.0536959	0.0536959	0.0536959	-0.549592	0.0016926	-0.660714	0.0163942	2.48128e-05	-0.349946	-0.0540735	0.00160439	0.633686	0.00399558
Sum of trans fatty acids with CLAt	Total dairy	-0.0481963	0.0158331	0.165692	0.0461885	-0.290879	0.342793	0.771611	0.732312	0.986335	0.00091008	0.00091008	-0.0068348	-0.0068348	-0.692003	0.00521897	-0.464833	0.017487	0.449741	0.0449853	0.180908	0.00772191	-1.53867	0.116015	-2.56944	2.26459	0.126373	0.907824	0.984579	0.0113417	0.0252325	0.0755495	0.0755495	0.0755495	0.0755495	0.0537121	0.0537121	0.0537121	0.0537121	-0.502861	0.0278587	-0.654841	0.0169881	2.87224e-05	-0.352475	-0.035176	0.0128817	0.585003	0.0527354
Sum of trans fatty acids without CLAt	Total dairy	-0.0344084	0.0124835	0.157235	0.0473513	-0.218835	0.263636	0.827125	0.792481	0.987845	0.000538499	0.000538499	-0.00720926	-0.00720926	-0.693738	0.00604782	-0.465145	0.0175076	0.450091	0.0459909	0.180863	0.00770237	-1.54133	0.1315	-2.57181	2.27301	0.125725	0.895587	0.983419	0.0112685	0.0247052	0.0755774	0.0755774	0.0755774	0.0755774	0.0537407	0.0537407	0.0537407	0.0537407	-0.496192	0.0260202	-0.656306	0.0171323	2.81084e-05	-0.353039	-0.0368721	0.0203254	0.584749	0.0536958
Sum of unsaturated fatty acids	Total dairy	0.376383	-0.00239055	0.363973	0.00224422	1.03409	-1.06521	0.303027	0.288772	0.874354	0.00871916	0.00871916	0.00103482	0.00103482	-0.290501	-0.00336536	-0.461974	0.0200241	0.505076	0.00221476	0.179263	0.00778711	-0.575162	-1.51951	-2.57708	2.57144	0.566199	0.131119	0.765813	0.0111067	0.0112797	0.0919602	0.0919602	0.0919602	0.0919602	0.0705104	0.0705104	0.0705104	0.0705104	-0.221721	-0.0019566	-0.659355	0.0191341	2.36486e-05	-0.340822	-0.0561216	0.115285	0.634931	0.00262731
C12:1 u	Total FD	0.0150125	0.0195437	0.158532	0.171923	0.0946969	0.113678	0.924703	0.90967	0.988052	0.000100165	0.000100165	-0.007651	-0.007651	-1.45516	-0.0741605	-0.231101	0.0276205	0.479433	0.167299	0.178898	0.00770938	-3.03518	-0.44328	-1.2918	3.58271	0.00291686	0.658317	0.979437	0.198771	0.000483002	0.0960785	0.0960785	0.0960785	0.0960785	0.074726	0.074726	0.074726	0.074726	-1.45263	-0.15873	-0.506016	0.03503	-4.60601e-05	-0.457942	0.00393854	-0.43465	0.561238	0.168358
C14:1 c9 (ω5)	Total FD	1.77123	1.09421	0.802871	0.493126	2.20613	2.21892	0.0291455	0.0282406	0.448946	0.0367642	0.0367642	0.0292972	0.0292972	-0.119065	0.69086	-0.201394	0.0244072	0.991133	0.494952	0.179068	0.00778268	-0.12013	1.39581	-1.12468	3.1361	0.90457	0.165206	0.833254	0.262846	0.00212782	0.108358	0.108358	0.108358	0.108358	0.0872961	0.0872961	0.0872961	0.0872961	-0.304568	0.534618	-0.484849	0.0314435	-3.85734e-05	-0.391316	-0.00430605	-0.551368	1.05668	0.526374
C14:1 t9 (ω5)	Total FD	-0.0450777	0.0797722	0.0966709	0.0734403	-0.4663	1.08622	0.641787	0.279408	0.874354	0.00906339	0.00906339	0.00138172	0.00138172	-1.35503	0.00792714	-0.233091	0.0267947	0.443883	0.0742008	0.178973	0.00797026	-3.05268	0.106834	-1.30238	3.36184	0.00276308	0.91509	0.984579	0.195143	0.00102336	0.0947612	0.0947612	0.0947612	0.0947612	0.0733776	0.0733776	0.0733776	0.0733776	-1.26746	-0.021186	-0.512482	0.034194	-5.19964e-05	-0.415826	-0.00394726	-0.467454	0.52532	0.077144
C15	Total FD	2.40973	0.880045	1.13486	0.413259	2.12337	2.12953	0.0356322	0.0351103	0.448946	0.0339603	0.0339603	0.0264716	0.0264716	0.0677559	0.472584	-0.212833	0.0243429	1.34956	0.421747	0.179016	0.00794534	0.050206	1.12054	-1.1889	3.06379	0.960037	0.264599	0.88379	0.236696	0.00266933	0.103543	0.103543	0.103543	0.103543	0.0823667	0.0823667	0.0823667	0.0823667	0.217305	0.489061	-0.493891	0.0306702	-4.29911e-05	-0.37933	0.0146247	-0.556725	1.44835	0.453778
C15 aiso	Total FD	0.267221	0.162114	0.856	0.516574	0.312174	0.313825	0.755412	0.754161	0.987845	0.000762875	0.000762875	-0.00698315	-0.00698315	-1.7963	-0.234853	-0.234205	0.0278525	1.02924	0.508009	0.178847	0.00779647	-1.74527	-0.462302	-1.30953	3.57245	0.0833574	0.644656	0.979437	0.19272	0.000500532	0.0962009	0.0962009	0.0962009	0.0962009	0.0748513	0.0748513	0.0748513	0.0748513	-0.860678	0.216263	-0.514866	0.0329564	-4.80345e-05	-0.400422	0.000757532	-0.527951	1.2057	0.617753
C15 iso	Total FD	0.419264	0.264696	1.40527	0.885465	0.298352	0.298934	0.765915	0.765471	0.987845	0.000692247	0.000692247	-0.00705432	-0.00705432	-1.56957	-0.123204	-0.231899	0.0272061	1.49362	0.86001	0.179154	0.00768468	-1.05085	-0.143258	-1.29442	3.54031	0.295324	0.886313	0.983419	0.19787	0.000559359	0.0948262	0.0948262	0.0948262	0.0948262	0.0734441	0.0734441	0.0734441	0.0734441	-0.331729	0.561623	-0.520128	0.0330292	-4.70531e-05	-0.392703	0.00436249	-0.559942	1.70624	1.00334
C16	Total FD	-0.309628	0.00435802	0.363327	0.0049635	-0.852203	0.878013	0.395681	0.381569	0.922833	0.00594053	0.00594053	-0.00176536	-0.00176536	-1.37562	0.000230339	-0.233388	0.0269533	0.492489	0.00496021	0.179108	0.00788133	-2.7932	0.0464373	-1.30306	3.41989	0.00602741	0.963035	0.987727	0.194913	0.000842845	0.0946953	0.0946953	0.0946953	0.0946953	0.0733101	0.0733101	0.0733101	0.0733101	-1.39191	0.00348881	-0.512252	0.0318461	-5.15373e-05	-0.421797	0.00274183	-0.540907	0.56325	0.00525155
C16 iso	Total FD	2.4216	1.32091	1.67522	0.912547	1.44555	1.4475	0.15073	0.150183	0.721568	0.0159827	0.0159827	0.00835465	0.00835465	-0.315083	0.538551	-0.226658	0.0258614	1.82888	0.911498	0.179065	0.00785776	-0.172282	0.590842	-1.26579	3.29119	0.86349	0.555676	0.94629	0.207905	0.00129187	0.0971616	0.0971616	0.0971616	0.0971616	0.0758347	0.0758347	0.0758347	0.0758347	0.710742	1.02004	-0.500032	0.0317851	-4.88751e-05	-0.385056	0.0109222	-0.598398	2.02309	1.02203
C16:1 c9 (ω7)	Total FD	-0.174881	0.0525779	0.150542	0.0369311	-1.16168	1.42367	0.247512	0.156955	0.74292	0.015469	0.015469	0.00783695	0.00783695	-1.37549	0.0202529	-0.225056	0.0259446	0.434231	0.0369133	0.179365	0.00785987	-3.16764	0.548662	-1.25473	3.30089	0.00192517	0.584201	0.959461	0.211879	0.00125143	0.0968207	0.0968207	0.0968207	0.0968207	0.0754858	0.0754858	0.0754858	0.0754858	-1.25164	0.0283394	-0.48881	0.0317468	-4.94992e-05	-0.433678	0.00114576	-0.518467	0.51607	0.0397343
C16:1 t9 (ω7)	Total FD	4.70863	1.85879	3.0689	1.211	1.53431	1.53492	0.127403	0.127252	0.687929	0.0179359	0.0179359	0.010323	0.010323	0.0191067	0.528918	-0.214544	0.0260464	3.29698	1.24908	0.184129	0.00796161	0.00579519	0.423445	-1.16518	3.2715	0.995385	0.672687	0.979437	0.246129	0.00137765	0.0959563	0.0959563	0.0959563	0.0959563	0.0746009	0.0746009	0.0746009	0.0746009	3.40547	1.78433	-0.465535	0.0304844	-4.58844e-05	-0.406794	0.0325627	-0.53826	4.09428	1.55952
C16:1 u1	Total FD	0.788576	0.267918	1.27611	0.432536	0.617952	0.619412	0.537697	0.536737	0.969748	0.00296538	0.00296538	-0.00476357	-0.00476357	-1.50119	-0.0433446	-0.23379	0.0272138	1.40462	0.424638	0.179112	0.00777569	-1.06875	-0.102074	-1.30528	3.49986	0.287209	0.918859	0.984579	0.194158	0.000642671	0.0947542	0.0947542	0.0947542	0.0947542	0.0733704	0.0733704	0.0733704	0.0733704	-0.807994	0.135126	-0.507956	0.0327708	-5.22436e-05	-0.407774	0.00202098	-0.504532	1.52294	0.445994
C16:1 u2	Total FD	-0.889157	-0.65591	1.70022	1.25255	-0.522965	-0.523661	0.601895	0.601413	0.982021	0.00212124	0.00212124	-0.00561426	-0.00561426	-2.56787	-0.879165	-0.237535	0.0273015	1.70038	1.20158	0.178709	0.00759857	-1.51017	-0.731675	-1.32918	3.59298	0.133483	0.465715	0.939661	0.186173	0.000466067	0.0984801	0.0984801	0.0984801	0.0984801	0.0771843	0.0771843	0.0771843	0.0771843	-0.43596	0.59666	-0.516133	0.0336811	-5.07484e-05	-0.409332	-0.00665107	-0.495579	2.64951	1.92355
C17	Total FD	1.75436	0.609243	0.927135	0.320566	1.89223	1.90052	0.060701	0.0595957	0.544775	0.0272373	0.0272373	0.0196965	0.0196965	-0.373757	0.308488	-0.211831	0.0249692	1.1282	0.324303	0.179739	0.00788884	-0.331287	0.951233	-1.17855	3.16513	0.740973	0.343293	0.930191	0.240782	0.00194061	0.101084	0.101084	0.101084	0.101084	0.0798502	0.0798502	0.0798502	0.0798502	0.757758	0.624547	-0.490855	0.0294818	-4.45531e-05	-0.370164	0.00779657	-0.640444	1.22069	0.34657
C17 aiso	Total FD	-0.384343	-0.387791	0.872457	0.875831	-0.440529	-0.442769	0.660291	0.658675	0.982021	0.00151742	0.00151742	-0.00622276	-0.00622276	-1.73399	-0.388052	-0.245245	0.0269162	0.918225	0.850638	0.180814	0.00760607	-1.88841	-0.456189	-1.35634	3.53877	0.0612515	0.649033	0.979437	0.177398	0.00056232	0.096161	0.096161	0.096161	0.096161	0.0748104	0.0748104	0.0748104	0.0748104	-0.212376	1.0989	-0.501385	0.0344328	-4.94069e-05	-0.405121	0.0136634	-0.482809	1.12005	1.06189
C17 iso	Total FD	4.43285	1.62243	1.83221	0.669858	2.4194	2.42206	0.0169405	0.0168227	0.408614	0.0434976	0.0434976	0.0360829	0.0360829	2.34185	1.32777	-0.196458	0.0252146	1.87352	0.653419	0.177059	0.00754023	1.24997	2.03204	-1.10956	3.34401	0.213609	0.044235	0.536223	0.269286	0.0010857	0.123188	0.123188	0.123188	0.123188	0.102476	0.102476	0.102476	0.102476	3.94988	1.86481	-0.473927	0.0308757	-3.76119e-05	-0.383278	0.026894	-0.54573	1.98641	0.69066
C17:1 c10 (ω7)	Total FD	-0.177422	-0.0877075	0.457805	0.222126	-0.38755	-0.394855	0.698988	0.693602	0.982759	0.00120715	0.00120715	-0.00653543	-0.00653543	-1.77716	-0.200284	-0.272634	0.0276396	0.624801	0.21885	0.183557	0.00760917	-2.84435	-0.915167	-1.48529	3.63241	0.00518875	0.361838	0.930191	0.139946	0.000406048	0.100611	0.100611	0.100611	0.100611	0.0793657	0.0793657	0.0793657	0.0793657	-1.71855	-0.239394	-0.571636	0.0339615	-5.61221e-05	-0.416073	0.0241237	-0.462637	0.708717	0.24476
C18	Total FD	-0.146172	0.00552847	0.342594	0.0125264	-0.426661	0.441347	0.670337	0.6597	0.982021	0.0015077	0.0015077	-0.00623255	-0.00623255	-1.26077	-0.00521486	-0.243682	0.0277758	0.499478	0.0123886	0.180623	0.00779502	-2.52418	-0.420942	-1.34912	3.56328	0.0128293	0.674509	0.980428	0.1797	0.000516688	0.0959412	0.0959412	0.0959412	0.0959412	0.0745855	0.0745855	0.0745855	0.0745855	-1.41298	0.00975887	-0.500223	0.0319382	-5.33844e-05	-0.395229	-0.0022253	-0.548514	0.567616	0.0135164
C18:1 c11 (ω7)	Total FD	0.00740176	-0.0040659	0.13311	0.0550022	0.0556065	-0.0739226	0.955741	0.941186	0.994322	4.23591e-05	4.23591e-05	-0.00770925	-0.00770925	-1.3482	-0.0199405	-0.228248	0.0273431	0.436333	0.0531973	0.179344	0.00764287	-3.08984	-0.374841	-1.27268	3.5776	0.00246102	0.708404	0.983419	0.205457	0.000491668	0.0956804	0.0956804	0.0956804	0.0956804	0.0743185	0.0743185	0.0743185	0.0743185	-1.25828	0.0384295	-0.516696	0.0327847	-5.3929e-05	-0.421192	-0.000537675	-0.528189	0.516749	0.0593565
C18:1 c12 (ω6)	Total FD	-0.321981	-0.259534	0.614746	0.490461	-0.523763	-0.529164	0.601342	0.597601	0.982021	0.00216596	0.00216596	-0.00556919	-0.00556919	-1.64726	-0.229877	-0.232197	0.0269896	0.722755	0.470468	0.178822	0.00760055	-2.27915	-0.488615	-1.29848	3.55101	0.0243273	0.625957	0.979437	0.196474	0.000539081	0.0963786	0.0963786	0.0963786	0.0963786	0.0750332	0.0750332	0.0750332	0.0750332	-0.928954	0.260533	-0.511865	0.0336822	-5.20944e-05	-0.396929	-0.00287918	-0.508219	0.889589	0.602619
C18:1 c13 (ω5)	Total FD	0.866113	0.410209	2.11268	0.999749	0.409959	0.410312	0.682516	0.682258	0.982021	0.00130338	0.00130338	-0.00643845	-0.00643845	-2.10148	-0.335504	-0.237029	0.027599	2.19644	0.980638	0.179272	0.00777123	-0.956766	-0.342128	-1.32218	3.55143	0.340503	0.73282	0.983419	0.188485	0.000538306	0.0955135	0.0955135	0.0955135	0.0955135	0.0741477	0.0741477	0.0741477	0.0741477	1.99221	1.50089	-0.515935	0.0323319	-4.27531e-05	-0.407269	0.0186682	-0.584664	2.7544	1.25583
C18:1 c15 (ω3)	Total FD	5.67484	1.52202	5.60537	1.50321	1.01239	1.01252	0.313246	0.313187	0.884867	0.00788453	0.00788453	0.000193715	0.000193715	-0.523945	0.222289	-0.228773	0.0267834	5.6849	1.49841	0.181297	0.00781412	-0.0921644	0.14835	-1.26187	3.42756	0.926713	0.882302	0.983419	0.209308	0.000821371	0.0948367	0.0948367	0.0948367	0.0948367	0.0734549	0.0734549	0.0734549	0.0734549	3.38849	1.21673	-0.496073	0.0316796	-5.05703e-05	-0.394231	-0.00571339	-0.535594	6.2798	1.64453
C18:1 c9 (ω9)	Total FD	0.0977651	-0.00159526	0.284698	0.00441976	0.3434	-0.360937	0.731857	0.718737	0.986335	0.00100887	0.00100887	-0.00673525	-0.00673525	-1.22182	-0.00310085	-0.219247	0.0277252	0.47659	0.00429731	0.17964	0.00764879	-2.56367	-0.72158	-1.22048	3.62479	0.0115225	0.471879	0.939661	0.224544	0.000417049	0.0983764	0.0983764	0.0983764	0.0983764	0.0770782	0.0770782	0.0770782	0.0770782	-1.23249	-0.000217201	-0.510767	0.0334857	-5.07775e-05	-0.408533	-0.00092158	-0.485839	0.555464	0.00461749
C18:1 t10-11	Total FD	-0.359366	-0.230772	0.315997	0.195037	-1.13724	-1.18322	0.257545	0.238896	0.848081	0.0107364	0.0107364	0.00306765	0.00306765	-1.69436	-0.219483	-0.23591	0.0268637	0.515275	0.187098	0.178035	0.00756749	-3.28826	-1.17309	-1.32507	3.54988	0.00130432	0.242956	0.86728	0.187527	0.000541187	0.104385	0.104385	0.104385	0.104385	0.0832282	0.0832282	0.0832282	0.0832282	-1.26953	-0.0168852	-0.511804	0.0334419	-5.01892e-05	-0.407367	-0.0027828	-0.488205	0.613841	0.202717
C18:1 t12 (ω6)	Total FD	-1.06487	-0.26936	3.91598	0.990306	-0.271928	-0.271997	0.786112	0.78606	0.987845	0.000573176	0.000573176	-0.00717432	-0.00717432	-4.45023	-0.773165	-0.251645	0.0277799	3.85645	0.960267	0.18001	0.00764148	-1.15397	-0.805156	-1.39795	3.63541	0.25068	0.422235	0.935564	0.164565	0.000401796	0.0992777	0.0992777	0.0992777	0.0992777	0.0780007	0.0780007	0.0780007	0.0780007	0.600797	0.463865	-0.500086	0.0329885	-4.66777e-05	-0.397003	0.00264254	-0.511775	4.43616	1.10905
C18:1 t13+c6+c7+u	Total FD	1.13147	0.391223	1.51723	0.52373	0.74575	0.746994	0.457175	0.456426	0.958621	0.00430695	0.00430695	-0.0034116	-0.0034116	-0.991027	0.123668	-0.232869	0.026759	1.59996	0.509452	0.178941	0.00769826	-0.619408	0.242748	-1.30137	3.47598	0.536757	0.808593	0.983419	0.195488	0.00069719	0.0950997	0.0950997	0.0950997	0.0950997	0.0737242	0.0737242	0.0737242	0.0737242	0.137154	0.459557	-0.517491	0.0322726	-4.20114e-05	-0.406468	0.00871462	-0.49545	1.75464	0.558879
C18:1 t6-9	Total FD	-0.000502273	0.000568119	0.10358	0.0623243	-0.00484912	0.00911553	0.996138	0.992741	0.994515	6.4413e-07	6.4413e-07	-0.00775129	-0.00775129	-1.36274	-0.00304305	-0.232895	0.0270576	0.43625	0.0597953	0.179013	0.0076085	-3.12377	-0.0508911	-1.301	3.55624	0.00221229	0.959492	0.987727	0.195615	0.000529428	0.0946983	0.0946983	0.0946983	0.0946983	0.0733133	0.0733133	0.0733133	0.0733133	-1.26058	0.0199755	-0.507061	0.0332603	-4.93206e-05	-0.412658	0.0101007	-0.498397	0.520417	0.0638718
C18:1 u1	Total FD	0.00321884	0.00365193	0.475499	0.53022	0.00676939	0.00688758	0.994609	0.994515	0.994515	3.67742e-07	3.67742e-07	-0.00775157	-0.00775157	-1.5286	-0.176999	-0.239146	0.0272584	0.642376	0.51176	0.179756	0.00762718	-2.3796	-0.345863	-1.33039	3.57385	0.0188194	0.730018	0.983419	0.185774	0.000498108	0.0955318	0.0955318	0.0955318	0.0955318	0.0741664	0.0741664	0.0741664	0.0741664	-1.12555	0.144927	-0.510391	0.0335817	-4.795e-05	-0.402929	0.00273383	-0.505986	0.744417	0.666352
C18:2 c9c12 (ω6)	Total FD	0.20149	-0.00477882	0.334057	0.00764587	0.60316	-0.62502	0.547461	0.533062	0.969748	0.00301915	0.00301915	-0.00470938	-0.00470938	-1.04084	-0.0104915	-0.240656	0.0292469	0.488373	0.00743997	0.177677	0.0077071	-2.13123	-1.41015	-1.35445	3.7948	0.0349968	0.160941	0.825268	0.177996	0.00022765	0.108637	0.108637	0.108637	0.108637	0.0875807	0.0875807	0.0875807	0.0875807	-1.15372	-0.0031038	-0.512854	0.0342044	-5.22853e-05	-0.410761	-0.00227883	-0.455408	0.57183	0.00859485
C18:2 c9t11 (ω7) +u	Total FD	1.44533	0.812184	0.870325	0.486629	1.66068	1.669	0.0992058	0.0975426	0.667067	0.0211371	0.0211371	0.013549	0.013549	-0.824037	0.265023	-0.219799	0.0256611	1.1091	0.500217	0.18053	0.00803728	-0.74298	0.529816	-1.21752	3.19276	0.458866	0.597164	0.963606	0.225664	0.00177675	0.0966765	0.0966765	0.0966765	0.0966765	0.0753381	0.0753381	0.0753381	0.0753381	-0.0659893	0.583681	-0.489201	0.0306081	-4.19657e-05	-0.399009	0.00249539	-0.560879	1.20674	0.541853
C18:2 t9c12 (ω6) + u	Total FD	0.467389	0.280329	1.29906	0.777371	0.35979	0.360612	0.719593	0.718979	0.986335	0.00100705	0.00100705	-0.00673708	-0.00673708	-1.50436	-0.07914	-0.232029	0.0271718	1.40333	0.756921	0.179251	0.00769649	-1.07199	-0.104555	-1.29444	3.53042	0.285758	0.916894	0.984579	0.197864	0.000578722	0.0947578	0.0947578	0.0947578	0.0947578	0.0733741	0.0733741	0.0733741	0.0733741	-0.252341	0.574279	-0.527398	0.0330224	-4.53401e-05	-0.398494	-0.00301074	-0.548068	1.627	0.895342
C18:2 t9t12 (ω6)	Total FD	-0.730792	-0.611373	0.934856	0.778657	-0.781717	-0.785163	0.435814	0.433798	0.958621	0.0047562	0.0047562	-0.00295887	-0.00295887	-2.45606	-0.900404	-0.264665	0.027685	1.01002	0.753361	0.179935	0.00758299	-2.43171	-1.19518	-1.47089	3.65094	0.0164227	0.234243	0.86642	0.143793	0.000380451	0.104749	0.104749	0.104749	0.104749	0.0836018	0.0836018	0.0836018	0.0836018	-2.02449	-0.671769	-0.526318	0.0333561	-5.85323e-05	-0.404284	-0.0147749	-0.502302	1.19426	0.924706
C18:2 u2	Total FD	2.08343	0.843405	1.03757	0.418566	2.008	2.01499	0.0467324	0.0459844	0.476894	0.0305138	0.0305138	0.0229984	0.0229984	-0.0761116	0.472697	-0.214731	0.0246775	1.22831	0.421729	0.178852	0.00785953	-0.0619645	1.12086	-1.20061	3.13982	0.950689	0.264464	0.88379	0.232138	0.00210289	0.103548	0.103548	0.103548	0.103548	0.0823718	0.0823718	0.0823718	0.0823718	-0.45802	0.279114	-0.500733	0.0317001	-5.05049e-05	-0.414826	-0.0225747	-0.482303	1.38866	0.458951
C18:2 u3	Total FD	1.31252	0.695914	2.8888	1.53097	0.45435	0.454559	0.650341	0.650191	0.982021	0.00159917	0.00159917	-0.00614037	-0.00614037	-2.126	-0.393855	-0.237982	0.0274333	2.93156	1.50017	0.179907	0.00774417	-0.72521	-0.26254	-1.32281	3.54244	0.469657	0.793331	0.983419	0.188276	0.000555256	0.095171	0.095171	0.095171	0.095171	0.0737971	0.0737971	0.0737971	0.0737971	0.192677	0.747071	-0.511514	0.0329882	-4.95244e-05	-0.397681	0.00739101	-0.522641	3.7764	1.94795
C18:3 c6c9c12 (ω6)	Total FD	1.0774	0.591399	0.700256	0.381406	1.53859	1.55057	0.126354	0.123454	0.687929	0.0182968	0.0182968	0.0106867	0.0106867	-0.731614	0.304813	-0.228031	0.0256016	0.897531	0.378386	0.178635	0.00779723	-0.81514	0.805561	-1.27652	3.28342	0.416518	0.422002	0.935564	0.204102	0.00132511	0.0992823	0.0992823	0.0992823	0.0992823	0.0780055	0.0780055	0.0780055	0.0780055	-0.441913	0.401552	-0.505875	0.0320996	-4.76519e-05	-0.38477	-0.00998037	-0.538295	0.989718	0.424226
C18:3 c9c12c15 (ω3)	Total FD	-0.026419	-0.0904811	0.0921048	0.0992486	-0.286836	-0.911661	0.774698	0.363648	0.922833	0.00640159	0.00640159	-0.00130072	-0.00130072	-1.57531	-0.161982	-0.213176	0.0297242	0.447734	0.0970186	0.177449	0.00769328	-3.5184	-1.66959	-1.20134	3.86365	0.000603131	0.0974628	0.675247	0.231857	0.000177186	0.114124	0.114124	0.114124	0.114124	0.0931979	0.0931979	0.0931979	0.0931979	-1.30704	-0.0533303	-0.501107	0.0341817	-5.32639e-05	-0.406861	0.00058422	-0.440268	0.531044	0.101142
C18:4 c6c9c12c15 (ω3)	Total FD	1.89513	0.941885	2.8341	1.40789	0.668687	0.669006	0.50489	0.504687	0.969748	0.00345753	0.00345753	-0.0042676	-0.0042676	-1.94936	-0.281066	-0.236356	0.0274262	2.93268	1.39461	0.179692	0.00783234	-0.664704	-0.201537	-1.31534	3.50166	0.507445	0.840601	0.983419	0.190766	0.000638711	0.0949693	0.0949693	0.0949693	0.0949693	0.0735907	0.0735907	0.0735907	0.0735907	-0.227832	0.48754	-0.510512	0.03292	-4.96927e-05	-0.408203	-0.0100267	-0.505551	3.16052	1.49888
C19	Total FD	0.532374	0.277885	1.40749	0.733245	0.378244	0.37898	0.705871	0.705326	0.982759	0.00111214	0.00111214	-0.00663118	-0.00663118	-1.71972	-0.174424	-0.232053	0.0274065	1.52269	0.717314	0.178988	0.00774569	-1.1294	-0.243163	-1.29647	3.53829	0.260858	0.808272	0.983419	0.197165	0.00056326	0.0951012	0.0951012	0.0951012	0.0951012	0.0737256	0.0737256	0.0737256	0.0737256	-1.03847	0.0965117	-0.511477	0.0331032	-5.13893e-05	-0.409457	-0.00155054	-0.491975	1.74442	0.789967
C20	Total FD	-0.616087	-0.508937	0.83283	0.684175	-0.739751	-0.74387	0.460795	0.458308	0.958621	0.00427115	0.00427115	-0.00344767	-0.00344767	-2.49504	-0.866092	-0.234964	0.0285283	0.963707	0.66038	0.177787	0.00763944	-2.589	-1.31151	-1.32161	3.73434	0.0107483	0.192053	0.84566	0.188675	0.00028296	0.106777	0.106777	0.106777	0.106777	0.0856777	0.0856777	0.0856777	0.0856777	-1.59249	-0.271918	-0.50388	0.0336625	-4.90514e-05	-0.412286	-0.00494469	-0.477108	1.15488	0.801199
C20:1 c11 (ω9)	Total FD	-0.284611	-0.155428	0.593486	0.320554	-0.479559	-0.484873	0.632353	0.628589	0.982021	0.00181918	0.00181918	-0.00591866	-0.00591866	-1.50713	-0.0773052	-0.225783	0.0269769	0.719605	0.311755	0.181336	0.00761044	-2.09439	-0.247968	-1.24511	3.54473	0.0382131	0.80456	0.983419	0.215384	0.000550893	0.095118	0.095118	0.095118	0.095118	0.0737428	0.0737428	0.0737428	0.0737428	-0.927166	0.170216	-0.537229	0.0336007	-4.69248e-05	-0.412136	-0.00195742	-0.493672	0.791412	0.324173
C20:1 c8 + c9	Total FD	3.16254	1.17008	2.37573	0.878382	1.33119	1.33209	0.185474	0.18518	0.784582	0.0135688	0.0135688	0.00592206	0.00592206	0.896762	0.805418	-0.255941	0.0258075	2.48017	0.869703	0.180081	0.00769879	0.361572	0.926083	-1.42126	3.35216	0.718273	0.356159	0.930191	0.157692	0.00105679	0.100752	0.100752	0.100752	0.100752	0.0795104	0.0795104	0.0795104	0.0795104	0.997255	0.808864	-0.53466	0.0325807	-4.16889e-05	-0.398186	-0.014674	-0.534077	2.7243	0.966301
C20:1 t11 + c5	Total FD	-0.911703	-0.543562	2.12707	1.26709	-0.428619	-0.428983	0.668915	0.668651	0.982021	0.00142453	0.00142453	-0.00631636	-0.00631636	-3.28281	-1.1091	-0.226999	0.0280066	2.1636	1.22583	0.178533	0.00765582	-1.51729	-0.904771	-1.27147	3.65821	0.131679	0.3673	0.930191	0.205886	0.000370822	0.100478	0.100478	0.100478	0.100478	0.0792294	0.0792294	0.0792294	0.0792294	-1.23681	0.00304517	-0.51185	0.0334261	-5.05302e-05	-0.408872	-0.000815953	-0.489809	2.28565	1.30598
C20:2 c11c14 (ω6)	Total FD	0.783715	0.469241	0.540378	0.319326	1.45031	1.46947	0.1494	0.14414	0.721568	0.0164635	0.0164635	0.00883921	0.00883921	-0.970453	0.19364	-0.231377	0.0257645	0.783268	0.32025	0.178746	0.00788729	-1.23898	0.604654	-1.29445	3.26659	0.217638	0.546487	0.941059	0.197859	0.00139988	0.0972786	0.0972786	0.0972786	0.0972786	0.0759545	0.0759545	0.0759545	0.0759545	-0.553398	0.34317	-0.502845	0.0311445	-4.4079e-05	-0.403347	-0.00974015	-0.547272	0.875323	0.352836
C20:3 c11c14c17 (ω3)	Total FD	-1.54907	-1.24519	1.29018	1.03472	-1.20066	-1.20341	0.232084	0.231021	0.848081	0.0111017	0.0111017	0.00343585	0.00343585	-3.66316	-1.75149	-0.217498	0.0289947	1.37957	0.99917	0.177077	0.00759784	-2.65529	-1.75294	-1.22827	3.81618	0.00893898	0.0820248	0.64983	0.221618	0.00021068	0.116067	0.116067	0.116067	0.116067	0.0951866	0.0951866	0.0951866	0.0951866	-2.3658	-0.858842	-0.495369	0.0340999	-4.85719e-05	-0.422197	-0.0101452	-0.424883	1.74035	1.27022
C20:3 c8c11c14 (ω6)	Total FD	-0.122108	0.155517	0.100657	0.066781	-1.21311	2.32876	0.227306	0.0214268	0.436999	0.0403436	0.0403436	0.0329044	0.0329044	-1.36362	0.112506	-0.172901	0.0247492	0.429526	0.0666965	0.180567	0.00764547	-3.1747	1.68684	-0.957543	3.2371	0.00188232	0.0940889	0.675247	0.340113	0.00154043	0.114519	0.114519	0.114519	0.114519	0.0936022	0.0936022	0.0936022	0.0936022	-1.24237	0.157705	-0.42071	0.0304004	-4.90093e-05	-0.42246	0.00219078	-0.613703	0.502986	0.0677315
C20:4 c5c8c11c14 (ω6)	Total FD	-0.0965719	0.00967387	0.204664	0.0185282	-0.471855	0.522117	0.637828	0.602484	0.982021	0.00210877	0.00210877	-0.00562682	-0.00562682	-1.37425	0.00122079	-0.232015	0.0269873	0.455842	0.0179562	0.179653	0.00766069	-3.01475	0.067987	-1.29146	3.52283	0.0031063	0.945903	0.987727	0.198888	0.000594023	0.0947128	0.0947128	0.0947128	0.0947128	0.0733281	0.0733281	0.0733281	0.0733281	-1.33028	0.0229883	-0.493156	0.0318426	-7.00414e-05	-0.430672	-0.0225376	-0.549887	0.519273	0.0198627
C20:4 c8c11c14c17 (ω3)	Total FD	1.37679	0.936858	0.986553	0.668696	1.39556	1.40102	0.165245	0.163608	0.755053	0.0149879	0.0149879	0.00735219	0.00735219	-0.84224	0.325933	-0.218221	0.0260982	1.16213	0.672383	0.181421	0.00784879	-0.724736	0.484743	-1.20284	3.32512	0.469947	0.628694	0.979437	0.231275	0.00115561	0.0963518	0.0963518	0.0963518	0.0963518	0.0750058	0.0750058	0.0750058	0.0750058	0.551515	1.1612	-0.491013	0.0315094	-3.25009e-05	-0.419405	-0.0013831	-0.590761	1.44551	0.875085
C20:5 c5,c8,c11,c14,c17 (EPA) (ω3)	Total FD	-0.000331995	0.00608392	0.08783	0.0852502	-0.00377998	0.0713655	0.99699	0.943217	0.994322	3.94793e-05	3.94793e-05	-0.00771215	-0.00771215	-1.44012	-0.0688858	-0.242779	0.0285712	0.44278	0.0839785	0.1789	0.00781027	-3.25244	-0.820279	-1.35706	3.65815	0.00146574	0.413594	0.930191	0.177169	0.000370898	0.0994511	0.0994511	0.0994511	0.0994511	0.0781783	0.0781783	0.0781783	0.0781783	-1.30122	-0.0558449	-0.510141	0.0342706	-4.9567e-05	-0.401646	0.00655052	-0.499045	0.528901	0.107208
C22	Total FD	2.44094	1.50316	0.958998	0.588207	2.54531	2.5555	0.0120956	0.0117639	0.38228	0.0481853	0.0481853	0.0408069	0.0408069	0.545055	1.09355	-0.187336	0.024124	1.10963	0.586066	0.17827	0.00766653	0.491202	1.86591	-1.05086	3.14667	0.624131	0.0643608	0.64983	0.29532	0.00205777	0.118836	0.118836	0.118836	0.118836	0.0980215	0.0980215	0.0980215	0.0980215	0.956321	1.2572	-0.456034	0.0305605	-5.77363e-05	-0.418955	-0.0220413	-0.505487	1.19672	0.620112
C22:5 c7,c10,c13,c16,c19 (DPA) (ω3)	Total FD	0.2235	0.141706	0.325849	0.199004	0.6859	0.712076	0.494007	0.477704	0.959747	0.00391525	0.00391525	-0.00380634	-0.00380634	-1.59232	-0.099422	-0.238767	0.0283751	0.635244	0.202781	0.179189	0.00806643	-2.50662	-0.490292	-1.33249	3.51767	0.0134521	0.624773	0.979437	0.185084	0.000604626	0.0963902	0.0963902	0.0963902	0.0963902	0.0750451	0.0750451	0.0750451	0.0750451	-1.03733	0.0905336	-0.511797	0.0324534	-5.09516e-05	-0.409419	0.00033247	-0.52254	0.729441	0.227675
C22:6 c4,c7,c10,c13,c16,c19 (DHA) (ω3)	Total FD	-0.00587052	0.001761	0.148263	0.0358584	-0.0395952	0.04911	0.968477	0.960908	0.994515	1.86957e-05	1.86957e-05	-0.0077331	-0.0077331	-1.3368	-0.0320252	-0.255855	0.0287185	0.434036	0.0354729	0.180185	0.00780463	-3.07992	-0.902809	-1.41996	3.67967	0.00253855	0.368337	0.930191	0.15807	0.000343746	0.100453	0.100453	0.100453	0.100453	0.0792039	0.0792039	0.0792039	0.0792039	-1.24873	0.0102826	-0.507265	0.0329773	-5.06964e-05	-0.409733	-0.00586063	-0.498076	0.517803	0.0408426
Sum of C15 and C17	Total FD	0.829819	0.393719	0.406041	0.188254	2.04368	2.09142	0.0430208	0.038452	0.464607	0.0327952	0.0327952	0.0252975	0.0252975	-0.800135	0.206548	-0.210005	0.0244737	0.680389	0.192158	0.17946	0.00794237	-1.176	1.07488	-1.1702	3.08141	0.241796	0.284465	0.920666	0.244111	0.00252672	0.102842	0.102842	0.102842	0.102842	0.081649	0.081649	0.081649	0.081649	-0.376092	0.323617	-0.489096	0.0295585	-4.24426e-05	-0.369262	0.0138617	-0.61217	0.753061	0.20684
Sum of C15, C17, and C16:1 t9	Total FD	0.678884	0.35606	0.334399	0.169451	2.03016	2.10125	0.044396	0.0375645	0.457035	0.0330941	0.0330941	0.0255987	0.0255987	-0.894891	0.179616	-0.20672	0.024469	0.627982	0.174021	0.180054	0.0079768	-1.42503	1.03215	-1.1481	3.06752	0.156603	0.303964	0.920666	0.253085	0.00263853	0.102211	0.102211	0.102211	0.102211	0.0810033	0.0810033	0.0810033	0.0810033	-0.468843	0.303657	-0.482623	0.0292964	-4.21497e-05	-0.371349	0.0186354	-0.612886	0.705261	0.191121
Sum of C18:1	Total FD	0.100513	-0.00139408	0.300527	0.00398688	0.334458	-0.349666	0.738577	0.72716	0.986335	0.000946902	0.000946902	-0.0067977	-0.0067977	-1.21138	-0.00276642	-0.220185	0.0277181	0.483778	0.00387351	0.179532	0.00764906	-2.50399	-0.71419	-1.22644	3.62372	0.0135476	0.47642	0.939661	0.222302	0.00041861	0.0983014	0.0983014	0.0983014	0.0983014	0.0770014	0.0770014	0.0770014	0.0770014	-1.2507	0.000163813	-0.512556	0.0333778	-5.03624e-05	-0.409245	-0.000595652	-0.49283	0.562681	0.00417076
Sum of C18:1t	Total FD	0.0263221	-0.0112228	0.144197	0.0488055	0.182543	-0.22995	0.855443	0.818495	0.987845	0.000409732	0.000409732	-0.00733903	-0.00733903	-1.33171	-0.01626	-0.232753	0.0271346	0.444459	0.046816	0.178898	0.0076071	-2.99625	-0.347317	-1.30103	3.56701	0.00328769	0.728928	0.983419	0.195602	0.000510047	0.095539	0.095539	0.095539	0.095539	0.0741738	0.0741738	0.0741738	0.0741738	-1.2773	0.0161216	-0.507764	0.0332225	-4.94579e-05	-0.412893	0.0103405	-0.499061	0.528692	0.050488
Sum of C18:2	Total FD	0.183171	-0.00418524	0.340122	0.00750917	0.538545	-0.55735	0.591129	0.578254	0.982021	0.00240227	0.00240227	-0.00533105	-0.00533105	-1.04343	-0.0101548	-0.241639	0.0293419	0.489457	0.00732535	0.177749	0.00772886	-2.13182	-1.38626	-1.35944	3.79641	0.0349473	0.168096	0.83559	0.176417	0.000226333	0.108175	0.108175	0.108175	0.108175	0.0871079	0.0871079	0.0871079	0.0871079	-1.16494	-0.0026185	-0.512709	0.034112	-5.21358e-05	-0.410738	-0.00201678	-0.4596	0.573598	0.00843988
Sum of C18:2t with CLAt	Total FD	0.0568463	0.0491534	0.262987	0.214383	0.216156	0.229278	0.829207	0.819016	0.987845	0.00040734	0.00040734	-0.00734144	-0.00734144	-1.55747	-0.124768	-0.243806	0.028036	0.542173	0.210725	0.179651	0.00777697	-2.87264	-0.59209	-1.35711	3.605	0.00477229	0.554843	0.94629	0.177155	0.000446926	0.097172	0.097172	0.097172	0.097172	0.0758454	0.0758454	0.0758454	0.0758454	-1.10769	0.0964262	-0.50881	0.032968	-4.69966e-05	-0.404509	0.00203339	-0.518493	0.626732	0.25445
Sum of C18:2t without CLAt	Total FD	-0.225409	-0.133173	0.844776	0.496401	-0.266827	-0.268276	0.790028	0.788915	0.987845	0.000557612	0.000557612	-0.00719	-0.00719	-2.07865	-0.395482	-0.241735	0.0279419	0.968705	0.480061	0.178814	0.00766349	-2.1458	-0.823815	-1.35188	3.6461	0.0337914	0.411589	0.930191	0.178817	0.000386976	0.0994921	0.0994921	0.0994921	0.0994921	0.0782202	0.0782202	0.0782202	0.0782202	-1.28305	-0.0238907	-0.511668	0.0334412	-5.10411e-05	-0.409164	-0.0012084	-0.487669	1.14242	0.592857
Sum of CLA	Total FD	0.134727	0.136278	0.285086	0.274409	0.472582	0.496622	0.63731	0.620301	0.982021	0.00190824	0.00190824	-0.00582891	-0.00582891	-1.45262	-0.0689775	-0.237479	0.0274497	0.553249	0.269426	0.17976	0.00776406	-2.62561	-0.256017	-1.32108	3.53548	0.00971204	0.798352	0.983419	0.188849	0.000568738	0.0951469	0.0951469	0.0951469	0.0951469	0.0737724	0.0737724	0.0737724	0.0737724	-0.971582	0.229235	-0.506612	0.0325811	-4.59982e-05	-0.399505	0.00165143	-0.539218	0.634349	0.312991
Sum of fatty acids	Total FD	-0.1334	0.000457271	0.403233	0.00134914	-0.330827	0.338935	0.741312	0.73521	0.986335	0.000889725	0.000889725	-0.00685532	-0.00685532	-1.2141	-0.000711733	-0.23506	0.0280863	0.517798	0.00133474	0.17882	0.00784323	-2.34474	-0.533237	-1.31451	3.58096	0.0205914	0.594801	0.963606	0.191044	0.000485963	0.0967023	0.0967023	0.0967023	0.0967023	0.0753645	0.0753645	0.0753645	0.0753645	-1.35162	0.000555371	-0.510628	0.0325487	-5.0184e-05	-0.411254	-0.00116769	-0.524714	0.588866	0.00142952
Sum of long-chain fatty acids	Total FD	0.0361945	-0.000197542	0.38234	0.00203108	0.0946659	-0.0972594	0.924727	0.922671	0.988052	7.33232e-05	7.33232e-05	-0.00767805	-0.00767805	-1.13233	-0.0016868	-0.234298	0.0284277	0.512405	0.00198677	0.178481	0.00775708	-2.20983	-0.849014	-1.31274	3.66474	0.0289086	0.397471	0.930191	0.191639	0.000362373	0.0997893	0.0997893	0.0997893	0.0997893	0.0785245	0.0785245	0.0785245	0.0785245	-1.31966	0.00061065	-0.512597	0.0328685	-5.01241e-05	-0.40958	-0.000882026	-0.516111	0.585189	0.00215485
Sum of medium-chain fatty acids	Total FD	-0.359055	0.00427363	0.361232	0.00417194	-0.993971	1.02437	0.322098	0.307576	0.878857	0.0080688	0.0080688	0.000379411	0.000379411	-1.39101	0.000488829	-0.233492	0.0267886	0.488933	0.00419413	0.179007	0.0079278	-2.845	0.116551	-1.30437	3.37907	0.00517891	0.9074	0.984579	0.194466	0.000966306	0.0947767	0.0947767	0.0947767	0.0947767	0.0733935	0.0733935	0.0733935	0.0733935	-1.38141	0.00280541	-0.509615	0.0318041	-5.0982e-05	-0.419363	0.0028592	-0.539931	0.560796	0.00441147
Sum of monounsaturated fatty acids	Total FD	0.0474225	-0.000580631	0.305872	0.0035878	0.15504	-0.161835	0.877032	0.871689	0.988052	0.000202986	0.000202986	-0.00754738	-0.00754738	-1.23631	-0.00208834	-0.22452	0.0276982	0.483927	0.00348833	0.179299	0.007673	-2.55475	-0.598664	-1.25221	3.60982	0.0118068	0.550463	0.94263	0.212794	0.000439466	0.0972275	0.0972275	0.0972275	0.0972275	0.0759022	0.0759022	0.0759022	0.0759022	-1.26679	0.000419112	-0.513334	0.0332712	-5.00391e-05	-0.410121	-0.000284073	-0.498433	0.562802	0.00375123
Sum of n-C12, n-C14, and n-C16	Total FD	-0.317806	0.00421761	0.363504	0.00468244	-0.874284	0.900728	0.383588	0.369411	0.922833	0.00624993	0.00624993	-0.00145356	-0.00145356	-1.37361	0.000179548	-0.233324	0.0269673	0.491116	0.00469193	0.1791	0.00790135	-2.79692	0.0382675	-1.30276	3.413	0.00596248	0.969535	0.987727	0.195015	0.000862603	0.0946903	0.0946903	0.0946903	0.0946903	0.0733051	0.0733051	0.0733051	0.0733051	-1.37102	0.00287042	-0.512185	0.0319934	-5.12444e-05	-0.417684	0.00245366	-0.535823	0.562226	0.00494836
Sum of Omega-3 fatty acids	Total FD	0.00503265	-0.000573525	0.204078	0.0209995	0.0246604	-0.0273114	0.980364	0.978254	0.994515	5.78225e-06	5.78225e-06	-0.00774611	-0.00774611	-1.28788	-0.0246076	-0.254098	0.0297717	0.436933	0.0209821	0.17892	0.007914	-2.94754	-1.17279	-1.42018	3.7619	0.00381277	0.243075	0.86728	0.158006	0.000256334	0.10438	0.10438	0.10438	0.10438	0.0832233	0.0832233	0.0832233	0.0832233	-1.24111	-0.000291296	-0.511866	0.0334528	-5.05489e-05	-0.408827	-0.000614133	-0.489016	0.522451	0.0237528
Sum of Omega-6 fatty acids	Total FD	0.029271	-0.000484724	0.352957	0.00566159	0.0829308	-0.0856162	0.934035	0.931904	0.988052	5.68195e-05	5.68195e-05	-0.00769468	-0.00769468	-1.14126	-0.00493851	-0.243971	0.0285068	0.500371	0.00554065	0.178842	0.0077574	-2.28083	-0.891323	-1.36417	3.67479	0.0242246	0.374441	0.930191	0.174927	0.000349729	0.100308	0.100308	0.100308	0.100308	0.0790554	0.0790554	0.0790554	0.0790554	-1.32503	0.00211561	-0.508015	0.0326891	-5.10182e-05	-0.409446	-0.00181253	-0.521409	0.573048	0.00629932
Sum of polyunsaturated fatty acids	Total FD	0.00956927	-0.000132298	0.353254	0.0047309	0.0270889	-0.0279646	0.978431	0.977734	0.994515	6.06212e-06	6.06212e-06	-0.00774583	-0.00774583	-1.13046	-0.0046017	-0.247362	0.0289711	0.493761	0.00467122	0.17889	0.00782495	-2.28949	-0.985118	-1.38276	3.7024	0.0237014	0.326439	0.92321	0.169165	0.000317111	0.101545	0.101545	0.101545	0.101545	0.080322	0.080322	0.080322	0.080322	-1.31333	0.00158671	-0.508644	0.0327178	-5.08172e-05	-0.40969	-0.00263993	-0.517111	0.568613	0.00526411
Sum of saturated fatty acids	Total FD	-0.319472	0.00291012	0.387327	0.00343709	-0.824811	0.846681	0.411002	0.398741	0.931557	0.00552641	0.00552641	-0.00218268	-0.00218268	-1.34917	-0.000207195	-0.233252	0.0271774	0.505914	0.00343268	0.179003	0.00789817	-2.6668	-0.0603595	-1.30306	3.44098	0.00865441	0.951964	0.987727	0.194912	0.000785029	0.0947059	0.0947059	0.0947059	0.0947059	0.073321	0.073321	0.073321	0.073321	-1.41317	0.00246576	-0.509017	0.0317682	-5.17575e-05	-0.412427	0.00194791	-0.546191	0.57391	0.00361867
Sum of trans fatty acids with CLAt	Total FD	0.0176749	-0.00580643	0.165757	0.0462068	0.106631	-0.125662	0.915247	0.900195	0.988052	0.000122395	0.000122395	-0.00762859	-0.00762859	-1.3182	-0.021351	-0.235009	0.0273988	0.44466	0.0444771	0.178864	0.00763467	-2.96451	-0.480045	-1.3139	3.58874	0.0036217	0.632021	0.979437	0.191249	0.00047299	0.0963196	0.0963196	0.0963196	0.0963196	0.0749728	0.0749728	0.0749728	0.0749728	-1.29318	0.020144	-0.506172	0.0330331	-4.83176e-05	-0.412477	0.0142266	-0.509559	0.530907	0.0478589
Sum of trans fatty acids without CLAt	Total FD	0.0267642	-0.00971014	0.157252	0.0473563	0.1702	-0.205044	0.86512	0.837861	0.987845	0.000325809	0.000325809	-0.0074236	-0.0074236	-1.3213	-0.0200484	-0.233605	0.0272642	0.445076	0.0454784	0.178848	0.00761655	-2.9687	-0.440834	-1.30617	3.5796	0.00357583	0.660083	0.979437	0.193857	0.000488263	0.0960631	0.0960631	0.0960631	0.0960631	0.0747102	0.0747102	0.0747102	0.0747102	-1.28432	0.0171767	-0.507629	0.0331626	-4.89165e-05	-0.412538	0.0117986	-0.502912	0.530701	0.0487327
Sum of unsaturated fatty acids	Total FD	0.0408046	-0.000259166	0.365552	0.00225395	0.111625	-0.114983	0.911295	0.908637	0.988052	0.000102479	0.000102479	-0.00764867	-0.00764867	-1.14918	-0.00186047	-0.23123	0.0284044	0.502912	0.00220527	0.178495	0.00775375	-2.28504	-0.843648	-1.29545	3.66331	0.0239686	0.400452	0.930191	0.197516	0.000364204	0.0997253	0.0997253	0.0997253	0.0997253	0.0784589	0.0784589	0.0784589	0.0784589	-1.29543	0.0004969	-0.512631	0.0330203	-5.00327e-05	-0.410597	-0.000762844	-0.508663	0.57747	0.00238954
C12:1 u	Total NFD	-0.107399	-0.139815	0.158133	0.17149	-0.679169	-0.815298	0.498248	0.416404	0.941641	0.00512638	0.00512638	-0.00258581	-0.00258581	0.287151	-0.113952	-0.435503	-0.00158213	0.491649	0.171562	0.183456	0.00790581	0.584058	-0.664203	-2.37388	-0.200122	0.560217	0.507765	0.939661	0.0191006	0.841705	0.0494277	0.0494277	0.0494277	0.0494277	0.0269732	0.0269732	0.0269732	0.0269732	0.441491	-0.166079	-0.430919	-0.00748965	9.49387e-05	-0.134054	-0.0761646	0.627176	0.649434	0.194815
C14:1 c9 (ω5)	Total NFD	-0.78286	-0.483623	0.815106	0.500641	-0.96044	-0.966008	0.338631	0.335848	0.906396	0.00718193	0.00718193	-0.000514332	-0.000514332	-0.645663	-0.594274	-0.465783	-0.000187675	1.01968	0.509211	0.184226	0.00800688	-0.633199	-1.16705	-2.52832	-0.0234392	0.527742	0.245377	0.86728	0.0126864	0.981337	0.0562469	0.0562469	0.0562469	0.0562469	0.0339535	0.0339535	0.0339535	0.0339535	-0.525098	-0.676924	-0.471096	-0.00665552	7.50982e-05	-0.104995	-0.076691	0.647777	1.22035	0.607904
C14:1 t9 (ω5)	Total NFD	0.018136	-0.0320945	0.0970407	0.0737212	0.18689	-0.43535	0.85204	0.664036	0.982021	0.00146707	0.00146707	-0.0062735	-0.0062735	0.402338	-0.0190839	-0.438489	-0.00184785	0.455539	0.0761492	0.183672	0.00817954	0.883214	-0.250612	-2.38734	-0.225911	0.37879	0.802519	0.983419	0.0184449	0.821634	0.0465972	0.0465972	0.0465972	0.0465972	0.0240758	0.0240758	0.0240758	0.0240758	0.612099	-0.041427	-0.438303	-0.00766708	8.74041e-05	-0.0962885	-0.0872736	0.61303	0.606899	0.089124
C15	Total NFD	1.1227	0.410016	1.15037	0.418907	0.975947	0.978775	0.330917	0.329523	0.896992	0.00737162	0.00737162	-0.000323176	-0.000323176	1.75026	0.436864	-0.419823	-0.00496184	1.38657	0.433313	0.183925	0.00816323	1.26229	1.0082	-2.28257	-0.607828	0.209156	0.315277	0.91799	0.0241184	0.544387	0.0536995	0.0536995	0.0536995	0.0536995	0.0313459	0.0313459	0.0313459	0.0313459	1.68134	0.341655	-0.424459	-0.0110927	9.55248e-05	-0.0620824	-0.0703481	0.522771	1.68107	0.526692
C15 aiso	Total NFD	-0.847576	-0.514195	0.853034	0.514784	-0.993601	-0.998854	0.322277	0.319735	0.888902	0.00767483	0.00767483	-1.76143e-05	-1.76143e-05	-0.453554	-0.478729	-0.440842	-0.000822502	1.05386	0.52016	0.183125	0.00798297	-0.430374	-0.920349	-2.40732	-0.103032	0.667653	0.359135	0.930191	0.0175082	0.9181	0.0524455	0.0524455	0.0524455	0.0524455	0.0300623	0.0300623	0.0300623	0.0300623	-0.864704	-0.865769	-0.424699	-0.00728303	8.02185e-05	-0.116659	-0.0873747	0.722964	1.38396	0.709084
C15 iso	Total NFD	-1.48798	-0.939413	1.39961	0.881902	-1.06314	-1.06521	0.289706	0.288769	0.874354	0.00871926	0.00871926	0.00103492	0.00103492	-0.865561	-0.777212	-0.431133	-0.00146959	1.52859	0.880144	0.183348	0.00786459	-0.56625	-0.883051	-2.35145	-0.186862	0.572223	0.378877	0.930191	0.0202394	0.852067	0.0519467	0.0519467	0.0519467	0.0519467	0.0295517	0.0295517	0.0295517	0.0295517	-1.82674	-1.53542	-0.414204	-0.00807959	8.07165e-05	-0.127007	-0.0952489	0.761803	1.95753	1.15111
C16	Total NFD	0.122975	-0.00173088	0.36424	0.00497598	0.337621	-0.347847	0.736197	0.728522	0.986335	0.000937086	0.000937086	-0.00680759	-0.00680759	0.447451	-0.00045944	-0.437903	-0.00226912	0.505511	0.00509137	0.183844	0.00808972	0.885146	-0.0902391	-2.38193	-0.280494	0.377751	0.928239	0.984787	0.0187062	0.779555	0.0461868	0.0461868	0.0461868	0.0461868	0.0236558	0.0236558	0.0236558	0.0236558	0.652416	0.00022003	-0.436999	-0.0092666	9.0188e-05	-0.0835505	-0.0809024	0.566397	0.652728	0.00608581
C16 iso	Total NFD	-0.3623	-0.197624	1.68847	0.919764	-0.214574	-0.214864	0.830439	0.830213	0.987845	0.000357751	0.000357751	-0.00739141	-0.00739141	0.0632631	-0.186064	-0.440749	-0.00204982	1.87957	0.936761	0.184028	0.00807555	0.0336583	-0.198625	-2.39501	-0.253831	0.973202	0.842874	0.983419	0.0180802	0.800037	0.0464219	0.0464219	0.0464219	0.0464219	0.0238964	0.0238964	0.0238964	0.0238964	-0.960077	-0.847239	-0.446745	-0.0078032	8.88675e-05	-0.102538	-0.0908653	0.659956	2.345	1.18465
C16:1 c9 (ω7)	Total NFD	0.201241	-0.0605032	0.150158	0.0368369	1.3402	-1.64246	0.182537	0.10293	0.677736	0.0204838	0.0204838	0.0128907	0.0128907	0.460545	-0.0658054	-0.464581	0.00112847	0.440933	0.037483	0.182133	0.00798118	1.04448	-1.75561	-2.55077	0.141392	0.298248	0.0815667	0.64983	0.0119356	0.887785	0.0687267	0.0687267	0.0687267	0.0687267	0.0467281	0.0467281	0.0467281	0.0467281	0.683569	-0.0638325	-0.488755	-0.00538253	8.79054e-05	-0.0269162	-0.0855163	0.63454	0.592127	0.0455903
C16:1 t9 (ω7)	Total NFD	4.90027	1.93443	3.06657	1.21008	1.59796	1.5986	0.112498	0.112355	0.677736	0.0194255	0.0194255	0.0118241	0.0118241	4.84856	1.69024	-0.379322	-0.00566431	3.36341	1.27425	0.187839	0.00812202	1.44156	1.32646	-2.0194	-0.697401	0.151888	0.187067	0.838732	0.0455506	0.486826	0.0591604	0.0591604	0.0591604	0.0591604	0.0369358	0.0369358	0.0369358	0.0369358	6.02198	2.05794	-0.383611	-0.0125606	9.56209e-05	-0.0803134	-0.0426438	0.513565	4.73379	1.80311
C16:1 u1	Total NFD	-1.95272	-0.663435	1.26634	0.429223	-1.54202	-1.54567	0.125518	0.124635	0.687929	0.0181833	0.0181833	0.0105723	0.0105723	-1.6932	-0.67366	-0.44969	9.98074e-05	1.42823	0.431776	0.182122	0.00790639	-1.18552	-1.56021	-2.46916	0.0126236	0.238024	0.1212	0.717099	0.0148714	0.989948	0.064065	0.064065	0.064065	0.064065	0.0419563	0.0419563	0.0419563	0.0419563	-1.91574	-0.802517	-0.459805	-0.00526988	0.000100366	-0.0893968	-0.0978998	0.658019	1.7388	0.509206
C16:1 u2	Total NFD	-1.65137	-1.21818	1.69579	1.24928	-0.973808	-0.975104	0.331974	0.331334	0.896992	0.00731682	0.00731682	-0.000378394	-0.000378394	-1.33749	-1.28869	-0.445075	-0.00209021	1.74156	1.23068	0.183036	0.00778257	-0.767983	-1.04714	-2.43162	-0.268575	0.443923	0.297022	0.914606	0.0164265	0.788692	0.0542909	0.0542909	0.0542909	0.0542909	0.0319513	0.0319513	0.0319513	0.0319513	-4.41948	-3.76138	-0.409657	-0.0107693	9.15611e-05	-0.0799825	-0.0442617	0.607012	3.01787	2.19098
C17	Total NFD	0.89191	0.309738	0.93671	0.323877	0.952173	0.956345	0.34279	0.340687	0.908826	0.00703998	0.00703998	-0.000657386	-0.000657386	1.38552	0.298681	-0.417967	-0.00447396	1.15851	0.333017	0.184569	0.0081008	1.19595	0.896896	-2.26456	-0.552286	0.233945	0.371472	0.930191	0.0252346	0.581723	0.0521295	0.0521295	0.0521295	0.0521295	0.0297389	0.0297389	0.0297389	0.0297389	1.41913	0.236499	-0.429039	-0.0106608	9.25181e-05	-0.0680701	-0.0778695	0.512528	1.4329	0.406821
C17 aiso	Total NFD	-0.191	-0.192714	0.872956	0.876332	-0.218797	-0.219909	0.827154	0.826289	0.987845	0.000374744	0.000374744	-0.00737429	-0.00737429	-0.0916731	-0.544116	-0.4556	-0.00264652	0.941858	0.872531	0.185468	0.00780183	-0.0973322	-0.623606	-2.4565	-0.339217	0.922616	0.534005	0.941059	0.0153808	0.735006	0.0490376	0.0490376	0.0490376	0.0490376	0.0265739	0.0265739	0.0265739	0.0265739	-0.399526	-1.1328	-0.447707	-0.0102038	8.90823e-05	-0.0866275	-0.0960391	0.562578	1.29646	1.22915
C17 iso	Total NFD	1.94024	0.710133	1.86559	0.68206	1.04002	1.04116	0.300277	0.299749	0.874354	0.00833318	0.00833318	0.000645837	0.000645837	2.12277	0.607823	-0.421771	-0.00329994	1.94799	0.679391	0.184097	0.00783994	1.08972	0.89466	-2.29102	-0.420914	0.277898	0.372661	0.930191	0.0236096	0.674529	0.0520998	0.0520998	0.0520998	0.0520998	0.0297085	0.0297085	0.0297085	0.0297085	2.74328	0.747594	-0.421787	-0.0101897	9.54339e-05	-0.072467	-0.0700223	0.547147	2.37366	0.825303
C17:1 c10 (ω7)	Total NFD	-0.942597	-0.465966	0.45021	0.218441	-2.09368	-2.13315	0.0382461	0.0348062	0.448946	0.0340719	0.0340719	0.0265841	0.0265841	-0.844834	-0.617279	-0.560463	-0.000640024	0.624157	0.218624	0.183367	0.00760132	-1.35356	-2.82348	-3.0565	-0.084199	0.178281	0.00551724	0.30703	0.00273044	0.933031	0.102466	0.102466	0.102466	0.102466	0.0812639	0.0812639	0.0812639	0.0812639	-0.896	-0.782601	-0.63258	-0.00741928	7.20042e-05	-0.106201	0.000362658	0.657934	0.789684	0.272722
C18	Total NFD	-0.0461816	0.00174667	0.342827	0.0125349	-0.134708	0.139345	0.893053	0.889395	0.988052	0.000150497	0.000150497	-0.00760027	-0.00760027	0.43894	-0.000651346	-0.439858	-0.00236939	0.513049	0.0127252	0.185531	0.00800682	0.855553	-0.0511857	-2.37081	-0.295922	0.393857	0.959258	0.987727	0.0192532	0.767773	0.0461453	0.0461453	0.0461453	0.0461453	0.0236133	0.0236133	0.0236133	0.0236133	0.674746	-0.000734928	-0.437842	-0.00905479	9.0465e-05	-0.0837661	-0.0810189	0.574063	0.658062	0.0156702
C18:1 c11 (ω7)	Total NFD	0.165484	-0.0909032	0.131696	0.0544179	1.25657	-1.67047	0.211181	0.0972518	0.667067	0.0211734	0.0211734	0.0135856	0.0135856	0.491857	-0.0790121	-0.419415	-0.00129517	0.444424	0.0541837	0.18267	0.00778458	1.10673	-1.45823	-2.29603	-0.166377	0.270503	0.147247	0.808083	0.0233127	0.868125	0.0618338	0.0618338	0.0618338	0.0618338	0.0396724	0.0396724	0.0396724	0.0396724	0.695918	-0.0804224	-0.426725	-0.00782293	9.73419e-05	-0.0570046	-0.081682	0.650283	0.594403	0.0682763
C18:1 c12 (ω6)	Total NFD	0.216918	0.174848	0.61511	0.490751	0.352649	0.356286	0.724927	0.722208	0.986335	0.000983063	0.000983063	-0.00676125	-0.00676125	0.64921	0.181725	-0.439225	-0.00241317	0.742167	0.483104	0.183625	0.00780469	0.874749	0.376161	-2.39197	-0.309195	0.383362	0.707425	0.983419	0.0182241	0.75768	0.0471872	0.0471872	0.0471872	0.0471872	0.0246799	0.0246799	0.0246799	0.0246799	1.03551	0.310959	-0.437047	-0.00886224	8.83963e-05	-0.0684538	-0.0836036	0.547465	1.02844	0.696676
C18:1 c13 (ω5)	Total NFD	-0.420324	-0.199074	2.11374	1.00025	-0.198854	-0.199025	0.84269	0.842556	0.987845	0.000306968	0.000306968	-0.00744259	-0.00744259	-0.0717272	-0.226665	-0.441206	-0.00208867	2.25516	1.00685	0.184065	0.00797899	-0.0318059	-0.225122	-2.39702	-0.261771	0.974677	0.822247	0.983419	0.017986	0.793922	0.0465062	0.0465062	0.0465062	0.0465062	0.0239827	0.0239827	0.0239827	0.0239827	-0.458307	-0.519838	-0.435539	-0.00878764	8.75537e-05	-0.0833	-0.08787	0.602538	3.20647	1.46194
C18:1 c15 (ω3)	Total NFD	2.90979	0.780419	5.62177	1.5076	0.517593	0.517656	0.605629	0.605585	0.982021	0.00207296	0.00207296	-0.00566291	-0.00566291	2.17282	0.461784	-0.429601	-0.00301218	5.83379	1.53765	0.186045	0.00801877	0.372454	0.300318	-2.30912	-0.375641	0.710176	0.764426	0.983419	0.0225518	0.707811	0.0468026	0.0468026	0.0468026	0.0468026	0.0242861	0.0242861	0.0242861	0.0242861	2.46289	0.473244	-0.430854	-0.00984653	9.02393e-05	-0.0770333	-0.0830358	0.55176	7.27916	1.90624
C18:1 c9 (ω9)	Total NFD	0.582326	-0.00950194	0.279697	0.00434213	2.08199	-2.18831	0.0393201	0.0304478	0.448946	0.0357931	0.0357931	0.0283186	0.0283186	0.806609	-0.00825354	-0.401733	-0.000660406	0.48343	0.00435898	0.182218	0.00775855	1.66851	-1.89346	-2.20469	-0.0851198	0.0976774	0.0605722	0.629122	0.0292768	0.9323	0.072314	0.072314	0.072314	0.072314	0.0504002	0.0504002	0.0504002	0.0504002	1.05785	-0.00903431	-0.394002	-0.00672414	8.03936e-05	-0.0676623	-0.0860438	0.728117	0.632353	0.00525666
C18:1 t10-11	Total NFD	-0.0166905	-0.010718	0.317704	0.19609	-0.0525348	-0.0546589	0.958184	0.956495	0.994515	2.31591e-05	2.31591e-05	-0.0077286	-0.0077286	0.395982	-0.0199561	-0.438791	-0.00247702	0.531747	0.193079	0.183727	0.00780941	0.74468	-0.103357	-2.38828	-0.317184	0.457841	0.917843	0.984579	0.0184002	0.751625	0.0462059	0.0462059	0.0462059	0.0462059	0.0236753	0.0236753	0.0236753	0.0236753	0.621574	-0.024716	-0.436976	-0.00914502	9.07651e-05	-0.0804999	-0.0840235	0.571744	0.70968	0.234368
C18:1 t12 (ω6)	Total NFD	0.992009	0.25093	3.91613	0.990344	0.253313	0.253377	0.800429	0.80038	0.987845	0.000497425	0.000497425	-0.00725066	-0.00725066	0.506327	0.0201435	-0.438049	-0.00247921	3.9686	0.988192	0.185245	0.0078637	0.127583	0.0203842	-2.36471	-0.315272	0.89868	0.983769	0.993456	0.0195594	0.753072	0.0461288	0.0461288	0.0461288	0.0461288	0.0235964	0.0235964	0.0235964	0.0235964	2.00294	0.337569	-0.428446	-0.00948597	9.3062e-05	-0.0740822	-0.0786183	0.553528	5.13178	1.28296
[truncated: 116 more rows]
[truncated: 112 more columns]
