# Supplementary material for: Associations between dairy fat intake, milk-derived free fatty acids, and cardiometabolic risk in Dutch adults
Source: Eur J Nutr. 2022 Aug 5;62(1):185–98. doi: 10.1007/s00394-022-02974-0 (PMC9899750; doi:10.1007/s00394-022-02974-0)
Supplement: Supplementary file 4 — (XLSX 1602 KB) [file 394_2022_2974_MOESM4_ESM.xlsx]

## Sheet: Info
Supplementary Information
European Journal of Nutrition
Associations between dairy fat intake, milk-derived free fatty acids, and cardiometabolic risk in Dutch adults
Katherine J. Li1,2*, Elske M. Brouwer-Brolsma1, Charlotte Fleuti2, René Badertscher2, Guy Vergères2, Edith J.M. Feskens1, Kathryn J. Burton-Pimentel2
1 Division of Human Nutrition and Health, Department of Agrotechnology and Food Science, Wageningen University & Research, Wageningen, The Netherlands
2 Agroscope, Federal Office for Agriculture (FOAG), Federal Department of Economic Affairs, Education and Research (EAER), Bern, Switzerland
* Corresponding Author
Food Microbial Systems Research Division
Agroscope, Federal Office for Agriculture (FOAG)
Federal Department of Economic Affairs, Education and Research (EAER)
Schwarzenburgstrasse 161, CH-3003 Bern
katherinejia.li@agroscope.admin.ch

## Sheet: Table S8
Table S8 Results of multiple regression analyses between plasma free fatty acids and CMD risk factors
Fatty acids	CMD risk factors	Model 0													Model 1																									Model 2
		Std.Beta_Intercept	Std.Beta	Std.Error_Intercept	Std.Error	t-value_Intercept	t-value	p-value_Intercept	p-value	p_value_FDR	R.sq_Intercept	R.sq	Adj.R.sq_Intercept	Adj.R.sq	Std.Beta_Intercept	Std.Beta	Std.Beta_SEXMale	Std.Beta_AGE	Std.Error_Intercept	Std.Error	Std.Error_SEXMale	Std.Error_AGE	t-value_Intercept	t-value	t-value_SEXMale	t-value_Age	p-value_Intercept	p-value	p_value_FDR	p-value_SEXMale	p-value_AGE	R.sq_Intercept	R.sq	R.sq_SEXMale	R.sq_AGE	Adj.R.sq_Intercept	Adj.R.sq	Adj.R.sq_SEXMale	Adj.R.sq_AGE	Std.Beta_Intercept	Std.Beta	Std.Beta_SEXMale	Std.Beta_AGE	Std.Beta_PA_min_week	Std.Beta_smoking_new categorizationsmoker	Std.Beta_EDUCATIntermediate	Std.Beta_EDUCATLow	Std.Error_Intercept	Std.Error
C12:1 u	BMI (Log)	-0.248885	-0.324007	0.156342	0.169548	-1.59193	-1.91101	0.113849	0.0582225	0.251167	0.0275303	0.0275303	0.0199917	0.0199917	-1.37323	-0.396259	0.232437	0.0163283	0.484248	0.16898	0.180695	0.00778681	-2.83581	-2.34501	1.28635	2.09692	0.00532101	0.0205772	0.216425	0.200661	0.0379839	0.0778293	0.0778293	0.0778293	0.0778293	0.0560457	0.0560457	0.0560457	0.0560457	-1.55015	-0.333676	0.391123	0.0155543	7.91157e-05	0.115211	-0.143962	-0.498536	0.534123	0.160224
C12:1 u	Continuous MetS score	-0.0768178	-0.0998265	0.158769	0.17179	-0.483835	-0.581095	0.62933	0.562198	0.814614	0.00263112	0.00263112	-0.00516083	-0.00516083	-0.126303	-0.103072	0.00389305	0.000789609	0.511085	0.176039	0.188981	0.0081646	-0.247128	-0.585508	0.0206002	0.0967113	0.805211	0.559253	0.853913	0.983597	0.923109	0.00271361	0.00271361	0.00271361	0.00271361	-0.0210313	-0.0210313	-0.0210313	-0.0210313	-0.0795061	-0.0296057	0.119084	-0.00397863	9.9753e-05	0.433149	-0.203454	-0.228105	0.64272	0.190067
C12:1 u	DBP	0.0248726	0.03238	0.158518	0.171908	0.156907	0.188357	0.875563	0.850893	0.937249	0.00027495	0.00027495	-0.00747486	-0.00747486	-1.7112	-0.0793985	0.510126	0.0234398	0.466638	0.162835	0.174123	0.00750364	-3.66708	-0.487602	2.92968	3.1238	0.000359398	0.626672	0.888394	0.00402394	0.00221208	0.143681	0.143681	0.143681	0.143681	0.123453	0.123453	0.123453	0.123453	-1.70135	-0.128433	0.533193	0.0212336	3.18826e-05	0.137735	-0.112921	0.110696	0.599277	0.179769
C12:1 u	HbA1c (Log)	0.0774101	0.101152	0.158333	0.172058	0.488907	0.587897	0.625744	0.557637	0.810214	0.00269291	0.00269291	-0.00509856	-0.00509856	-1.57234	0.00437611	-0.223758	0.0305873	0.488035	0.165625	0.177777	0.00783065	-3.22177	0.0264217	-1.25864	3.9061	0.00162151	0.978963	0.989082	0.210486	0.000152124	0.114625	0.114625	0.114625	0.114625	0.0935444	0.0935444	0.0935444	0.0935444	-1.18327	0.123466	-0.242628	0.0216874	8.53025e-05	0.622898	-0.27825	-0.113465	0.677412	0.191602
C12:1 u	Plasma glucose (Log)	0.301088	0.39127	0.155732	0.168504	1.93337	2.32202	0.055398	0.0218111	0.148665	0.0404206	0.0404206	0.0329239	0.0329239	-0.500069	0.338175	0.219879	0.0109313	0.493869	0.170109	0.182615	0.00788957	-1.01255	1.988	1.20406	1.38553	0.313213	0.04898	0.318404	0.230824	0.168337	0.068772	0.068772	0.068772	0.068772	0.0465999	0.0465999	0.0465999	0.0465999	-0.801926	0.388882	0.194501	0.0109486	0.000188244	0.366584	-0.203403	0.012464	0.665847	0.196906
C12:1 u	Plasma HDL-cholesterol	0.0378569	0.0491959	0.158927	0.171962	0.238203	0.286086	0.812105	0.775275	0.915197	0.000639008	0.000639008	-0.0071685	-0.0071685	-0.343864	0.0274817	-0.922925	0.0173445	0.455421	0.156866	0.168398	0.00727536	-0.755046	0.175192	-5.4806	2.38401	0.45163	0.86121	0.957274	2.21537e-07	0.0186175	0.20812	0.20812	0.20812	0.20812	0.189266	0.189266	0.189266	0.189266	-0.761445	-0.00893467	-1.07562	0.0232994	7.26908e-05	-0.0726157	0.00760563	0.102677	0.583149	0.17245
C12:1 u	Plasma LDL-cholesterol	0.156764	0.203719	0.158105	0.171072	0.991523	1.19084	0.323301	0.235921	0.529656	0.0109575	0.0109575	0.00323058	0.00323058	-1.42978	0.0996062	0.139278	0.0251447	0.486592	0.167602	0.179924	0.00777333	-2.93836	0.5943	0.774089	3.23475	0.00392514	0.553377	0.850524	0.440328	0.00155505	0.0960101	0.0960101	0.0960101	0.0960101	0.0744865	0.0744865	0.0744865	0.0744865	-1.0269	0.126864	0.248243	0.0208981	-7.26299e-05	-0.141852	-0.144129	-0.122035	0.601522	0.177884
C12:1 u	Plasma total-cholesterol	0.17192	0.223811	0.157495	0.170798	1.09159	1.31038	0.277049	0.192395	0.466989	0.013136	0.013136	0.00548588	0.00548588	-1.71038	0.103754	-0.236632	0.0346688	0.46199	0.161213	0.172389	0.0074289	-3.7022	0.643583	-1.37266	4.66675	0.000317331	0.521006	0.825856	0.172277	7.65315e-06	0.160655	0.160655	0.160655	0.160655	0.140828	0.140828	0.140828	0.140828	-1.5308	0.152074	-0.20588	0.0330608	-6.69721e-06	-0.0702022	-0.176199	-0.141443	0.579708	0.173898
C12:1 u	SBP	0.076426	0.099494	0.158334	0.171708	0.482689	0.579437	0.630135	0.563305	0.815273	0.00259594	0.00259594	-0.00513588	-0.00513588	-2.48766	-0.0652795	0.532845	0.0372044	0.432414	0.150892	0.161353	0.0069533	-5.75296	-0.432624	3.30236	5.35061	6.20415e-08	0.666022	0.905847	0.00124543	3.9516e-07	0.264684	0.264684	0.264684	0.264684	0.247314	0.247314	0.247314	0.247314	-2.46631	-0.0701256	0.650905	0.0341103	3.65458e-05	0.250781	-0.0991808	0.0481794	0.556715	0.167001
C12:1 u	SCORE (Log)	0.15473	0.204939	0.159262	0.172993	0.971542	1.18466	0.333266	0.238532	0.533644	0.0117536	0.0117536	0.00337865	0.00337865	-4.87458	-0.0729934	0.59698	0.078453	0.155895	0.0528242	0.0589205	0.00252187	-31.2683	-1.38182	10.132	31.1091	2.37171e-58	0.169684	0.528331	1.15141e-17	4.02767e-58	0.91163	0.91163	0.91163	0.91163	0.909345	0.909345	0.909345	0.909345	-5.00022	-0.0327223	0.632168	0.0769961	6.5808e-05	0.273873	0.0171438	0.0260317	0.175615	0.0526802
C12:1 u	Serum TG (Log)	0.0301754	0.0392833	0.158508	0.171896	0.190372	0.228529	0.849317	0.819597	0.932723	0.000404685	0.000404685	-0.00734412	-0.00734412	-1.01915	-0.0280822	0.172124	0.0157638	0.493722	0.172286	0.18423	0.00793916	-2.06421	-0.162998	0.934289	1.98557	0.0410339	0.870779	0.961244	0.351928	0.0492348	0.0413913	0.0413913	0.0413913	0.0413913	0.018747	0.018747	0.018747	0.018747	-1.08717	0.0823834	0.201673	0.0134843	0.000114007	0.203534	-0.111627	-0.0218387	0.654691	0.196391
C12:1 u	Waist circumference	-0.296329	-0.385771	0.155415	0.168543	-1.90669	-2.28886	0.0587849	0.0237133	0.155396	0.0390264	0.0390264	0.031577	0.031577	-2.03933	-0.498392	0.787797	0.0203033	0.435765	0.152061	0.162603	0.00700719	-4.67988	-3.27757	4.8449	2.8975	7.24689e-06	0.00135065	0.0426206	3.62163e-06	0.00443173	0.253242	0.253242	0.253242	0.253242	0.235602	0.235602	0.235602	0.235602	-2.26862	-0.454307	0.935685	0.0193647	0.000115094	0.139639	-0.12964	-0.411614	0.477902	0.143359
C14:1 c9 (ω5)	BMI (Log)	-1.12086	-0.692425	0.812005	0.498736	-1.38036	-1.38836	0.169864	0.16742	0.434885	0.0147222	0.0147222	0.00708439	0.00708439	-2.49637	-0.890502	0.181069	0.0166803	1.01732	0.508028	0.183798	0.00798828	-2.45388	-1.75286	0.985149	2.0881	0.015488	0.0820388	0.388933	0.326424	0.038787	0.060626	0.060626	0.060626	0.060626	0.0384361	0.0384361	0.0384361	0.0384361	-2.41207	-0.744063	0.341454	0.0149449	5.30416e-05	0.193848	-0.149056	-0.528256	1.01775	0.506979
C14:1 c9 (ω5)	Continuous MetS score	-0.60744	-0.375244	0.816352	0.50137	-0.74409	-0.748437	0.458186	0.455569	0.749897	0.00435717	0.00435717	-0.00342129	-0.00342129	-0.72353	-0.401533	-0.017598	0.00151434	1.05157	0.523116	0.190173	0.00828412	-0.688045	-0.76758	-0.092537	0.182801	0.492689	0.444173	0.773038	0.926418	0.855248	0.00465446	0.00465446	0.00465446	0.00465446	-0.0190442	-0.0190442	-0.0190442	-0.0190442	-0.211954	-0.0982345	0.112933	-0.00391998	9.66884e-05	0.439031	-0.203562	-0.226948	1.19799	0.593987
C14:1 c9 (ω5)	DBP	0.766637	0.473601	0.815227	0.500715	0.940397	0.945849	0.348771	0.345994	0.645865	0.00688736	0.00688736	-0.000811187	-0.000811187	-1.10084	0.284851	0.521077	0.0217388	0.970892	0.484845	0.175411	0.00762375	-1.13385	0.587509	2.97061	2.85145	0.258995	0.557905	0.853384	0.00355517	0.00508119	0.144404	0.144404	0.144404	0.144404	0.124193	0.124193	0.124193	0.124193	-0.951635	0.330365	0.545168	0.0187109	3.56524e-05	0.188283	-0.118922	0.0280553	1.13014	0.562967
C14:1 c9 (ω5)	HbA1c (Log)	1.50017	0.927078	0.807441	0.496087	1.85794	1.86878	0.0654757	0.0639386	0.259626	0.0265594	0.0265594	0.0189543	0.0189543	-0.722954	0.473444	-0.202067	0.0287956	0.992025	0.491466	0.178492	0.00793309	-0.728766	0.963328	-1.13208	3.62981	0.467497	0.337228	0.694005	0.259753	0.000410899	0.121093	0.121093	0.121093	0.121093	0.100167	0.100167	0.100167	0.100167	0.152855	0.856365	-0.194738	0.0197798	0.000108075	0.612506	-0.280048	-0.169504	1.21358	0.593706
C14:1 c9 (ω5)	Plasma glucose (Log)	1.32088	0.815972	0.809664	0.497263	1.6314	1.64093	0.105265	0.103268	0.331696	0.0206028	0.0206028	0.0129513	0.0129513	0.383944	0.722022	0.263575	0.0108539	1.02484	0.509819	0.185339	0.00807354	0.374636	1.41623	1.42213	1.34438	0.708561	0.159175	0.51906	0.15746	0.181241	0.0546121	0.0546121	0.0546121	0.0546121	0.0321028	0.0321028	0.0321028	0.0321028	0.631326	1.11583	0.266606	0.0108322	0.00022462	0.283628	-0.200971	0.0173492	1.2452	0.617394
C14:1 c9 (ω5)	Plasma HDL-cholesterol	2.08661	1.28899	0.796827	0.489379	2.61864	2.63394	0.00989341	0.00948079	0.0892556	0.0514137	0.0514137	0.0440029	0.0440029	1.19041	0.868298	-0.882911	0.01421	0.925093	0.460197	0.167299	0.00728772	1.2868	1.8868	-5.27744	1.94986	0.200524	0.0614887	0.345798	5.54338e-07	0.0534141	0.229691	0.229691	0.229691	0.229691	0.211351	0.211351	0.211351	0.211351	0.843621	0.907001	-1.03087	0.0198073	9.25789e-05	-0.0402293	0.00211747	-0.00472572	1.07031	0.530679
C14:1 c9 (ω5)	Plasma LDL-cholesterol	0.69167	0.427277	0.815822	0.501045	0.847819	0.852772	0.398121	0.395379	0.693993	0.00564931	0.00564931	-0.00211905	-0.00211905	-1.38985	0.090625	0.146652	0.0255935	1.00343	0.499165	0.181465	0.00790482	-1.3851	0.181553	0.808152	3.23771	0.168469	0.856225	0.954848	0.420527	0.00154024	0.0937132	0.0937132	0.0937132	0.0937132	0.0721349	0.0721349	0.0721349	0.0721349	-0.527661	0.382049	0.272664	0.0207925	-6.03621e-05	-0.168325	-0.143441	-0.122516	1.12144	0.556031
C14:1 c9 (ω5)	Plasma total-cholesterol	1.26697	0.782688	0.810319	0.497701	1.56354	1.57261	0.120375	0.118259	0.357928	0.0188107	0.0188107	0.0112046	0.0112046	-1.42936	0.225926	-0.223514	0.0346044	0.962358	0.480583	0.173869	0.00755673	-1.48527	0.470108	-1.28553	4.57927	0.139952	0.639084	0.889345	0.200945	1.09795e-05	0.15938	0.15938	0.15938	0.15938	0.139523	0.139523	0.139523	0.139523	-0.664249	0.609275	-0.169624	0.0323363	1.12337e-05	-0.0971577	-0.175648	-0.159088	1.08943	0.542687
C14:1 c9 (ω5)	SBP	0.950501	0.587186	0.813707	0.499782	1.16811	1.17488	0.244916	0.242205	0.537227	0.0105871	0.0105871	0.00291725	0.00291725	-2.05331	0.196783	0.540133	0.0359489	0.900049	0.449467	0.162612	0.00706746	-2.28133	0.437814	3.32162	5.08653	0.0241941	0.662265	0.905698	0.00116903	1.27727e-06	0.26471	0.26471	0.26471	0.26471	0.247341	0.247341	0.247341	0.247341	-1.94719	0.242982	0.660599	0.0325007	4.00054e-05	0.280439	-0.102868	-0.00416993	1.04873	0.522413
C14:1 c9 (ω5)	SCORE (Log)	1.49916	0.927635	0.817697	0.502868	1.83339	1.84469	0.0692652	0.0675903	0.268546	0.0280297	0.0280297	0.0197927	0.0197927	-4.78043	0.00463502	0.596047	0.0779043	0.323678	0.160475	0.0601629	0.00259656	-14.7691	0.0288831	9.9072	30.0029	2.04724e-28	0.977007	0.988611	3.89525e-17	1.69452e-56	0.910176	0.910176	0.910176	0.910176	0.907853	0.907853	0.907853	0.907853	-4.80674	0.0855834	0.63529	0.0763481	6.68001e-05	0.286798	0.0156055	0.00481342	0.331095	0.164931
C14:1 c9 (ω5)	Serum TG (Log)	-0.76329	-0.471534	0.815252	0.500731	-0.936263	-0.941691	0.350887	0.348111	0.646053	0.00682735	0.00682735	-0.000871661	-0.000871661	-2.25144	-0.702352	0.139172	0.0182332	1.02018	0.509458	0.184316	0.00801078	-2.2069	-1.37863	0.755072	2.27608	0.0291181	0.170434	0.528331	0.451604	0.0245155	0.0553281	0.0553281	0.0553281	0.0553281	0.033013	0.033013	0.033013	0.033013	-1.88426	-0.392238	0.184901	0.0157715	0.000107552	0.165181	-0.106596	0.0519887	1.23204	0.613726
C14:1 c9 (ω5)	Waist circumference	-1.36003	-0.840181	0.809135	0.496973	-1.68085	-1.6906	0.0952117	0.0933289	0.314664	0.0216757	0.0216757	0.0140918	0.0140918	-3.15306	-0.954272	0.730789	0.0201122	0.92928	0.464064	0.167893	0.007297	-3.39301	-2.05634	4.35272	2.75623	0.000922361	0.0417984	0.303566	2.73903e-05	0.00670854	0.216174	0.216174	0.216174	0.216174	0.197658	0.197658	0.197658	0.197658	-3.04005	-0.783744	0.87962	0.0176843	8.47262e-05	0.254246	-0.138077	-0.478551	0.933334	0.464929
C14:1 t9 (ω5)	BMI (Log)	0.0315587	-0.0558483	0.096896	0.0736113	0.325697	-0.758692	0.745181	0.449421	0.747135	0.00444229	0.00444229	-0.00327521	-0.00327521	-1.02317	-0.107177	0.222148	0.0167139	0.454061	0.0759022	0.183077	0.00815302	-2.25336	-1.41204	1.21342	2.05002	0.0259511	0.160383	0.51906	0.227223	0.0424202	0.0527709	0.0527709	0.0527709	0.0527709	0.0303954	0.0303954	0.0303954	0.0303954	-1.17427	-0.0556817	0.377173	0.0142004	6.58708e-05	0.200099	-0.162194	-0.55582	0.507643	0.0745481
C14:1 t9 (ω5)	Continuous MetS score	-0.0264782	0.0461944	0.0975835	0.073889	-0.271339	0.625186	0.786568	0.532962	0.798038	0.00304428	0.00304428	-0.00474444	-0.00474444	0.0625549	0.0506961	0.000874698	-0.00163908	0.471127	0.0779253	0.188832	0.00840771	0.132777	0.650573	0.00463214	-0.19495	0.894581	0.516507	0.823319	0.996311	0.845746	0.00334804	0.00334804	0.00334804	0.00334804	-0.0203818	-0.0203818	-0.0203818	-0.0203818	0.0852599	0.107738	0.122383	-0.00812617	0.00010655	0.47782	-0.189367	-0.351799	0.592534	0.0859554
C14:1 t9 (ω5)	DBP	-0.0562019	0.0994583	0.0964254	0.0732538	-0.582853	1.35772	0.56101	0.176922	0.444927	0.0140887	0.0140887	0.00644594	0.00644594	-1.57948	0.0283026	0.50795	0.0219199	0.431865	0.0721918	0.174127	0.00775447	-3.65735	0.392047	2.91712	2.82675	0.000371946	0.695681	0.912808	0.00417879	0.00546452	0.143115	0.143115	0.143115	0.143115	0.122874	0.122874	0.122874	0.122874	-1.484	0.0390516	0.529769	0.0185227	3.09408e-05	0.190194	-0.110963	0.0252826	0.559358	0.0821424
C14:1 t9 (ω5)	HbA1c (Log)	-0.0647551	0.112717	0.0969054	0.0734071	-0.66823	1.53551	0.50519	0.127128	0.372937	0.018087	0.018087	0.0104158	0.0104158	-1.532	0.0377541	-0.223591	0.0294251	0.453763	0.0733238	0.177545	0.00806499	-3.3762	0.514895	-1.25935	3.6485	0.00097768	0.607528	0.880311	0.210232	0.000384797	0.116479	0.116479	0.116479	0.116479	0.0954426	0.0954426	0.0954426	0.0954426	-1.25405	0.0820971	-0.234747	0.0200384	9.48266e-05	0.610251	-0.26196	-0.156547	0.631199	0.0871123
C14:1 t9 (ω5)	Plasma glucose (Log)	-0.100984	0.176179	0.095544	0.0723448	-1.05694	2.43527	0.292531	0.0162582	0.125358	0.0442806	0.0442806	0.0368141	0.0368141	-0.742493	0.148246	0.232194	0.0089591	0.455543	0.0753477	0.182586	0.0081296	-1.62991	1.96749	1.27169	1.10203	0.105619	0.0513233	0.323329	0.205825	0.272548	0.0681905	0.0681905	0.0681905	0.0681905	0.0460045	0.0460045	0.0460045	0.0460045	-1.11515	0.184281	0.218884	0.00844856	0.00021296	0.308017	-0.169214	-0.048507	0.617898	0.0896348
C14:1 t9 (ω5)	Plasma HDL-cholesterol	-0.0215444	0.0375869	0.0976338	0.0739272	-0.220666	0.508432	0.825704	0.612026	0.836237	0.00201548	0.00201548	-0.00578127	-0.00578127	-0.375174	0.00236528	-0.921999	0.0174902	0.419998	0.0694684	0.168339	0.00749525	-0.893276	0.0340483	-5.47703	2.3335	0.373412	0.972893	0.987959	2.25178e-07	0.0212056	0.207934	0.207934	0.207934	0.207934	0.189076	0.189076	0.189076	0.189076	-0.76513	-0.0136363	-1.07658	0.0236918	7.14529e-05	-0.0743751	0.00553141	0.113988	0.541986	0.0786227
C14:1 t9 (ω5)	Plasma LDL-cholesterol	-0.0961056	0.167668	0.0957525	0.0725026	-1.00369	2.31258	0.317423	0.022342	0.150532	0.0401057	0.0401057	0.0326065	0.0326065	-1.42981	0.103188	0.143361	0.0226829	0.44587	0.0737476	0.178709	0.00795696	-3.2068	1.3992	0.802204	2.8507	0.00170153	0.16421	0.521455	0.423945	0.00509849	0.107346	0.107346	0.107346	0.107346	0.0860923	0.0860923	0.0860923	0.0860923	-1.0332	0.142967	0.259706	0.017131	-5.86623e-05	-0.133598	-0.12162	-0.229244	0.551279	0.0799708
C14:1 t9 (ω5)	Plasma total-cholesterol	-0.127124	0.224966	0.0935465	0.0710667	-1.35894	3.16556	0.176538	0.00193151	0.0398652	0.0720811	0.0720811	0.0648879	0.0648879	-1.66184	0.141412	-0.234199	0.030931	0.421486	0.0704569	0.169943	0.00756811	-3.9428	2.00708	-1.37811	4.08702	0.000132329	0.0468647	0.316894	0.170594	7.69447e-05	0.183806	0.183806	0.183806	0.183806	0.164526	0.164526	0.164526	0.164526	-1.50113	0.192665	-0.194141	0.0276214	1.08347e-05	-0.0541667	-0.143065	-0.290593	0.525321	0.0771442
C14:1 t9 (ω5)	SBP	-0.0588503	0.104145	0.096359	0.0732033	-0.61074	1.42268	0.542446	0.157242	0.418374	0.0154478	0.0154478	0.00781558	0.00781558	-2.42085	-0.0102682	0.531133	0.0370308	0.400317	0.0669181	0.161407	0.00718799	-6.04733	-0.153445	3.29065	5.15177	1.53032e-08	0.878291	0.961244	0.00129415	9.59026e-07	0.263737	0.263737	0.263737	0.263737	0.246344	0.246344	0.246344	0.246344	-2.37896	-0.00474813	0.648197	0.033574	3.42401e-05	0.270896	-0.10198	0.0288554	0.519323	0.0762634
C14:1 t9 (ω5)	SCORE (Log)	-0.136312	0.227815	0.0979459	0.0718644	-1.39171	3.17007	0.166627	0.00194179	0.0398652	0.0784802	0.0784802	0.0706707	0.0706707	-4.78364	0.00396691	0.596033	0.0777864	0.147444	0.0238073	0.0594108	0.0026433	-32.4437	0.166626	10.0324	29.4277	5.07138e-60	0.867954	0.961244	1.97581e-17	1.2357e-55	0.910197	0.910197	0.910197	0.910197	0.907875	0.907875	0.907875	0.907875	-4.93752	0.0160528	0.631492	0.0760844	6.59875e-05	0.289235	0.0185484	-0.00212383	0.163617	0.0240274
C14:1 t9 (ω5)	Serum TG (Log)	-0.0944563	0.167156	0.0951601	0.0722925	-0.992605	2.31221	0.322761	0.0223501	0.150532	0.0397952	0.0397952	0.0323517	0.0323517	-0.821606	0.132053	0.171074	0.0113104	0.451418	0.0754604	0.182011	0.00810556	-1.82006	1.74997	0.939909	1.39539	0.0711055	0.0825386	0.388933	0.349048	0.165334	0.0637665	0.0637665	0.0637665	0.0637665	0.0416507	0.0416507	0.0416507	0.0416507	-0.964097	0.19343	0.210898	0.0073134	0.000129624	0.241353	-0.0804622	-0.195936	0.595428	0.0874395
C14:1 t9 (ω5)	Waist circumference	0.0183091	-0.0324009	0.0970393	0.0737202	0.188677	-0.439513	0.850642	0.661026	0.857917	0.00149521	0.00149521	-0.00624513	-0.00624513	-1.55859	-0.102102	0.774782	0.019739	0.416352	0.0695985	0.167872	0.00747591	-3.74344	-1.46701	4.61531	2.64035	0.000273896	0.144845	0.499629	9.46783e-06	0.00932082	0.203572	0.203572	0.203572	0.203572	0.184759	0.184759	0.184759	0.184759	-1.74633	-0.0670443	0.916973	0.0172039	9.76629e-05	0.258085	-0.153161	-0.498793	0.466212	0.0684639
C15	BMI (Log)	-1.73911	-0.635132	1.14438	0.416725	-1.5197	-1.5241	0.131033	0.12993	0.375343	0.0176884	0.0176884	0.0100736	0.0100736	-3.6249	-0.901992	0.183272	0.0184402	1.37443	0.429521	0.182316	0.00809181	-2.63738	-2.09999	1.00524	2.27888	0.00939865	0.0377079	0.294034	0.316692	0.0243437	0.0701866	0.0701866	0.0701866	0.0701866	0.0482225	0.0482225	0.0482225	0.0482225	-2.97974	-0.62749	0.355985	0.0157215	6.00109e-05	0.18038	-0.173726	-0.528093	1.39664	0.437578
C15	Continuous MetS score	-0.448654	-0.163976	1.16072	0.423006	-0.38653	-0.387645	0.699746	0.698923	0.877716	0.0011726	0.0011726	-0.00663074	-0.00663074	-0.539942	-0.179598	-0.00792468	0.000956309	1.4254	0.447038	0.190183	0.00841869	-0.378801	-0.401751	-0.0416687	0.113594	0.705473	0.688548	0.912808	0.966829	0.909741	0.00127954	0.00127954	0.00127954	0.00127954	-0.0224995	-0.0224995	-0.0224995	-0.0224995	0.731505	0.260033	0.128493	-0.00568833	0.000103174	0.458313	-0.197211	-0.274626	1.63408	0.514222
C15	DBP	0.997307	0.364222	1.15127	0.419235	0.866267	0.868777	0.387952	0.386582	0.687616	0.00581693	0.00581693	-0.00188992	-0.00188992	-1.3868	0.07511	0.511232	0.0223979	1.32006	0.412528	0.175103	0.00777168	-1.05056	0.182072	2.9196	2.88199	0.295456	0.855816	0.954848	0.00414777	0.00464139	0.142302	0.142302	0.142302	0.142302	0.122042	0.122042	0.122042	0.122042	-0.75817	0.258973	0.537997	0.0184768	3.22549e-05	0.193076	-0.108588	0.0306757	1.55059	0.485811
C15	HbA1c (Log)	1.10399	0.403409	1.15397	0.420453	0.956687	0.959464	0.340529	0.339134	0.636436	0.00714061	0.00714061	-0.000616105	-0.000616105	-1.83902	-0.0864204	-0.227427	0.0311065	1.34406	0.419209	0.178643	0.00808293	-1.36826	-0.206151	-1.27308	3.84842	0.173666	0.837006	0.948318	0.205333	0.000187967	0.114918	0.114918	0.114918	0.114918	0.093845	0.093845	0.093845	0.093845	-0.90895	0.149132	-0.231759	0.0221874	9.15775e-05	0.592103	-0.269343	-0.0909596	1.66402	0.517615
C15	Plasma glucose (Log)	0.553432	0.202271	1.16037	0.422877	0.476945	0.478321	0.634215	0.633237	0.842866	0.00178424	0.00178424	-0.00601432	-0.00601432	-0.811724	0.0359825	0.232742	0.0134446	1.39777	0.438374	0.186497	0.00825554	-0.580726	0.0820817	1.24797	1.62856	0.562462	0.934712	0.972722	0.214358	0.105905	0.0396144	0.0396144	0.0396144	0.0396144	0.016748	0.016748	0.016748	0.016748	-0.498368	0.279973	0.222572	0.0135058	0.000204458	0.264465	-0.187018	0.106548	1.7277	0.543684
C15	Plasma HDL-cholesterol	1.25043	0.457012	1.1561	0.421323	1.08159	1.08471	0.28147	0.28009	0.571584	0.00910841	0.00910841	0.00136706	0.00136706	-0.21299	0.0547108	-0.919455	0.0172623	1.2693	0.398082	0.169356	0.00749674	-0.167801	0.137436	-5.42913	2.30264	0.867009	0.890905	0.961661	2.80005e-07	0.0229388	0.208046	0.208046	0.208046	0.208046	0.18919	0.18919	0.18919	0.18919	-0.563852	0.0625676	-1.07344	0.0228691	7.34599e-05	-0.0660048	0.00906614	0.090863	1.48434	0.467103
C15	Plasma LDL-cholesterol	3.40745	1.24537	1.12144	0.40869	3.03846	3.04723	0.00288323	0.00280601	0.0461369	0.0676371	0.0676371	0.060353	0.060353	1.35488	0.96426	0.187727	0.0206101	1.3301	0.417151	0.177468	0.00785586	1.01863	2.31154	1.05781	2.62353	0.310333	0.0224268	0.224994	0.292167	0.00977709	0.130355	0.130355	0.130355	0.130355	0.109649	0.109649	0.109649	0.109649	2.29761	1.17929	0.302048	0.0158739	-4.93394e-05	-0.107923	-0.10982	-0.243538	1.48543	0.467445
C15	Plasma total-cholesterol	4.13834	1.51135	1.09528	0.398848	3.77833	3.78928	0.000240122	0.000230802	0.00742052	0.100159	0.100159	0.0931833	0.0931833	1.26796	1.02418	-0.190011	0.0296034	1.27525	0.398525	0.169159	0.00750786	0.994283	2.56993	-1.12327	3.94298	0.321976	0.0113265	0.152838	0.263444	0.00013224	0.199544	0.199544	0.199544	0.199544	0.180636	0.180636	0.180636	0.180636	2.28694	1.34707	-0.151009	0.0270035	1.83894e-05	-0.0357558	-0.129161	-0.273503	1.43739	0.450344
C15	SBP	1.54799	0.565334	1.14651	0.417503	1.35017	1.35408	0.179325	0.178077	0.446898	0.0140143	0.0140143	0.006371	0.006371	-2.22597	0.0600982	0.533683	0.0363572	1.22304	0.382209	0.162234	0.00720049	-1.82003	0.157239	3.28959	5.04927	0.07111	0.875306	0.961244	0.00129864	1.50297e-06	0.263743	0.263743	0.263743	0.263743	0.246351	0.246351	0.246351	0.246351	-1.80363	0.1909	0.655341	0.0323261	3.75132e-05	0.28399	-0.0952536	-0.00230102	1.43871	0.450759
C15	SCORE (Log)	3.05953	1.11843	1.1454	0.41744	2.67116	2.67926	0.00862659	0.00843248	0.0825802	0.0573457	0.0573457	0.0493571	0.0493571	-4.66173	0.0419901	0.597581	0.0776853	0.43629	0.136083	0.0596619	0.0026276	-10.6849	0.308562	10.0161	29.5651	5.7192e-19	0.758208	0.920538	2.15819e-17	7.66639e-56	0.910249	0.910249	0.910249	0.910249	0.907928	0.907928	0.907928	0.907928	-4.46495	0.164836	0.637012	0.0757365	6.74289e-05	0.293949	0.0213662	-0.00791396	0.451529	0.141467
C15	Serum TG (Log)	1.30292	0.475834	1.14889	0.418367	1.13407	1.13736	0.258867	0.257496	0.54821	0.00992825	0.00992825	0.00225327	0.00225327	-0.137903	0.279421	0.183344	0.0139473	1.39344	0.435462	0.184838	0.00820372	-0.0989659	0.641666	0.99192	1.70012	0.921321	0.522246	0.826411	0.323122	0.0915559	0.0442892	0.0442892	0.0442892	0.0442892	0.0217133	0.0217133	0.0217133	0.0217133	0.539756	0.58187	0.225983	0.0110365	0.000125314	0.213255	-0.0908105	-0.0730974	1.68265	0.527188
C15	Waist circumference	-1.49431	-0.545731	1.14707	0.417705	-1.30272	-1.3065	0.19499	0.193708	0.468861	0.0130593	0.0130593	0.00540857	0.00540857	-3.80995	-0.78434	0.740956	0.0209545	1.26329	0.394787	0.167573	0.00743744	-3.0159	-1.98674	4.4217	2.81744	0.00309537	0.0491035	0.318404	2.0802e-05	0.00561574	0.21449	0.21449	0.21449	0.21449	0.195934	0.195934	0.195934	0.195934	-2.7566	-0.365568	0.905743	0.0168373	9.66268e-05	0.257916	-0.154744	-0.518892	1.29377	0.405349
C15 aiso	BMI (Log)	0.0744993	0.0451961	0.856301	0.516756	0.0870013	0.0874613	0.930805	0.930441	0.969595	5.92947e-05	5.92947e-05	-0.00769218	-0.00769218	-1.20329	-0.170207	0.221081	0.0138573	1.06148	0.52392	0.184449	0.00804067	-1.1336	-0.324871	1.1986	1.7234	0.259096	0.745813	0.914748	0.232915	0.0872495	0.0386985	0.0386985	0.0386985	0.0386985	0.0159906	0.0159906	0.0159906	0.0159906	-1.88545	-0.441275	0.385219	0.0131447	6.45837e-05	0.201024	-0.157116	-0.536001	1.1655	0.597152
C15 aiso	Continuous MetS score	0.663748	0.402757	0.854404	0.515699	0.776854	0.780992	0.438678	0.436249	0.735604	0.00474263	0.00474263	-0.00303282	-0.00303282	0.781588	0.424293	0.00244512	-0.00149282	1.08297	0.53308	0.188691	0.00823795	0.72171	0.795928	0.0129584	-0.181213	0.47181	0.427571	0.757361	0.989682	0.856492	0.00500283	0.00500283	0.00500283	0.00500283	-0.0186876	-0.0186876	-0.0186876	-0.0186876	1.33445	0.778619	0.106563	-0.00599503	0.000107838	0.472681	-0.198266	-0.37601	1.3493	0.689077
C15 aiso	DBP	2.67903	1.62528	0.822842	0.496564	3.25583	3.27305	0.00144439	0.00136562	0.0302211	0.0766775	0.0766775	0.06952	0.06952	0.827635	1.3293	0.514428	0.0182807	0.973884	0.480686	0.169228	0.00737715	0.849829	2.76543	3.03985	2.47802	0.397019	0.00653281	0.114355	0.00287504	0.0145244	0.190806	0.190806	0.190806	0.190806	0.171691	0.171691	0.171691	0.171691	1.18841	1.54222	0.506654	0.0165808	4.61283e-05	0.237847	-0.105627	-0.206945	1.24764	0.639241
C15 aiso	HbA1c (Log)	0.909529	0.55192	0.852688	0.514687	1.06666	1.07234	0.288133	0.285584	0.580018	0.00890375	0.00890375	0.00116081	0.00116081	-1.33477	0.13173	-0.223127	0.0301569	1.02848	0.502893	0.177694	0.00792951	-1.29781	0.261945	-1.25568	3.80313	0.196723	0.793792	0.92836	0.211556	0.000221606	0.115102	0.115102	0.115102	0.115102	0.0940327	0.0940327	0.0940327	0.0940327	-0.952547	0.225601	-0.240897	0.0224877	9.16324e-05	0.592803	-0.27269	-0.110556	1.39368	0.701305
C15 aiso	Plasma glucose (Log)	1.18209	0.717284	0.849972	0.513023	1.39074	1.39815	0.166716	0.164486	0.430543	0.0150424	0.0150424	0.00734738	0.00734738	0.0640205	0.535534	0.23353	0.0118063	1.05957	0.521563	0.184614	0.00805997	0.0604212	1.02679	1.26496	1.4648	0.951916	0.306488	0.670233	0.208219	0.145466	0.0475327	0.0475327	0.0475327	0.0475327	0.0248549	0.0248549	0.0248549	0.0248549	-0.0806371	0.707156	0.200857	0.0134632	0.000207969	0.274806	-0.189143	0.0205973	1.42925	0.729904
C15 aiso	Plasma HDL-cholesterol	0.998776	0.60605	0.851827	0.514143	1.17251	1.17876	0.24317	0.240682	0.535407	0.0107386	0.0107386	0.00301004	0.00301004	0.381937	0.413479	-0.920108	0.0161463	0.963342	0.474196	0.167848	0.00732798	0.396471	0.871958	-5.4818	2.20338	0.692428	0.38489	0.727109	2.20332e-07	0.0293858	0.212678	0.212678	0.212678	0.212678	0.193932	0.193932	0.193932	0.193932	0.000947881	0.425218	-1.08215	0.0222738	7.73215e-05	-0.0532483	0.0106051	0.0243819	1.22945	0.627867
C15 aiso	Plasma LDL-cholesterol	0.799163	0.484926	0.853489	0.515146	0.936349	0.941337	0.350857	0.348305	0.646053	0.00687518	0.00687518	-0.000883608	-0.000883608	-1.35576	0.107612	0.143067	0.0255744	1.03352	0.508738	0.180074	0.00786178	-1.3118	0.211526	0.794488	3.25301	0.191973	0.832818	0.948318	0.428405	0.00146578	0.0937979	0.0937979	0.0937979	0.0937979	0.0722216	0.0722216	0.0722216	0.0722216	-0.210963	0.559758	0.245559	0.020997	-6.24053e-05	-0.158927	-0.136997	-0.177603	1.26968	0.648415
C15 aiso	Plasma total-cholesterol	0.963346	0.584428	0.852071	0.514203	1.13059	1.13657	0.260324	0.257825	0.54821	0.00991462	0.00991462	0.00223954	0.00223954	-1.69073	0.0794793	-0.23349	0.0351964	0.993375	0.490307	0.172615	0.00752479	-1.70201	0.162101	-1.35267	4.67739	0.0912001	0.871484	0.961244	0.178566	7.32238e-06	0.158091	0.158091	0.158091	0.158091	0.138204	0.138204	0.138204	0.138204	-0.638534	0.620478	-0.209133	0.0332465	4.78532e-06	-0.0928802	-0.167177	-0.198642	1.2391	0.634863
C15 aiso	SBP	2.5383	1.5399	0.826329	0.498669	3.07178	3.08802	0.00259598	0.00246753	0.0454201	0.0688333	0.0688333	0.061615	0.061615	-0.527849	1.02349	0.536047	0.0332002	0.910643	0.449472	0.158239	0.0068981	-0.579644	2.27709	3.38758	4.81294	0.563182	0.0244536	0.236755	0.00093927	4.14708e-06	0.292486	0.292486	0.292486	0.292486	0.275773	0.275773	0.275773	0.275773	-0.202947	1.23085	0.630904	0.0307239	4.88292e-05	0.320676	-0.0923921	-0.194112	1.16623	0.59753
C15 aiso	SCORE (Log)	1.97775	1.20022	0.865106	0.522172	2.28613	2.29852	0.0240306	0.0232925	0.153839	0.042854	0.042854	0.0347426	0.0347426	-4.57517	0.116874	0.596133	0.0775456	0.333497	0.164606	0.0592704	0.00256331	-13.7188	0.710026	10.0578	30.2521	4.84931e-26	0.479113	0.794172	1.72125e-17	7.22975e-57	0.910565	0.910565	0.910565	0.910565	0.908252	0.908252	0.908252	0.908252	-4.5089	0.254019	0.627375	0.0761129	6.78279e-05	0.293937	0.0179996	-0.0302951	0.373027	0.191124
C15 aiso	Serum TG (Log)	-0.935568	-0.567576	0.852314	0.514349	-1.09768	-1.10348	0.274388	0.271871	0.560857	0.0093511	0.0093511	0.00167165	0.00167165	-2.54208	-0.847586	0.167289	0.0184469	1.04909	0.517807	0.182297	0.00794684	-2.42313	-1.63688	0.917673	2.32128	0.0167975	0.104132	0.435972	0.36053	0.0218647	0.0610011	0.0610011	0.0610011	0.0610011	0.0388201	0.0388201	0.0388201	0.0388201	-2.22876	-0.585438	0.212973	0.0155902	0.000109548	0.15514	-0.113392	0.110392	1.39712	0.71583
C15 aiso	Waist circumference	-0.29675	-0.180028	0.855924	0.516528	-0.346701	-0.348534	0.729381	0.728007	0.895593	0.000940788	0.000940788	-0.00680386	-0.00680386	-2.32784	-0.487464	0.772195	0.0181306	0.970374	0.478954	0.168618	0.00735056	-2.39891	-1.01777	4.57955	2.46656	0.0178973	0.310723	0.672386	1.09671e-05	0.0149748	0.196629	0.196629	0.196629	0.196629	0.177651	0.177651	0.177651	0.177651	-2.52598	-0.487846	0.926045	0.0158382	9.66168e-05	0.260902	-0.146733	-0.482629	1.07126	0.548871
C15 iso	BMI (Log)	-0.464885	-0.293498	1.40515	0.885395	-0.330843	-0.331489	0.7413	0.740813	0.899107	0.000851094	0.000851094	-0.00689425	-0.00689425	-1.89485	-0.604348	0.227656	0.0140453	1.53705	0.885017	0.184363	0.00790813	-1.23279	-0.682866	1.23482	1.77606	0.219933	0.495935	0.804832	0.219175	0.0781181	0.0414192	0.0414192	0.0414192	0.0414192	0.0187756	0.0187756	0.0187756	0.0187756	-2.50131	-0.860031	0.391716	0.0127935	6.43566e-05	0.193517	-0.161841	-0.506513	1.64891	0.969629
C15 iso	Continuous MetS score	1.26002	0.795152	1.40637	0.885776	0.89594	0.89769	0.371967	0.371036	0.672207	0.0062563	0.0062563	-0.00150733	-0.00150733	1.37158	0.820004	-0.00921949	-0.00117473	1.58253	0.906246	0.188842	0.00812436	0.8667	0.904836	-0.0488213	-0.144594	0.387754	0.367279	0.716889	0.961139	0.885263	0.00645609	0.00645609	0.00645609	0.00645609	-0.0171997	-0.0171997	-0.0171997	-0.0171997	2.58822	1.60928	0.0895057	-0.00568172	0.000107746	0.487277	-0.184367	-0.436902	1.92901	1.12622
C15 iso	DBP	4.25579	2.68683	1.35469	0.853598	3.14152	3.14765	0.00208485	0.00204469	0.0405134	0.071326	0.071326	0.0641269	0.0641269	2.02752	2.19172	0.487147	0.0200347	1.41434	0.81436	0.169644	0.00727677	1.43355	2.69134	2.87158	2.75323	0.154158	0.00807516	0.126239	0.00478722	0.00676664	0.188369	0.188369	0.188369	0.188369	0.169196	0.169196	0.169196	0.169196	2.84608	2.70053	0.488471	0.0180242	4.50266e-05	0.255282	-0.0919181	-0.271803	1.7586	1.03413
C15 iso	HbA1c (Log)	0.653164	0.412439	1.40511	0.885515	0.464848	0.465762	0.64283	0.642178	0.846959	0.00169193	0.00169193	-0.00610735	-0.00610735	-1.60027	-0.0136284	-0.223519	0.0306376	1.48307	0.850663	0.177922	0.00780981	-1.07902	-0.0160209	-1.25628	3.92297	0.282639	0.987243	0.992485	0.21134	0.000142937	0.114622	0.114622	0.114622	0.114622	0.0935412	0.0935412	0.0935412	0.0935412	-1.3455	0.00478477	-0.237383	0.0230151	8.92556e-05	0.583394	-0.274055	-0.071123	1.9551	1.14007
C15 iso	Plasma glucose (Log)	2.06768	1.30484	1.39885	0.881043	1.47813	1.48102	0.14183	0.14106	0.394043	0.0168473	0.0168473	0.00916641	0.00916641	0.751047	1.00048	0.219215	0.0122556	1.54813	0.88655	0.184737	0.00794779	0.485131	1.12851	1.18663	1.54202	0.628426	0.261247	0.627042	0.237605	0.125578	0.0491735	0.0491735	0.0491735	0.0491735	0.0265348	0.0265348	0.0265348	0.0265348	0.211043	0.942828	0.194493	0.0141969	0.000205025	0.273545	-0.182891	0.0293296	2.05509	1.19983
C15 iso	Plasma HDL-cholesterol	0.714692	0.451016	1.40937	0.887665	0.507102	0.508092	0.612956	0.612263	0.836237	0.0020128	0.0020128	-0.00578398	-0.00578398	0.427394	0.482136	-0.927723	0.016896	1.411	0.808021	0.168374	0.00724378	0.302902	0.596688	-5.50991	2.33249	0.762464	0.551787	0.850404	1.93771e-07	0.0212607	0.210159	0.210159	0.210159	0.210159	0.191353	0.191353	0.191353	0.191353	-0.514534	0.14381	-1.07854	0.0230815	7.32178e-05	-0.0658474	0.00916688	0.0818634	1.76894	1.03277
C15 iso	Plasma LDL-cholesterol	0.396183	0.250016	1.41035	0.888285	0.280911	0.281459	0.779232	0.778813	0.917771	0.000618519	0.000618519	-0.00718915	-0.00718915	-2.0295	-0.284916	0.145942	0.0263389	1.51099	0.865278	0.180305	0.00775708	-1.34316	-0.329277	0.80942	3.39547	0.181634	0.742493	0.914748	0.419799	0.0009168	0.0942555	0.0942555	0.0942555	0.0942555	0.0726901	0.0726901	0.0726901	0.0726901	-0.206995	0.607335	0.242966	0.0216982	-6.55023e-05	-0.163814	-0.133756	-0.153536	1.82664	1.06645
C15 iso	Plasma total-cholesterol	0.215053	0.135771	1.40562	0.885691	0.152995	0.153293	0.878642	0.878407	0.947345	0.000182128	0.000182128	-0.0075684	-0.0075684	-2.50414	-0.401627	-0.23005	0.0359802	1.43929	0.828731	0.172638	0.00740518	-1.73984	-0.484629	-1.33256	4.85878	0.08431	0.628774	0.889025	0.185063	3.41397e-06	0.159472	0.159472	0.159472	0.159472	0.139617	0.139617	0.139617	0.139617	-0.939421	0.489373	-0.207595	0.0342501	6.34158e-07	-0.103082	-0.167155	-0.15	1.76208	1.03618
C15 iso	SBP	3.58299	2.26207	1.36976	0.863091	2.61578	2.62089	0.00996379	0.00982336	0.089634	0.0505565	0.0505565	0.0431965	0.0431965	0.0965045	1.50727	0.516758	0.0347803	1.32702	0.764083	0.159171	0.00682752	0.0727228	1.97265	3.24657	5.09414	0.942141	0.0507076	0.323329	0.00149392	1.23542e-06	0.285493	0.285493	0.285493	0.285493	0.268615	0.268615	0.268615	0.268615	0.781454	1.94639	0.61949	0.0320238	4.66527e-05	0.328569	-0.0833727	-0.219729	1.65407	0.972658
C15 iso	SCORE (Log)	2.56358	1.61924	1.43852	0.906815	1.7821	1.78563	0.0773055	0.0767278	0.288452	0.0263101	0.0263101	0.0180584	0.0180584	-4.40564	0.231121	0.594289	0.0776346	0.485971	0.280015	0.0592504	0.00252991	-9.06564	0.825388	10.0301	30.6867	3.6577e-15	0.410846	0.743186	2.00039e-17	1.65862e-57	0.9107	0.9107	0.9107	0.9107	0.908391	0.908391	0.908391	0.908391	-4.30401	0.402761	0.625004	0.0763804	6.73854e-05	0.295597	0.0198708	-0.0357159	0.528663	0.310876
C15 iso	Serum TG (Log)	-1.47296	-0.929933	1.39973	0.88198	-1.05232	-1.05437	0.294622	0.293684	0.588877	0.00854416	0.00854416	0.00085846	0.00085846	-3.11181	-1.27992	0.183564	0.0171787	1.52453	0.877806	0.182861	0.00784369	-2.04117	-1.45809	1.00385	2.19013	0.0433061	0.147283	0.500939	0.317362	0.0303412	0.0569774	0.0569774	0.0569774	0.0569774	0.0347012	0.0347012	0.0347012	0.0347012	-2.18156	-0.607772	0.213687	0.0147467	0.000112558	0.160555	-0.114757	0.0827755	1.9833	1.16626
C15 iso	Waist circumference	-0.613864	-0.387554	1.40471	0.885114	-0.437004	-0.437857	0.662839	0.662222	0.857917	0.00148399	0.00148399	-0.00625644	-0.00625644	-2.98874	-0.93665	0.783465	0.0176568	1.40546	0.809247	0.168579	0.00723108	-2.12653	-1.15744	4.64747	2.4418	0.0353939	0.249267	0.61917	8.28998e-06	0.0159912	0.19853	0.19853	0.19853	0.19853	0.179598	0.179598	0.179598	0.179598	-3.25248	-0.978961	0.933646	0.0154699	9.61909e-05	0.251791	-0.152216	-0.446504	1.51418	0.890401
C16	BMI (Log)	-0.304782	0.00428981	0.363361	0.00496396	-0.838787	0.864192	0.40314	0.389087	0.690629	0.00575604	0.00575604	-0.00195128	-0.00195128	-0.970283	0.00170212	0.21957	0.0125673	0.507481	0.00511121	0.18456	0.00812125	-1.91196	0.333016	1.18969	1.54746	0.0581339	0.739671	0.914748	0.236386	0.124242	0.038739	0.038739	0.038739	0.038739	0.0160321	0.0160321	0.0160321	0.0160321	-1.22948	0.002842	0.378596	0.0108967	6.88851e-05	0.207805	-0.151043	-0.655909	0.546066	0.00509133
C16	Continuous MetS score	-0.907275	0.0127463	0.356961	0.00486798	-2.54166	2.61839	0.0122257	0.00990041	0.089634	0.0508391	0.0508391	0.0434238	0.0434238	-0.648851	0.0136976	-0.0158067	-0.00561249	0.510255	0.00507498	0.184006	0.00809729	-1.27162	2.69904	-0.0859033	-0.693132	0.20585	0.00790846	0.125944	0.93168	0.489502	0.0546562	0.0546562	0.0546562	0.0546562	0.032148	0.032148	0.032148	0.032148	-0.692573	0.0149814	0.118055	-0.0109524	9.51371e-05	0.387506	-0.191335	-0.459707	0.620362	0.00570407
C16	DBP	-1.04716	0.0147388	0.351813	0.0048062	-2.97647	3.06662	0.003483	0.00263812	0.0461369	0.0679469	0.0679469	0.0607217	0.0607217	-2.11069	0.0105992	0.493498	0.0184207	0.470245	0.00473618	0.171019	0.00752536	-4.4885	2.23792	2.88564	2.44781	1.58938e-05	0.0269686	0.245777	0.00459129	0.0157388	0.174627	0.174627	0.174627	0.174627	0.15513	0.15513	0.15513	0.15513	-2.04649	0.0119992	0.526958	0.0144995	2.4829e-05	0.133047	-0.104565	-0.110099	0.586806	0.00547118
C16	HbA1c (Log)	-0.658404	0.00924384	0.362761	0.0049449	-1.81498	1.86937	0.0718687	0.0638565	0.259626	0.0265756	0.0265756	0.0189707	0.0189707	-1.82763	0.00520662	-0.229936	0.0285498	0.501839	0.00488998	0.177035	0.00793924	-3.64186	1.06475	-1.29881	3.59604	0.000393883	0.289024	0.653598	0.19638	0.000462342	0.122515	0.122515	0.122515	0.122515	0.101623	0.101623	0.101623	0.101623	-1.61466	0.00576054	-0.236212	0.0205987	8.85711e-05	0.558582	-0.267201	-0.154796	0.678307	0.00595326
C16	Plasma glucose (Log)	-0.86457	0.0121463	0.357839	0.00487995	-2.41609	2.48902	0.0170998	0.0140928	0.113367	0.0461658	0.0461658	0.038714	0.038714	-1.40476	0.0102005	0.218924	0.00949168	0.506131	0.00503397	0.182519	0.00803185	-2.7755	2.02633	1.19946	1.18175	0.00635208	0.0448418	0.313808	0.232599	0.239529	0.0698735	0.0698735	0.0698735	0.0698735	0.0477276	0.0477276	0.0477276	0.0477276	-1.74109	0.00946564	0.21123	0.0108028	0.000197467	0.212577	-0.186385	0.00579162	0.671396	0.00617332
C16	Plasma HDL-cholesterol	-0.223368	0.00313808	0.365832	0.00498895	-0.610575	0.629007	0.542564	0.530465	0.795652	0.00308149	0.00308149	-0.00470694	-0.00470694	-0.473131	0.00200261	-0.924399	0.0167498	0.466717	0.00464196	0.168305	0.0074064	-1.01374	0.431415	-5.49239	2.26153	0.312648	0.666904	0.905847	2.09935e-07	0.0254404	0.209095	0.209095	0.209095	0.209095	0.190264	0.190264	0.190264	0.190264	-0.824088	0.00171433	-1.07598	0.0224434	7.19974e-05	-0.0761352	0.00886503	0.0742742	0.582976	0.00536032
C16	Plasma LDL-cholesterol	-1.31872	0.0185266	0.346161	0.0047207	-3.80954	3.92454	0.000215129	0.000141098	0.00534292	0.107405	0.107405	0.100431	0.100431	-2.26824	0.0150465	0.124673	0.0198192	0.481149	0.0047855	0.17351	0.00763541	-4.71421	3.1442	0.718534	2.59569	6.32377e-06	0.00207741	0.0606858	0.473758	0.0105608	0.159427	0.159427	0.159427	0.159427	0.139414	0.139414	0.139414	0.139414	-2.01296	0.0186779	0.253944	0.0139156	-7.3507e-05	-0.249051	-0.125259	-0.354664	0.565342	0.00519818
C16	Plasma total-cholesterol	-1.70403	0.0239843	0.330003	0.00450825	-5.16369	5.32009	8.93491e-07	4.44324e-07	9.46409e-05	0.179928	0.179928	0.173571	0.173571	-2.76694	0.0198694	-0.261089	0.0272062	0.441546	0.00444712	0.160581	0.00706608	-6.26648	4.46792	-1.6259	3.85025	5.27632e-09	1.72723e-05	0.00257024	0.10645	0.00018609	0.2723	0.2723	0.2723	0.2723	0.25511	0.25511	0.25511	0.25511	-2.74281	0.0235113	-0.203386	0.0239433	-9.12204e-06	-0.204136	-0.147765	-0.43418	0.521509	0.00486237
C16	SBP	-1.03018	0.0144998	0.352225	0.00481184	-2.92478	3.01336	0.00407344	0.00311088	0.0486325	0.0657614	0.0657614	0.0585192	0.0585192	-2.77028	0.0077353	0.520515	0.0334849	0.438918	0.00442066	0.159625	0.00702402	-6.31161	1.74981	3.26085	4.7672	4.22776e-09	0.0825669	0.388933	0.00142625	5.02999e-06	0.280936	0.280936	0.280936	0.280936	0.26395	0.26395	0.26395	0.26395	-2.73983	0.0085315	0.647244	0.0295364	3.21288e-05	0.2409	-0.0926064	-0.101464	0.549873	0.00512682
C16	SCORE (Log)	-1.44032	0.0203585	0.342498	0.00468921	-4.20532	4.34156	5.10212e-05	3.00615e-05	0.00181827	0.137737	0.137737	0.130429	0.130429	-5.01819	0.00539993	0.594242	0.0752328	0.151473	0.00152351	0.0564219	0.00250483	-33.1293	3.5444	10.5321	30.0351	5.66789e-61	0.000568282	0.0332288	1.31141e-18	1.51731e-56	0.918953	0.918953	0.918953	0.918953	0.916857	0.916857	0.916857	0.916857	-5.15679	0.00465442	0.630372	0.0745566	6.35546e-05	0.266772	0.0208958	-0.0536895	0.168497	0.00157101
C16	Serum TG (Log)	-1.36358	0.0191924	0.342776	0.00468275	-3.97804	4.09853	0.000115197	7.30443e-05	0.00345743	0.115214	0.115214	0.108355	0.108355	-1.80337	0.0174822	0.147432	0.00827792	0.482863	0.00486326	0.175607	0.00772728	-3.73476	3.59475	0.839555	1.07126	0.000282543	0.000463187	0.0303565	0.402736	0.286084	0.12974	0.12974	0.12974	0.12974	0.109182	0.109182	0.109182	0.109182	-1.95984	0.017766	0.202373	0.00626629	0.000111256	0.11238	-0.0911132	-0.254313	0.625972	0.00583634
C16	Waist circumference	-0.503174	0.00708218	0.361541	0.0049391	-1.39175	1.4339	0.166394	0.15402	0.41527	0.0156885	0.0156885	0.00805814	0.00805814	-1.56922	0.00292468	0.770541	0.0152469	0.46511	0.00468446	0.169151	0.00744318	-3.37386	0.624337	4.55534	2.04844	0.000983249	0.533526	0.833762	1.21097e-05	0.0425776	0.192554	0.192554	0.192554	0.192554	0.173481	0.173481	0.173481	0.173481	-1.80679	0.00328188	0.918705	0.0132896	0.000101332	0.26788	-0.139877	-0.617248	0.502083	0.00468125
C16 iso	BMI (Log)	-1.91338	-1.04369	1.68032	0.915327	-1.1387	-1.14024	0.25694	0.256301	0.54821	0.00997803	0.00997803	0.00230344	0.00230344	-3.8289	-1.50743	0.203948	0.0165995	1.86877	0.931382	0.182971	0.00802917	-2.04888	-1.61848	1.11465	2.0674	0.0425334	0.108039	0.442231	0.267106	0.0407275	0.0573428	0.0573428	0.0573428	0.0573428	0.0350753	0.0350753	0.0350753	0.0350753	-3.88144	-1.44906	0.362246	0.0145169	6.73312e-05	0.184448	-0.170588	-0.459666	1.94804	0.984113
C16 iso	Continuous MetS score	-0.530486	-0.289472	1.6932	0.922684	-0.313304	-0.313728	0.75456	0.754238	0.90736	0.000768357	0.000768357	-0.00703814	-0.00703814	-0.596508	-0.307627	-0.00353587	0.000623884	1.92443	0.960541	0.189488	0.00830962	-0.309966	-0.320264	-0.0186601	0.0750796	0.757099	0.749299	0.914748	0.985142	0.94027	0.000813576	0.000813576	0.000813576	0.000813576	-0.0229766	-0.0229766	-0.0229766	-0.0229766	0.390727	0.225366	0.120718	-0.00463391	9.93137e-05	0.447599	-0.201874	-0.26246	2.28255	1.15539
C16 iso	DBP	3.4449	1.87909	1.66123	0.904929	2.0737	2.0765	0.0400965	0.0398324	0.205204	0.0323442	0.0323442	0.024843	0.024843	1.02809	1.35572	0.524162	0.0198382	1.76639	0.880354	0.172946	0.00758928	0.582031	1.53997	3.03078	2.61397	0.561578	0.126056	0.468791	0.00295672	0.0100312	0.157805	0.157805	0.157805	0.157805	0.13791	0.13791	0.13791	0.13791	1.14561	1.39811	0.544643	0.0176862	3.054e-05	0.210095	-0.100686	-0.0828618	2.14841	1.08534
C16 iso	HbA1c (Log)	0.958737	0.522957	1.68672	0.918796	0.568402	0.569176	0.570758	0.570234	0.817756	0.00252456	0.00252456	-0.00526822	-0.00526822	-2.4193	-0.430015	-0.228299	0.0316214	1.82397	0.903672	0.17784	0.00800657	-1.3264	-0.475853	-1.28373	3.94943	0.187108	0.635003	0.889345	0.201591	0.000129586	0.116208	0.116208	0.116208	0.116208	0.0951654	0.0951654	0.0951654	0.0951654	-1.62727	-0.141953	-0.238649	0.023278	8.91556e-05	0.579389	-0.275561	-0.0553311	2.34216	1.16939
C16 iso	Plasma glucose (Log)	0.257717	0.140629	1.6937	0.922955	0.152162	0.152368	0.879298	0.879136	0.947532	0.000181343	0.000181343	-0.00762974	-0.00762974	-1.34962	-0.220776	0.228171	0.014118	1.88633	0.941526	0.185737	0.00814513	-0.715472	-0.234487	1.22846	1.73331	0.475641	0.814988	0.939607	0.221563	0.0854874	0.039982	0.039982	0.039982	0.039982	0.0171244	0.0171244	0.0171244	0.0171244	-1.7333	-0.212128	0.208356	0.0153389	0.000199409	0.242117	-0.196599	0.168503	2.41355	1.2217
C16 iso	Plasma HDL-cholesterol	2.944	1.60646	1.67369	0.912051	1.75899	1.76137	0.0809689	0.0805634	0.294592	0.0236641	0.0236641	0.0160365	0.0160365	1.62095	1.02785	-0.908579	0.0153564	1.70356	0.850299	0.16774	0.00735592	0.951509	1.20881	-5.41658	2.08763	0.343168	0.229	0.605924	2.96406e-07	0.0388456	0.217008	0.217008	0.217008	0.217008	0.198365	0.198365	0.198365	0.198365	0.646026	0.731067	-1.06661	0.0220842	7.386e-05	-0.0524915	0.0147316	0.0210775	2.06575	1.04565
C16 iso	Plasma LDL-cholesterol	3.15524	1.72173	1.67067	0.910407	1.88861	1.89116	0.0612077	0.0608626	0.25499	0.0271819	0.0271819	0.0195817	0.0195817	0.548719	1.08097	0.156703	0.023621	1.82284	0.909836	0.179485	0.00787098	0.301024	1.18809	0.873067	3.00103	0.763893	0.237033	0.611171	0.384287	0.00324447	0.103519	0.103519	0.103519	0.103519	0.0821744	0.0821744	0.0821744	0.0821744	1.41626	1.37001	0.271262	0.0201218	-6.61618e-05	-0.14824	-0.127477	-0.225745	2.12377	1.07502
C16 iso	Plasma total-cholesterol	4.13161	2.25367	1.64902	0.898274	2.5055	2.50888	0.0134728	0.0133504	0.109371	0.0465244	0.0465244	0.0391332	0.0391332	0.644677	1.27304	-0.218712	0.0326607	1.75167	0.873017	0.171505	0.00752603	0.368036	1.45821	-1.27525	4.33971	0.713459	0.147253	0.500939	0.204549	2.88402e-05	0.171784	0.171784	0.171784	0.171784	0.15222	0.15222	0.15222	0.15222	1.32449	1.5969	-0.181915	0.0320263	2.02637e-07	-0.0798709	-0.153299	-0.259	2.07387	1.04768
C16 iso	SBP	4.0769	2.22383	1.65007	0.89885	2.47074	2.47408	0.0147881	0.014657	0.115627	0.0453007	0.0453007	0.0378999	0.0378999	0.111225	1.2925	0.546503	0.0338509	1.63561	0.815176	0.160142	0.0070274	0.0680018	1.58555	3.41262	4.81699	0.945891	0.115328	0.453812	0.000863709	4.07663e-06	0.277894	0.277894	0.277894	0.277894	0.260837	0.260837	0.260837	0.260837	0.427246	1.46287	0.665227	0.0310475	3.69548e-05	0.306638	-0.0844597	-0.132079	1.98749	1.00404
C16 iso	SCORE (Log)	3.84243	2.0959	1.6865	0.91862	2.27834	2.28157	0.0245053	0.0243075	0.158091	0.0422511	0.0422511	0.0341346	0.0341346	-4.65232	0.070148	0.596572	0.0777739	0.586689	0.292297	0.0594761	0.00258825	-7.92978	0.239989	10.0305	30.0489	1.51019e-12	0.810763	0.937272	1.99691e-17	1.44758e-56	0.91022	0.91022	0.91022	0.91022	0.907899	0.907899	0.907899	0.907899	-4.48871	0.244511	0.633797	0.0762721	6.52836e-05	0.289699	0.0189769	-0.0113744	0.632728	0.319642
C16 iso	Serum TG (Log)	-0.874075	-0.476781	1.68701	0.91897	-0.518121	-0.518821	0.605261	0.604774	0.836237	0.00208229	0.00208229	-0.00565351	-0.00565351	-2.89073	-0.97772	0.159733	0.0177037	1.87666	0.935312	0.183743	0.00806306	-1.54036	-1.04534	0.869327	2.19565	0.125961	0.297851	0.65914	0.386308	0.0299336	0.0493702	0.0493702	0.0493702	0.0493702	0.0269144	0.0269144	0.0269144	0.0269144	-2.61614	-0.741569	0.19612	0.01551	0.000115122	0.160747	-0.117691	0.0857675	2.35865	1.19154
C16 iso	Waist circumference	-2.05285	-1.11977	1.67904	0.91463	-1.22263	-1.22428	0.223698	0.223076	0.51162	0.0114857	0.0114857	0.00382282	0.00382282	-4.59736	-1.62376	0.755208	0.0200441	1.70792	0.851213	0.167222	0.00733807	-2.69179	-1.90758	4.51621	2.73152	0.00806493	0.0587031	0.339177	1.4204e-05	0.00720198	0.212636	0.212636	0.212636	0.212636	0.194037	0.194037	0.194037	0.194037	-3.88547	-1.15948	0.905753	0.0166429	0.000100377	0.252919	-0.15654	-0.445416	1.79789	0.908257
C16:1 c9 (ω7)	BMI (Log)	0.0244261	-0.00734372	0.151697	0.0372145	0.161019	-0.197335	0.87233	0.843876	0.937249	0.000301778	0.000301778	-0.00744782	-0.00744782	-0.878762	-0.0225104	0.212991	0.0145026	0.447555	0.038046	0.184869	0.00810105	-1.96347	-0.591664	1.15212	1.79022	0.0517762	0.555127	0.851066	0.251435	0.0758016	0.0405443	0.0405443	0.0405443	0.0405443	0.01788	0.01788	0.01788	0.01788	-1.10009	-0.0214188	0.361588	0.0134543	6.89101e-05	0.237045	-0.155404	-0.592373	0.50051	0.0385363
C16:1 c9 (ω7)	Continuous MetS score	-0.0964694	0.0289649	0.151717	0.0371417	-0.635849	0.779847	0.52601	0.436921	0.735604	0.00472879	0.00472879	-0.00304676	-0.00304676	-0.0143604	0.0310912	0.0127342	-0.0017355	0.461803	0.0387465	0.189283	0.00830622	-0.0310964	0.802426	0.0672756	-0.208939	0.975242	0.423817	0.75306	0.946469	0.834833	0.00508444	0.00508444	0.00508444	0.00508444	-0.018604	-0.018604	-0.018604	-0.018604	-0.0548362	0.0486595	0.157036	-0.00718776	0.000100594	0.399609	-0.200497	-0.287569	0.585445	0.0444317
C16:1 c9 (ω7)	DBP	-0.296962	0.0892818	0.148297	0.0363806	-2.00248	2.45411	0.04733	0.0154571	0.120518	0.0446047	0.0446047	0.0371986	0.0371986	-1.6522	0.0717137	0.536402	0.0189172	0.416539	0.0354093	0.172057	0.00753963	-3.9665	2.02528	3.11758	2.50904	0.00012116	0.0449349	0.313808	0.00225582	0.0133648	0.16892	0.16892	0.16892	0.16892	0.149288	0.149288	0.149288	0.149288	-1.56333	0.0953331	0.605853	0.0142847	3.17602e-05	0.0940522	-0.110201	-0.0307489	0.536441	0.0413028
C16:1 c9 (ω7)	HbA1c (Log)	-0.341389	0.10247	0.147552	0.036116	-2.31369	2.83725	0.022279	0.00529245	0.0613492	0.0591692	0.0591692	0.051819	0.051819	-1.60795	0.0701792	-0.196756	0.0266938	0.439218	0.036028	0.175657	0.0078803	-3.66093	1.94791	-1.12011	3.38741	0.000368321	0.0536494	0.326495	0.264796	0.000941829	0.140503	0.140503	0.140503	0.140503	0.120038	0.120038	0.120038	0.120038	-1.37852	0.0719603	-0.178826	0.0187634	9.19278e-05	0.520131	-0.269089	-0.143679	0.616934	0.0445656
C16:1 c9 (ω7)	Plasma glucose (Log)	-0.258482	0.077609	0.149474	0.0365924	-1.72928	2.1209	0.0861698	0.0358589	0.191547	0.0339493	0.0339493	0.026402	0.026402	-0.955775	0.0684846	0.258036	0.00990257	0.447866	0.0375771	0.183571	0.00805554	-2.13407	1.82251	1.40565	1.22929	0.0347749	0.0707489	0.367482	0.162289	0.221255	0.0642312	0.0642312	0.0642312	0.0642312	0.041951	0.041951	0.041951	0.041951	-1.35043	0.0694997	0.267092	0.0108719	0.000202286	0.18627	-0.189278	0.0752717	0.615717	0.0467293
C16:1 c9 (ω7)	Plasma HDL-cholesterol	-0.305904	0.0918476	0.148418	0.0363339	-2.0611	2.52787	0.041318	0.0126921	0.106016	0.0475491	0.0475491	0.0401081	0.0401081	-0.413089	0.0676347	-0.895373	0.0138703	0.40574	0.0340426	0.166304	0.00729785	-1.01811	1.98676	-5.38394	1.9006	0.310576	0.049118	0.318404	3.4358e-07	0.059639	0.231987	0.231987	0.231987	0.231987	0.213701	0.213701	0.213701	0.213701	-0.768803	0.0614227	-1.0265	0.0195458	7.45991e-05	-0.123686	0.0119912	0.0373595	0.527905	0.0400648
C16:1 c9 (ω7)	Plasma LDL-cholesterol	-0.105161	0.0315745	0.15165	0.0371251	-0.693448	0.850489	0.489285	0.396641	0.695346	0.00561928	0.00561928	-0.00214932	-0.00214932	-1.55511	0.00301891	0.143759	0.0257787	0.4408	0.0369843	0.180675	0.00792845	-3.52793	0.0816268	0.79568	3.25142	0.000585151	0.935073	0.972722	0.427714	0.00147335	0.093524	0.093524	0.093524	0.093524	0.0719413	0.0719413	0.0719413	0.0719413	-1.21544	0.0529865	0.296355	0.0190666	-6.69757e-05	-0.227233	-0.137256	-0.13227	0.548113	0.0415985
C16:1 c9 (ω7)	Plasma total-cholesterol	-0.231906	0.0697226	0.149642	0.0367104	-1.54974	1.89926	0.123654	0.0597633	0.253325	0.027202	0.027202	0.019661	0.019661	-1.8515	0.0280514	-0.22277	0.0339385	0.418263	0.0355559	0.172769	0.00757085	-4.42664	0.788938	-1.28941	4.48279	2.03937e-05	0.431618	0.760775	0.1996	1.62648e-05	0.162024	0.162024	0.162024	0.162024	0.142229	0.142229	0.142229	0.142229	-1.75768	0.0737847	-0.14048	0.0302223	3.06459e-07	-0.181715	-0.166581	-0.163781	0.524919	0.0404156
C16:1 c9 (ω7)	SBP	-0.268986	0.0808707	0.148918	0.0365327	-1.80627	2.21365	0.0732073	0.0286101	0.174408	0.0365963	0.0365963	0.029128	0.029128	-2.43206	0.0454812	0.549113	0.0342211	0.38921	0.0330861	0.160769	0.00704496	-6.24872	1.37463	3.41555	4.85753	5.75586e-09	0.171667	0.529185	0.000855244	3.43218e-06	0.274396	0.274396	0.274396	0.274396	0.257256	0.257256	0.257256	0.257256	-2.39449	0.0624703	0.699029	0.0296985	3.68617e-05	0.21782	-0.0969792	-0.0396442	0.504469	0.0388411
C16:1 c9 (ω7)	SCORE (Log)	-0.390879	0.116552	0.151983	0.0369415	-2.57186	3.15505	0.0113568	0.00203629	0.0405134	0.0777959	0.0777959	0.0699806	0.0699806	-4.79817	0.0307921	0.615279	0.0760264	0.140193	0.0118379	0.058222	0.00254927	-34.2254	2.60114	10.5678	29.8228	1.83852e-62	0.0105012	0.146673	1.08041e-18	3.14684e-56	0.915126	0.915126	0.915126	0.915126	0.912931	0.912931	0.912931	0.912931	-4.96454	0.0227471	0.649429	0.075317	6.57202e-05	0.264092	0.0177307	-0.00843773	0.158587	0.0122102
C16:1 c9 (ω7)	Serum TG (Log)	-0.0386767	0.0116282	0.151662	0.037206	-0.255018	0.312534	0.799115	0.755139	0.90736	0.000756618	0.000756618	-0.00698945	-0.00698945	-0.982057	-0.0054884	0.169205	0.0158467	0.447367	0.03803	0.184791	0.00809765	-2.19519	-0.144318	0.915654	1.95695	0.0299674	0.885479	0.961244	0.361584	0.0525471	0.0413479	0.0413479	0.0413479	0.0413479	0.0187026	0.0187026	0.0187026	0.0187026	-1.19926	0.00816673	0.211301	0.0138322	0.000116632	0.170937	-0.108605	-0.00159781	0.601257	0.0462932
C16:1 c9 (ω7)	Waist circumference	-0.0067608	0.00203264	0.151718	0.0372197	-0.0445616	0.0546119	0.964526	0.956532	0.98212	2.31193e-05	2.31193e-05	-0.00772864	-0.00772864	-1.42631	-0.0113862	0.77004	0.017084	0.411031	0.0349411	0.169782	0.00743994	-3.47008	-0.325867	4.53546	2.29625	0.000711319	0.745061	0.914748	1.31333e-05	0.0232996	0.190753	0.190753	0.190753	0.190753	0.171637	0.171637	0.171637	0.171637	-1.66053	-0.0154521	0.906595	0.0156927	0.000101702	0.293529	-0.144274	-0.553317	0.460927	0.0354887
C16:1 t9 (ω7)	BMI (Log)	-3.19567	-1.26153	3.08398	1.21695	-1.03622	-1.03663	0.302039	0.301846	0.598773	0.00826148	0.00826148	0.00057358	0.00057358	-5.42928	-1.7346	0.161137	0.0165633	3.37685	1.27934	0.18859	0.00815447	-1.6078	-1.35586	0.854433	2.03119	0.110363	0.17755	0.535401	0.394474	0.0443228	0.0516275	0.0516275	0.0516275	0.0516275	0.029225	0.029225	0.029225	0.029225	-4.53413	-1.31565	0.344851	0.0143541	6.6264e-05	0.216765	-0.178533	-0.578311	3.97824	1.51532
C16:1 t9 (ω7)	Continuous MetS score	0.716444	0.282909	3.11824	1.23084	0.229759	0.229851	0.818646	0.818575	0.932723	0.000412575	0.000412575	-0.0073967	-0.0073967	0.847572	0.324085	0.0124135	-0.000623449	3.48319	1.32283	0.19527	0.00839883	0.243332	0.244994	0.0635713	-0.0742304	0.808144	0.80686	0.935209	0.949412	0.940945	0.000476338	0.000476338	0.000476338	0.000476338	-0.0233218	-0.0233218	-0.0233218	-0.0233218	2.90585	1.13384	0.149049	-0.00605364	0.000102289	0.444136	-0.18497	-0.270273	4.64082	1.77219
C16:1 t9 (ω7)	DBP	1.71733	0.677937	3.0931	1.22055	0.555214	0.555437	0.57971	0.579558	0.822287	0.00238585	0.00238585	-0.0053476	-0.0053476	-0.471404	0.436867	0.523319	0.0219999	3.21015	1.21619	0.17928	0.00775193	-0.146848	0.359211	2.91901	2.83799	0.883485	0.720034	0.914748	0.00415519	0.00528695	0.142949	0.142949	0.142949	0.142949	0.122704	0.122704	0.122704	0.122704	0.39946	0.741141	0.54773	0.0187144	3.01913e-05	0.178292	-0.102899	0.0460031	4.38874	1.67168
C16:1 t9 (ω7)	HbA1c (Log)	4.44831	1.7563	3.07803	1.21479	1.44518	1.44576	0.150851	0.150688	0.410815	0.0160675	0.0160675	0.00838057	0.00838057	-0.727389	0.325219	-0.212158	0.0300147	3.26244	1.23625	0.182974	0.00806512	-0.222959	0.26307	-1.1595	3.72154	0.823929	0.792926	0.928055	0.248445	0.000297089	0.115106	0.115106	0.115106	0.115106	0.094037	0.094037	0.094037	0.094037	1.17233	0.971372	-0.211534	0.0214777	9.20784e-05	0.583319	-0.2556	-0.0968712	4.66841	1.77939
C16:1 t9 (ω7)	Plasma glucose (Log)	2.3557	0.93022	3.11192	1.22834	0.756994	0.757296	0.450444	0.450264	0.747807	0.00446046	0.00446046	-0.00331719	-0.00331719	1.20902	0.815865	0.261084	0.0121675	3.40904	1.29467	0.191113	0.00822002	0.35465	0.630174	1.36613	1.48023	0.723445	0.529722	0.833469	0.174333	0.141308	0.0425805	0.0425805	0.0425805	0.0425805	0.0197848	0.0197848	0.0197848	0.0197848	2.94139	1.64374	0.256353	0.0124539	0.000204781	0.249908	-0.166689	0.0992884	4.89744	1.87018
C16:1 t9 (ω7)	Plasma HDL-cholesterol	4.02123	1.5879	3.09855	1.22307	1.29778	1.2983	0.196697	0.19652	0.471648	0.0129974	0.0129974	0.00528642	0.00528642	-1.43391	-0.404584	-0.936907	0.0182969	3.09928	1.17703	0.173747	0.0074731	-0.462659	-0.343734	-5.39236	2.44837	0.644407	0.731619	0.914748	3.30751e-07	0.0157266	0.208669	0.208669	0.208669	0.208669	0.189828	0.189828	0.189828	0.189828	-1.97094	-0.470276	-1.08896	0.0239383	7.10071e-05	-0.0706579	-0.000548173	0.112898	4.21751	1.61054
C16:1 t9 (ω7)	Plasma LDL-cholesterol	7.79209	3.07694	3.04182	1.20068	2.56165	2.56267	0.0115769	0.0115446	0.0993535	0.048803	0.048803	0.0413718	0.0413718	5.17122	2.5767	0.237402	0.0212817	3.26166	1.2387	0.18285	0.00786465	1.58546	2.08017	1.29834	2.706	0.115369	0.0395361	0.300523	0.196542	0.00775368	0.123575	0.123575	0.123575	0.123575	0.102707	0.102707	0.102707	0.102707	7.32713	3.28217	0.344048	0.0171133	-5.89579e-05	-0.175325	-0.0857405	-0.171267	4.27223	1.63144
C16:1 t9 (ω7)	Plasma total-cholesterol	10.457	4.12803	2.95666	1.1667	3.53678	3.5382	0.000563438	0.000560686	0.0152878	0.0884606	0.0884606	0.0813944	0.0813944	5.27871	2.7194	-0.138611	0.0303132	3.1176	1.18112	0.174111	0.00752842	1.6932	2.30239	-0.796107	4.0265	0.0928694	0.0229404	0.225101	0.427455	9.67583e-05	0.191658	0.191658	0.191658	0.191658	0.172563	0.172563	0.172563	0.172563	8.2342	3.8266	-0.10112	0.0282862	7.58056e-06	-0.112685	-0.1001	-0.193	4.1275	1.57217
C16:1 t9 (ω7)	SBP	1.81695	0.71726	3.09266	1.22037	0.587503	0.587739	0.557893	0.557735	0.810214	0.00267065	0.00267065	-0.00506058	-0.00506058	-2.74469	-0.128621	0.526604	0.0369452	2.97548	1.12728	0.166174	0.00718523	-0.922438	-0.114099	3.16899	5.14182	0.358049	0.909339	0.963831	0.00191686	1.00198e-06	0.263676	0.263676	0.263676	0.263676	0.246282	0.246282	0.246282	0.246282	-3.92703	-0.596551	0.632882	0.0343859	3.30097e-05	0.271747	-0.112431	0.0401332	4.07088	1.5506
C16:1 t9 (ω7)	SCORE (Log)	5.9105	2.33432	3.103	1.22499	1.90477	1.90558	0.0592442	0.0591383	0.253195	0.0298544	0.0298544	0.0216328	0.0216328	-4.5686	0.0841784	0.599039	0.0777593	1.06232	0.402359	0.0614072	0.00263175	-4.30058	0.209212	9.7552	29.5466	3.56922e-05	0.83465	0.948318	8.87336e-17	8.17568e-56	0.91021	0.91021	0.91021	0.91021	0.907888	0.907888	0.907888	0.907888	-4.18961	0.294552	0.638613	0.0761799	6.5653e-05	0.284331	0.0216742	0.00666898	1.28412	0.489121
C16:1 t9 (ω7)	Serum TG (Log)	5.42385	2.14112	3.05973	1.20738	1.77266	1.77337	0.0786457	0.0785273	0.292163	0.0237984	0.0237984	0.016231	0.016231	4.14237	1.95957	0.240023	0.0118327	3.36421	1.27455	0.187884	0.00812396	1.2313	1.53745	1.27751	1.45652	0.220484	0.12667	0.468791	0.203754	0.147717	0.0587103	0.0587103	0.0587103	0.0587103	0.0364751	0.0364751	0.0364751	0.0364751	7.35842	3.28453	0.289839	0.00889981	0.000124903	0.181946	-0.0477474	-0.0827748	4.70779	1.7932
C16:1 t9 (ω7)	Waist circumference	-3.2497	-1.28286	3.08354	1.21677	-1.05389	-1.05431	0.293905	0.293712	0.588877	0.00854319	0.00854319	0.000857473	0.000857473	-4.36102	-1.11931	0.735337	0.0185849	3.10961	1.1781	0.173665	0.00750914	-1.40243	-0.950097	4.23422	2.47497	0.163226	0.343868	0.698122	4.36484e-05	0.0146431	0.195792	0.195792	0.195792	0.195792	0.176795	0.176795	0.176795	0.176795	-3.44018	-0.681255	0.901466	0.0159001	0.000100492	0.279214	-0.155951	-0.550471	3.67133	1.39841
C16:1 u1	BMI (Log)	1.41931	0.482211	1.27186	0.431094	1.11594	1.11858	0.266523	0.2654	0.555579	0.00960614	0.00960614	0.00192867	0.00192867	0.217871	0.352375	0.227738	0.011936	1.44436	0.436652	0.184179	0.00799567	0.150843	0.806992	1.2365	1.49281	0.880339	0.42118	0.752296	0.218553	0.137968	0.042808	0.042808	0.042808	0.042808	0.0201971	0.0201971	0.0201971	0.0201971	-0.447347	0.205493	0.384811	0.0111866	6.71071e-05	0.22002	-0.149636	-0.636787	1.47441	0.431781
C16:1 u1	Continuous MetS score	2.90047	0.985494	1.25196	0.424366	2.31675	2.32227	0.0221058	0.0217971	0.148665	0.040429	0.040429	0.0329324	0.0329324	3.2457	1.03046	0.0169216	-0.00398373	1.44781	0.436852	0.185236	0.00805606	2.24181	2.35884	0.0913513	-0.494501	0.0267231	0.0198698	0.210299	0.927359	0.621814	0.0422924	0.0422924	0.0422924	0.0422924	0.0194898	0.0194898	0.0194898	0.0194898	4.05018	1.27104	0.152339	-0.0105542	8.24377e-05	0.452285	-0.175731	-0.377219	1.65575	0.483342
C16:1 u1	DBP	3.63773	1.23592	1.23703	0.419289	2.9407	2.94765	0.0038824	0.00380163	0.0515348	0.0631037	0.0631037	0.0558409	0.0558409	1.6371	1.03366	0.525135	0.0189	1.33332	0.403086	0.170021	0.00738103	1.22784	2.56436	3.08865	2.56062	0.22178	0.0115005	0.153101	0.0024702	0.0116188	0.184314	0.184314	0.184314	0.184314	0.165046	0.165046	0.165046	0.165046	2.75392	1.33405	0.566471	0.0134584	1.14432e-05	0.188491	-0.0888741	-0.0807375	1.55424	0.45516
C16:1 u1	HbA1c (Log)	1.47047	0.499886	1.27688	0.433054	1.15161	1.15433	0.251629	0.250517	0.543653	0.0103027	0.0103027	0.00257067	0.00257067	-0.987103	0.188642	-0.220134	0.0299472	1.38889	0.42029	0.177762	0.00786995	-0.710715	0.448837	-1.23836	3.80525	0.478575	0.65432	0.902236	0.217884	0.000219906	0.116033	0.116033	0.116033	0.116033	0.0949863	0.0949863	0.0949863	0.0949863	-1.3589	-0.00176345	-0.237364	0.0230269	8.92471e-05	0.583245	-0.274137	-0.0703303	1.73396	0.506585
C16:1 u1	Plasma glucose (Log)	1.54287	0.524221	1.27073	0.430729	1.21416	1.21706	0.22692	0.225822	0.51444	0.0114397	0.0114397	0.00371656	0.00371656	0.319779	0.393908	0.23734	0.012135	1.4452	0.436064	0.184902	0.00804153	0.221271	0.903324	1.2836	1.50904	0.82524	0.368077	0.717047	0.201639	0.133792	0.0457429	0.0457429	0.0457429	0.0457429	0.0230225	0.0230225	0.0230225	0.0230225	-0.647296	0.211689	0.216831	0.0139698	0.000197089	0.248833	-0.189742	0.122569	1.81306	0.529265
C16:1 u1	Plasma HDL-cholesterol	0.762622	0.259116	1.27627	0.432608	0.59754	0.598963	0.551203	0.550256	0.806432	0.00279495	0.00279495	-0.00499571	-0.00499571	-0.242253	0.0431242	-0.921329	0.0173998	1.31661	0.397265	0.16845	0.00732602	-0.183998	0.108553	-5.46944	2.37506	0.854311	0.91373	0.963874	2.3311e-07	0.0190543	0.208001	0.208001	0.208001	0.208001	0.189144	0.189144	0.189144	0.189144	-0.693608	0.0173241	-1.07553	0.0231206	7.22007e-05	-0.069735	0.00778756	0.0977216	1.55694	0.454499
C16:1 u1	Plasma LDL-cholesterol	2.21087	0.751187	1.26296	0.428096	1.75055	1.75472	0.0824198	0.0817006	0.294884	0.0234899	0.0234899	0.0158609	0.0158609	-0.0263399	0.48513	0.150308	0.0240856	1.40129	0.422815	0.179284	0.0077972	-0.018797	1.14738	0.838376	3.08901	0.985033	0.253398	0.621709	0.403407	0.00247129	0.10285	0.10285	0.10285	0.10285	0.081489	0.081489	0.081489	0.081489	2.01358	0.998353	0.280765	0.0173024	-8.17594e-05	-0.172922	-0.118907	-0.18772	1.57084	0.458555
C16:1 u1	Plasma total-cholesterol	3.25334	1.10532	1.24534	0.422106	2.61241	2.61859	0.0100576	0.00988655	0.089634	0.0504721	0.0504721	0.0431114	0.0431114	0.468068	0.732686	-0.221739	0.032684	1.33755	0.404363	0.170559	0.00740441	0.349945	1.81195	-1.30007	4.41413	0.72696	0.0723565	0.367482	0.195932	2.14428e-05	0.179138	0.179138	0.179138	0.179138	0.159747	0.159747	0.159747	0.159747	2.39914	1.28638	-0.163737	0.02835	-1.8618e-05	-0.106516	-0.144769	-0.230432	1.50613	0.44107
C16:1 u1	SBP	3.47247	1.17977	1.24072	0.420541	2.79875	2.80537	0.00591792	0.00580476	0.0646491	0.0575003	0.0575003	0.0501941	0.0501941	0.146662	0.812156	0.544561	0.0336151	1.24424	0.376153	0.158661	0.00688786	0.117873	2.15911	3.43223	4.88034	0.906355	0.0327215	0.273321	0.000808537	3.11427e-06	0.289674	0.289674	0.289674	0.289674	0.272894	0.272894	0.272894	0.272894	1.2299	1.12181	0.680269	0.0279546	2.04272e-05	0.281759	-0.0778283	-0.0996748	1.45296	0.425498
C16:1 u1	SCORE (Log)	3.7767	1.28406	1.26172	0.427926	2.99329	3.00066	0.00336234	0.00328775	0.0495781	0.0708949	0.0708949	0.0630211	0.0630211	-3.45114	0.423478	0.604688	0.0761831	0.438742	0.13183	0.0569868	0.00246833	-7.86599	3.21229	10.611	30.8643	2.10621e-12	0.00170464	0.0518696	8.54435e-19	9.1303e-58	0.917513	0.917513	0.917513	0.917513	0.91538	0.91538	0.91538	0.91538	-3.53681	0.442102	0.643555	0.0745188	5.93122e-05	0.287653	0.0254068	-0.0339994	0.449288	0.131574
C16:1 u1	Serum TG (Log)	3.37023	1.14503	1.24292	0.421284	2.71155	2.71796	0.00760982	0.00747195	0.0765167	0.0541641	0.0541641	0.046832	0.046832	2.21507	1.01726	0.188225	0.0116817	1.4144	0.427597	0.180359	0.00782986	1.56608	2.37902	1.04361	1.49194	0.119818	0.0188479	0.201992	0.298647	0.138194	0.082097	0.082097	0.082097	0.082097	0.0604142	0.0604142	0.0604142	0.0604142	3.19942	1.36863	0.243617	0.00767029	9.90824e-05	0.189436	-0.08056	-0.144033	1.70383	0.498968
C16:1 u1	Waist circumference	1.22422	0.415929	1.27343	0.431628	0.961356	0.963628	0.338172	0.337035	0.633894	0.00714684	0.00714684	-0.000549696	-0.000549696	-0.623015	0.257265	0.778808	0.0154854	1.32646	0.40101	0.169145	0.00734303	-0.469683	0.641542	4.60437	2.10886	0.639387	0.522327	0.826411	9.90396e-06	0.0369206	0.192692	0.192692	0.192692	0.192692	0.173622	0.173622	0.173622	0.173622	-1.17709	0.15215	0.923459	0.0140378	0.000100352	0.281279	-0.140032	-0.585788	1.35752	0.39755
C16:1 u2	BMI (Log)	0.52022	0.383754	1.70141	1.25342	0.305758	0.306165	0.760282	0.759973	0.90926	0.000726115	0.000726115	-0.00702019	-0.00702019	-0.425391	0.339969	0.223628	0.0131774	1.75607	1.24093	0.184561	0.00784741	-0.242241	0.273963	1.21167	1.67921	0.808984	0.784558	0.9261	0.227887	0.0955696	0.0384679	0.0384679	0.0384679	0.0384679	0.0157545	0.0157545	0.0157545	0.0157545	-3.0964	-1.47235	0.389656	0.0115572	7.021e-05	0.219392	-0.139501	-0.599521	2.55969	1.85834
C16:1 u2	Continuous MetS score	0.353782	0.260972	1.70185	1.25371	0.207881	0.20816	0.835652	0.835435	0.937249	0.000338405	0.000338405	-0.00747145	-0.00747145	0.360447	0.262056	0.00179306	-0.000113464	1.7927	1.26543	0.189221	0.00805959	0.201064	0.207089	0.00947602	-0.0140781	0.840973	0.836275	0.948318	0.992454	0.98879	0.000340447	0.000340447	0.000340447	0.000340447	-0.023461	-0.023461	-0.023461	-0.023461	-0.585233	-0.40389	0.120797	-0.00445774	9.90225e-05	0.44255	-0.200223	-0.234261	2.97731	2.15963
C16:1 u2	DBP	3.22397	2.37825	1.67813	1.23627	1.92117	1.92373	0.0569161	0.0565916	0.247262	0.0278878	0.0278878	0.020352	0.020352	1.57633	2.33182	0.519853	0.0221586	1.63271	1.15376	0.171596	0.00729615	0.96547	2.02106	3.02951	3.03703	0.336144	0.0453754	0.314783	0.00296833	0.00290021	0.168812	0.168812	0.168812	0.168812	0.149177	0.149177	0.149177	0.149177	2.32514	2.85438	0.507786	0.0211526	2.7263e-05	0.175329	-0.144733	0.0378265	2.79563	2.02963
C16:1 u2	HbA1c (Log)	0.262334	0.193476	1.70418	1.25519	0.153935	0.154141	0.877903	0.877741	0.947227	0.000185587	0.000185587	-0.00762546	-0.00762546	-1.71136	-0.0973519	-0.224072	0.0306561	1.69821	1.19273	0.177801	0.00774448	-1.00774	-0.0816214	-1.26024	3.95845	0.315511	0.935077	0.972722	0.209912	0.000125311	0.114667	0.114667	0.114667	0.114667	0.0935873	0.0935873	0.0935873	0.0935873	-2.07398	-0.529646	-0.232772	0.0228644	8.97827e-05	0.582377	-0.268516	-0.065124	3.04858	2.19277
C16:1 u2	Plasma glucose (Log)	-0.511635	-0.377415	1.70153	1.25348	-0.300691	-0.301094	0.764138	0.763832	0.911463	0.00070776	0.00070776	-0.00709921	-0.00709921	-1.50309	-0.425823	0.228933	0.0137677	1.75636	1.23977	0.185385	0.0078962	-0.8558	-0.343468	1.23491	1.74359	0.393733	0.731819	0.914748	0.219163	0.0836698	0.0404614	0.0404614	0.0404614	0.0404614	0.0176152	0.0176152	0.0176152	0.0176152	-3.07057	-1.28917	0.220578	0.0144719	0.000200309	0.248146	-0.181987	0.158443	3.14324	2.27999
C16:1 u2	Plasma HDL-cholesterol	0.903996	0.666846	1.70025	1.25254	0.531683	0.532396	0.595867	0.595375	0.830892	0.00220952	0.00220952	-0.00558572	-0.00558572	0.142415	0.380227	-0.92012	0.0174541	1.59502	1.12589	0.168357	0.00717089	0.0892871	0.337711	-5.46531	2.43402	0.928995	0.736143	0.914748	2.37539e-07	0.0163339	0.208643	0.208643	0.208643	0.208643	0.189802	0.189802	0.189802	0.189802	0.489396	0.91665	-1.08276	0.023591	7.20814e-05	-0.0705725	-0.00147669	0.0905651	2.69837	1.9573
C16:1 u2	Plasma LDL-cholesterol	-0.237157	-0.174942	1.70201	1.25383	-0.13934	-0.139526	0.889401	0.889253	0.950024	0.000152068	0.000152068	-0.00765924	-0.00765924	-1.99267	-0.320829	0.14097	0.0260371	1.70667	1.2047	0.180141	0.00767281	-1.16758	-0.266314	0.782555	3.39343	0.24518	0.790432	0.927615	0.435357	0.000923066	0.0939861	0.0939861	0.0939861	0.0939861	0.0724143	0.0724143	0.0724143	0.0724143	-2.24987	-0.777881	0.259383	0.0218974	-6.85601e-05	-0.180216	-0.133683	-0.0708845	2.79202	2.02523
C16:1 u2	Plasma total-cholesterol	-0.460766	-0.339896	1.70154	1.25352	-0.270793	-0.271153	0.786983	0.786706	0.921464	0.00056963	0.00056963	-0.00717789	-0.00717789	-2.6818	-0.617555	-0.237009	0.0356456	1.64154	1.16	0.172525	0.00733563	-1.63371	-0.532375	-1.37377	4.85924	0.104797	0.595396	0.873111	0.171935	3.40737e-06	0.159792	0.159792	0.159792	0.159792	0.139945	0.139945	0.139945	0.139945	-3.59162	-1.37611	-0.190346	0.0340104	-1.92531e-06	-0.116184	-0.158169	-0.075074	2.72932	1.98149
C16:1 u2	SBP	2.36521	1.74476	1.68921	1.24443	1.40019	1.40205	0.163857	0.163301	0.430084	0.0150097	0.0150097	0.00737411	0.00737411	-0.205007	1.61003	0.539283	0.0362392	1.52344	1.07654	0.160112	0.00680785	-0.134569	1.49556	3.36816	5.32315	0.893166	0.13725	0.484816	0.00100209	4.4715e-07	0.276345	0.276345	0.276345	0.276345	0.259251	0.259251	0.259251	0.259251	1.09984	2.57089	0.629681	0.0344973	3.36708e-05	0.270567	-0.126472	-0.0016693	2.59402	1.88326
C16:1 u2	SCORE (Log)	0.410135	0.301779	1.99635	1.46737	0.205442	0.205659	0.837581	0.837411	0.937249	0.00035831	0.00035831	-0.00811323	-0.00811323	-4.42192	0.269566	0.596608	0.077904	0.619957	0.443069	0.0593183	0.00250918	-7.13263	0.608406	10.0577	31.0476	9.09193e-11	0.544108	0.843543	1.72228e-17	4.94466e-58	0.910462	0.910462	0.910462	0.910462	0.908146	0.908146	0.908146	0.908146	-4.91214	0.0330618	0.630736	0.0766797	6.48729e-05	0.28396	0.0158422	0.014365	0.827257	0.60059
C16:1 u2	Serum TG (Log)	-2.58647	-1.90798	1.68668	1.24257	-1.53346	-1.5355	0.12761	0.127109	0.372937	0.0179493	0.0179493	0.0103365	0.0103365	-3.6981	-1.98275	0.161312	0.0161166	1.73581	1.22662	0.182433	0.0077569	-2.13047	-1.61644	0.884229	2.07771	0.0350608	0.108482	0.442231	0.378244	0.0397502	0.0605193	0.0605193	0.0605193	0.0605193	0.0383269	0.0383269	0.0383269	0.0383269	-7.16082	-4.41499	0.236735	0.0124355	0.00011787	0.181311	-0.0658961	0.0505846	3.0161	2.18969
C16:1 u2	Waist circumference	-1.43238	-1.05663	1.69734	1.25042	-0.843897	-0.84502	0.400289	0.399664	0.69849	0.00550487	0.00550487	-0.0022044	-0.0022044	-2.82885	-1.02059	0.769366	0.016756	1.60659	1.1353	0.168851	0.00717941	-1.76079	-0.89896	4.55648	2.3339	0.0806817	0.370375	0.717683	1.20534e-05	0.0211713	0.195197	0.195197	0.195197	0.195197	0.176186	0.176186	0.176186	0.176186	-4.40258	-2.02587	0.933841	0.0139136	0.000102976	0.2815	-0.123357	-0.548897	2.34603	1.70322
C17	BMI (Log)	-1.20296	-0.417757	0.933986	0.322935	-1.28798	-1.29363	0.200058	0.198106	0.472231	0.0128065	0.0128065	0.00515382	0.00515382	-2.7472	-0.577894	0.18211	0.0171714	1.15346	0.331565	0.183764	0.00806549	-2.38171	-1.74293	0.991001	2.12899	0.018717	0.0837666	0.388933	0.323569	0.0351856	0.0603751	0.0603751	0.0603751	0.0603751	0.0381793	0.0381793	0.0381793	0.0381793	-2.17465	-0.333323	0.367786	0.01429	6.65016e-05	0.197643	-0.15852	-0.533674	1.19678	0.339781
C17	Continuous MetS score	0.344004	0.119597	0.947189	0.327876	0.363184	0.364762	0.717066	0.715891	0.889124	0.00103839	0.00103839	-0.006766	-0.006766	0.417212	0.130367	0.0103549	-0.000872569	1.19073	0.34434	0.190829	0.00834501	0.350384	0.378599	0.0542628	-0.104562	0.726635	0.705623	0.912808	0.956812	0.91689	0.0011365	0.0011365	0.0011365	0.0011365	-0.022646	-0.022646	-0.022646	-0.022646	1.43681	0.465631	0.136821	-0.00703641	0.000104185	0.472154	-0.201495	-0.352774	1.38447	0.39583
C17	DBP	1.73789	0.603525	0.927377	0.32065	1.87399	1.8822	0.0631945	0.0620621	0.257922	0.0267285	0.0267285	0.0191837	0.0191837	-0.113406	0.467234	0.540187	0.0196778	1.09269	0.314097	0.174083	0.00764058	-0.103786	1.48755	3.10305	2.57543	0.917503	0.139349	0.488583	0.00236127	0.0111569	0.15677	0.15677	0.15677	0.15677	0.136852	0.136852	0.136852	0.136852	0.519234	0.640285	0.549986	0.015892	3.43956e-05	0.217127	-0.107941	-0.0884005	1.30249	0.369795
C17	HbA1c (Log)	1.1482	0.399016	0.937236	0.32428	1.22509	1.23047	0.222791	0.220779	0.507702	0.0116902	0.0116902	0.00396906	0.00396906	-1.38693	0.0595767	-0.219451	0.0302293	1.12275	0.322016	0.179151	0.00801419	-1.23529	0.185012	-1.22494	3.77197	0.21902	0.853517	0.953076	0.222881	0.00024798	0.11486	0.11486	0.11486	0.11486	0.0937855	0.0937855	0.0937855	0.0937855	-0.521944	0.260075	-0.228399	0.0213953	9.18217e-05	0.599036	-0.27041	-0.133281	1.41953	0.398899
C17	Plasma glucose (Log)	1.2194	0.423938	0.941479	0.3259	1.2952	1.30082	0.197584	0.195656	0.470828	0.0130474	0.0130474	0.0053368	0.0053368	0.201236	0.351924	0.257698	0.0113883	1.16255	0.336193	0.186314	0.00814756	0.173099	1.04679	1.38313	1.39775	0.862852	0.297201	0.65914	0.16907	0.164643	0.0478435	0.0478435	0.0478435	0.0478435	0.0251731	0.0251731	0.0251731	0.0251731	-0.0492815	0.40346	0.227545	0.0126321	0.00020443	0.273079	-0.192185	0.0464806	1.46744	0.419551
C17	Plasma HDL-cholesterol	1.76997	0.615351	0.934565	0.323506	1.8939	1.90213	0.0604948	0.0594011	0.253325	0.0274893	0.0274893	0.0198916	0.0198916	0.570202	0.297549	-0.899492	0.015658	1.05636	0.305484	0.169296	0.00740333	0.53978	0.974023	-5.31314	2.115	0.590302	0.331911	0.689728	4.72501e-07	0.0363994	0.213847	0.213847	0.213847	0.213847	0.195129	0.195129	0.195129	0.195129	0.484812	0.389275	-1.06012	0.0209084	7.68671e-05	-0.0448642	0.00960702	0.00387065	1.25741	0.359503
C17	Plasma LDL-cholesterol	3.04216	1.05764	0.908387	0.314445	3.34897	3.36352	0.00106584	0.00101557	0.0240353	0.0812072	0.0812072	0.0740292	0.0740292	1.27009	0.886056	0.209645	0.0202652	1.10102	0.3184	0.176453	0.00771633	1.15356	2.78284	1.1881	2.62628	0.250866	0.00621829	0.111537	0.237027	0.00970258	0.145967	0.145967	0.145967	0.145967	0.125633	0.125633	0.125633	0.125633	2.52749	1.17529	0.30161	0.0152872	-5.54392e-05	-0.105308	-0.134554	-0.367636	1.23736	0.353771
C17	Plasma total-cholesterol	3.92644	1.36355	0.873548	0.302038	4.49482	4.51452	1.53179e-05	1.4139e-05	0.00109513	0.136436	0.136436	0.129741	0.129741	1.47668	1.03135	-0.162859	0.0285146	1.0445	0.300246	0.166406	0.00730363	1.41377	3.43503	-0.978684	3.90417	0.159877	0.000800938	0.0332288	0.329597	0.000152671	0.229503	0.229503	0.229503	0.229503	0.211303	0.211303	0.211303	0.211303	2.86282	1.4352	-0.152208	0.0255307	1.13543e-05	-0.0281867	-0.151893	-0.435274	1.17076	0.332396
C17	SBP	2.10625	0.731447	0.921388	0.318579	2.28595	2.29597	0.0238877	0.0232906	0.153839	0.0392598	0.0392598	0.0318122	0.0318122	-0.974069	0.446378	0.561845	0.0336918	1.01179	0.290842	0.161194	0.00707489	-0.962717	1.53477	3.48552	4.76216	0.337519	0.127327	0.469621	0.000674907	5.13758e-06	0.27701	0.27701	0.27701	0.27701	0.259931	0.259931	0.259931	0.259931	-0.323601	0.640128	0.669817	0.0293585	4.07032e-05	0.312147	-0.0924613	-0.130676	1.20471	0.342035
C17	SCORE (Log)	2.65723	0.92286	0.918511	0.317514	2.89298	2.90652	0.0045457	0.00436624	0.0547064	0.066809	0.066809	0.0589006	0.0589006	-4.09053	0.216921	0.610282	0.0764442	0.356023	0.101501	0.0586553	0.00256023	-11.4895	2.13715	10.4045	29.8583	7.27762e-21	0.0346861	0.280057	2.62203e-18	2.78433e-56	0.913579	0.913579	0.913579	0.913579	0.911344	0.911344	0.911344	0.911344	-3.88019	0.336237	0.642252	0.0745416	6.81078e-05	0.304836	0.0207962	-0.0664899	0.367713	0.104399
C17	Serum TG (Log)	1.24056	0.430815	0.933602	0.322802	1.32879	1.33461	0.186263	0.184354	0.456599	0.0136196	0.0136196	0.00597325	0.00597325	0.0195323	0.312657	0.192906	0.0134394	1.16117	0.333782	0.184993	0.00811941	0.0168212	0.936712	1.04278	1.65522	0.986606	0.350685	0.702767	0.299033	0.10035	0.0477696	0.0477696	0.0477696	0.0477696	0.0252759	0.0252759	0.0252759	0.0252759	0.797937	0.622879	0.225564	0.0103817	0.000122304	0.216707	-0.100589	-0.143685	1.42503	0.404585
C17	Waist circumference	-1.22041	-0.423817	0.933809	0.322873	-1.30692	-1.31264	0.193566	0.191634	0.466401	0.0131808	0.0131808	0.00553099	0.00553099	-3.15538	-0.536334	0.737617	0.0200792	1.05802	0.304131	0.168559	0.00739814	-2.98234	-1.7635	4.37602	2.71408	0.00343034	0.0802215	0.388933	2.49674e-05	0.00756977	0.209435	0.209435	0.209435	0.209435	0.19076	0.19076	0.19076	0.19076	-2.44145	-0.24225	0.911006	0.0163069	9.99475e-05	0.264993	-0.146547	-0.51054	1.10355	0.313314
C17 aiso	BMI (Log)	-0.535588	-0.540393	0.871832	0.875204	-0.614325	-0.617448	0.540083	0.538028	0.801398	0.00294666	0.00294666	-0.00478244	-0.00478244	-1.17299	-0.296852	0.21259	0.0131734	0.946931	0.87723	0.186467	0.00784385	-1.23873	-0.338397	1.1401	1.67945	0.217729	0.735623	0.914748	0.256391	0.0955225	0.0387663	0.0387663	0.0387663	0.0387663	0.01606	0.01606	0.01606	0.01606	-1.30305	-0.208842	0.376985	0.0119933	6.94817e-05	0.217597	-0.15668	-0.615454	1.09106	1.03441
C17 aiso	Continuous MetS score	-0.254561	-0.256984	0.874033	0.877865	-0.291249	-0.292737	0.771332	0.770197	0.913366	0.000669044	0.000669044	-0.00713823	-0.00713823	-0.247993	-0.264549	-0.00831502	-0.000152211	0.965593	0.897887	0.191428	0.00805922	-0.25683	-0.294635	-0.0434368	-0.0188866	0.797729	0.768758	0.925769	0.965422	0.984961	0.000688692	0.000688692	0.000688692	0.000688692	-0.0231044	-0.0231044	-0.0231044	-0.0231044	-0.216216	-0.190196	0.115693	-0.00448079	9.85931e-05	0.441488	-0.206274	-0.239231	1.26402	1.20322
C17 aiso	DBP	0.610532	0.616009	0.871446	0.874817	0.700596	0.704158	0.484817	0.482604	0.767907	0.00382899	0.00382899	-0.00389327	-0.00389327	-0.501592	1.16987	0.544712	0.0232287	0.887551	0.822222	0.174774	0.00735199	-0.565141	1.42282	3.11667	3.15951	0.572975	0.15724	0.517251	0.00226232	0.00197556	0.155539	0.155539	0.155539	0.155539	0.135591	0.135591	0.135591	0.135591	-0.635063	0.956129	0.537575	0.0208118	2.92437e-05	0.180704	-0.10417	0.0721458	1.19584	1.13375
C17 aiso	HbA1c (Log)	0.685	0.690776	0.873108	0.876003	0.784553	0.788554	0.434165	0.431831	0.7312	0.00483446	0.00483446	-0.00294027	-0.00294027	-0.904062	0.70442	-0.202017	0.0308095	0.917984	0.84015	0.179106	0.00771386	-0.984834	0.838445	-1.12792	3.99405	0.326593	0.403368	0.740234	0.261496	0.000109723	0.119532	0.119532	0.119532	0.119532	0.0985687	0.0985687	0.0985687	0.0985687	-0.276637	1.13723	-0.228006	0.0239077	8.96091e-05	0.58985	-0.259961	-0.0637345	1.30137	1.20724
C17 aiso	Plasma glucose (Log)	0.341871	0.345125	0.873798	0.877629	0.391247	0.393246	0.696265	0.694792	0.875684	0.00120669	0.00120669	-0.00659638	-0.00659638	-0.310688	0.645667	0.252537	0.0139246	0.944602	0.878368	0.187267	0.00788403	-0.328909	0.735076	1.34854	1.76618	0.742771	0.463659	0.785224	0.179902	0.0797878	0.0436642	0.0436642	0.0436642	0.0436642	0.0208943	0.0208943	0.0208943	0.0208943	-0.401646	0.997037	0.222242	0.0160236	0.000201284	0.251108	-0.183252	0.15086	1.33226	1.26819
C17 aiso	Plasma HDL-cholesterol	1.3989	1.41222	0.865448	0.869242	1.61639	1.62465	0.108471	0.106697	0.3392	0.0202044	0.0202044	0.0125498	0.0125498	0.434191	0.860301	-0.893396	0.0179393	0.855699	0.795698	0.169642	0.007142	0.507411	1.08119	-5.26637	2.5118	0.612753	0.281678	0.645133	5.82415e-07	0.0132758	0.215208	0.215208	0.215208	0.215208	0.196523	0.196523	0.196523	0.196523	0.35206	1.18492	-1.06274	0.0244065	7.41574e-05	-0.0651799	0.0207345	0.10573	1.13959	1.08478
C17 aiso	Plasma LDL-cholesterol	-1.17393	-1.18511	0.868083	0.871889	-1.35233	-1.35924	0.178654	0.176461	0.444927	0.0142285	0.0142285	0.00652712	0.00652712	-2.40702	-0.904017	0.112495	0.0255503	0.915585	0.851386	0.181514	0.00764184	-2.62894	-1.06182	0.619758	3.34347	0.00963098	0.290349	0.653598	0.536536	0.00108988	0.101516	0.101516	0.101516	0.101516	0.0801233	0.0801233	0.0801233	0.0801233	-2.39334	-1.28527	0.239267	0.020922	-7.07309e-05	-0.1859	-0.155679	-0.0851973	1.17794	1.12128
C17 aiso	Plasma total-cholesterol	-0.889189	-0.897166	0.869567	0.87293	-1.02257	-1.02776	0.308427	0.305984	0.603204	0.00812186	0.00812186	0.00043288	0.00043288	-2.64884	-0.853661	-0.260651	0.0351759	0.882521	0.817561	0.173783	0.00731032	-3.00144	-1.04416	-1.49986	4.81182	0.00323581	0.298397	0.659492	0.136131	4.16689e-06	0.165085	0.165085	0.165085	0.165085	0.145362	0.145362	0.145362	0.145362	-2.75887	-1.09532	-0.21072	0.033594	-3.5346e-06	-0.120954	-0.186075	-0.0955682	1.15659	1.09654
C17 aiso	SBP	0.244566	0.24676	0.872851	0.876227	0.280192	0.281617	0.779779	0.778689	0.917771	0.000614412	0.000614412	-0.00713276	-0.00713276	-1.54886	0.903277	0.559443	0.0370107	0.824292	0.763619	0.162317	0.00682799	-1.87902	1.18289	3.44661	5.42045	0.0625337	0.239063	0.611656	0.000770222	2.88093e-07	0.271625	0.271625	0.271625	0.271625	0.254419	0.254419	0.254419	0.254419	-1.34671	1.09561	0.658734	0.034405	3.56966e-05	0.276212	-0.0868524	0.0307009	1.10673	1.04927
C17 aiso	SCORE (Log)	-1.14415	-1.15021	0.941606	0.942154	-1.2151	-1.22083	0.226752	0.224584	0.514066	0.0124732	0.0124732	0.00410435	0.00410435	-4.73334	0.0588159	0.597409	0.0779578	0.309364	0.290292	0.0599347	0.00251836	-15.3003	0.202609	9.96767	30.9558	1.3488e-29	0.839796	0.948318	2.80678e-17	6.71922e-58	0.910208	0.910208	0.910208	0.910208	0.907885	0.907885	0.907885	0.907885	-4.86519	0.0977787	0.631902	0.0767551	6.49853e-05	0.28432	0.0174534	0.0153022	0.351364	0.333121
C17 aiso	Serum TG (Log)	-1.865	-1.88173	0.85738	0.860696	-2.17523	-2.18629	0.0314357	0.0305984	0.180414	0.0357294	0.0357294	0.0282545	0.0282545	-2.59776	-1.69539	0.118197	0.0149668	0.931689	0.863111	0.183465	0.0077176	-2.78823	-1.96428	0.644248	1.9393	0.00611512	0.0516817	0.323329	0.520576	0.054682	0.0694614	0.0694614	0.0694614	0.0694614	0.0474802	0.0474802	0.0474802	0.0474802	-2.99604	-1.92062	0.186472	0.0125583	0.000114351	0.171482	-0.134451	-0.0052483	1.29224	1.22515
C17 aiso	Waist circumference	-1.6701	-1.68508	0.86052	0.863849	-1.9408	-1.95067	0.0544635	0.0532647	0.241391	0.0286518	0.0286518	0.021122	0.021122	-2.416	-1.03406	0.742111	0.0161089	0.86355	0.799987	0.170048	0.00715318	-2.79775	-1.2926	4.36414	2.25199	0.00594811	0.198498	0.560929	2.61758e-05	0.0260401	0.200593	0.200593	0.200593	0.200593	0.181709	0.181709	0.181709	0.181709	-2.5081	-0.898989	0.91061	0.0139538	0.000101343	0.276929	-0.155047	-0.574626	0.999579	0.94768
C17 iso	BMI (Log)	-2.61281	-0.956294	1.8592	0.679724	-1.40534	-1.40689	0.162323	0.161866	0.427628	0.0151117	0.0151117	0.00747695	0.00747695	-3.76911	-1.03111	0.193468	0.0146996	1.94491	0.678318	0.183806	0.00782756	-1.93793	-1.5201	1.05256	1.87793	0.0548511	0.13097	0.47547	0.29454	0.0626833	0.0550919	0.0550919	0.0550919	0.0550919	0.0327712	0.0327712	0.0327712	0.0327712	-2.73148	-0.583344	0.367117	0.0129825	6.56528e-05	0.210301	-0.162595	-0.596611	1.99021	0.69198
C17 iso	Continuous MetS score	-1.33995	-0.490641	1.87964	0.687503	-0.712877	-0.713657	0.47722	0.476739	0.764401	0.00396318	0.00396318	-0.00381835	-0.00381835	-1.39059	-0.500778	-0.0148114	0.000582248	2.00127	0.700373	0.189974	0.00808278	-0.694854	-0.715016	-0.0779653	0.0720356	0.488426	0.475922	0.790223	0.937979	0.942688	0.00404132	0.00404132	0.00404132	0.00404132	-0.019672	-0.019672	-0.019672	-0.019672	-0.019525	0.00718171	0.117989	-0.00429666	9.89265e-05	0.442347	-0.204052	-0.238479	2.31854	0.809302
C17 iso	DBP	-0.335622	-0.122838	1.87317	0.684834	-0.179173	-0.179369	0.858083	0.857929	0.937891	0.000249344	0.000249344	-0.00750066	-0.00750066	-2.10998	-0.177491	0.503121	0.0230733	1.85268	0.64615	0.17509	0.00745635	-1.13888	-0.27469	2.8735	3.09444	0.256896	0.784001	0.9261	0.00476003	0.00242581	0.142588	0.142588	0.142588	0.142588	0.122334	0.122334	0.122334	0.122334	-1.13725	0.141397	0.531385	0.0197431	2.92376e-05	0.179362	-0.114658	0.061942	2.19697	0.763867
C17 iso	HbA1c (Log)	0.927612	0.339582	1.8739	0.685243	0.495018	0.495564	0.621436	0.621052	0.837325	0.00191495	0.00191495	-0.00588259	-0.00588259	-1.5357	0.0150462	-0.223222	0.0306008	1.88347	0.657125	0.178714	0.00777759	-0.815357	0.022897	-1.24905	3.93448	0.416407	0.981769	0.989316	0.213963	0.000136977	0.114624	0.114624	0.114624	0.114624	0.0935431	0.0935431	0.0935431	0.0935431	-0.27418	0.38885	-0.228944	0.022535	9.21743e-05	0.587739	-0.268058	-0.0821257	2.33987	0.812581
C17 iso	Plasma glucose (Log)	0.197375	0.0722712	1.8833	0.68884	0.104803	0.104917	0.916697	0.916606	0.964729	8.59897e-05	8.59897e-05	-0.00772584	-0.00772584	-0.787071	0.0479015	0.23252	0.0135844	1.96522	0.687757	0.186552	0.00793718	-0.4005	0.0696489	1.24641	1.71149	0.689466	0.944584	0.976064	0.214926	0.0894513	0.0396	0.0396	0.0396	0.0396	0.0167333	0.0167333	0.0167333	0.0167333	0.134023	0.527791	0.223416	0.0143834	0.00020389	0.254905	-0.188432	0.12884	2.44648	0.853961
C17 iso	Plasma HDL-cholesterol	3.1783	1.16378	1.86226	0.681146	1.70669	1.70855	0.0903053	0.0899574	0.308826	0.0222974	0.0222974	0.0146591	0.0146591	1.56385	0.698416	-0.900682	0.0167012	1.77583	0.621478	0.168574	0.00717228	0.880632	1.1238	-5.34294	2.32857	0.380194	0.263235	0.629106	4.1332e-07	0.0214745	0.215787	0.215787	0.215787	0.215787	0.197116	0.197116	0.197116	0.197116	1.87389	0.946721	-1.05388	0.022076	7.97155e-05	-0.0559798	0.0182338	0.0693475	2.08451	0.727613
C17 iso	Plasma LDL-cholesterol	3.3649	1.2321	1.8597	0.680207	1.80938	1.81136	0.0727388	0.07243	0.279232	0.0249924	0.0249924	0.0173751	0.0173751	1.49987	1.0982	0.176117	0.0245854	1.88872	0.660986	0.179291	0.00762823	0.794119	1.66146	0.9823	3.22295	0.428619	0.0991077	0.428628	0.327835	0.00161536	0.112911	0.112911	0.112911	0.112911	0.0917895	0.0917895	0.0917895	0.0917895	1.65592	1.03021	0.277727	0.0209944	-6.09178e-05	-0.165693	-0.129427	-0.111502	2.15393	0.751844
C17 iso	Plasma total-cholesterol	4.73773	1.73402	1.82627	0.667687	2.59421	2.59706	0.0105774	0.0104945	0.0926559	0.0496867	0.0496867	0.0423199	0.0423199	1.96578	1.36211	-0.196312	0.0335864	1.80304	0.628837	0.170398	0.00725657	1.09026	2.16608	-1.15208	4.62841	0.277663	0.0321732	0.27312	0.251453	8.96953e-06	0.187919	0.187919	0.187919	0.187919	0.168736	0.168736	0.168736	0.168736	2.2828	1.44224	-0.171047	0.0326236	7.59429e-06	-0.0973794	-0.150235	-0.132123	2.08503	0.724947
C17 iso	SBP	1.30803	0.47874	1.86986	0.683621	0.699533	0.700301	0.485479	0.485001	0.768068	0.00378731	0.00378731	-0.00393527	-0.00393527	-1.53214	0.313795	0.539763	0.0362678	1.71511	0.598171	0.162089	0.00690269	-0.89332	0.52459	3.33005	5.25416	0.373376	0.600782	0.876766	0.00113698	6.08974e-07	0.265192	0.265192	0.265192	0.265192	0.247835	0.247835	0.247835	0.247835	-0.807525	0.562374	0.659772	0.0326328	3.84653e-05	0.280175	-0.092923	0.0069686	2.03085	0.70611
C17 iso	SCORE (Log)	2.26868	0.830117	1.91764	0.700879	1.18306	1.1844	0.239165	0.238637	0.533644	0.0117484	0.0117484	0.00337339	0.00337339	-4.25511	0.190337	0.600723	0.0776249	0.619514	0.214919	0.0594607	0.00252708	-6.86846	0.885622	10.1029	30.7172	3.42093e-10	0.377653	0.719823	1.3483e-17	1.49643e-57	0.910779	0.910779	0.910779	0.910779	0.908472	0.908472	0.908472	0.908472	-4.22243	0.26377	0.636333	0.0763048	6.67131e-05	0.287608	0.0200839	0.0067611	0.638726	0.22208
C17 iso	Serum TG (Log)	0.931055	0.340768	1.87161	0.684262	0.497462	0.498009	0.61971	0.619326	0.836237	0.00191889	0.00191889	-0.00581817	-0.00581817	-0.268411	0.25667	0.178455	0.0151928	1.95808	0.682909	0.185051	0.00788054	-0.137079	0.375847	0.964359	1.92789	0.891186	0.707657	0.913521	0.336698	0.0561016	0.042256	0.042256	0.042256	0.042256	0.0196321	0.0196321	0.0196321	0.0196321	-0.508364	0.247158	0.209695	0.0139782	0.000118046	0.181473	-0.105495	-0.000726033	2.39518	0.832784
C17 iso	Waist circumference	-2.66326	-0.974759	1.85864	0.679521	-1.43291	-1.43448	0.154304	0.153855	0.41527	0.0157009	0.0157009	0.00807072	0.00807072	-3.95113	-0.902272	0.749666	0.0177096	1.78595	0.622876	0.168783	0.00718779	-2.21234	-1.44856	4.44159	2.46385	0.0287308	0.149926	0.5029	1.92054e-05	0.0150831	0.20324	0.20324	0.20324	0.20324	0.184419	0.184419	0.184419	0.184419	-2.3	-0.227798	0.914504	0.0150883	0.000100691	0.276887	-0.146595	-0.56218	1.83732	0.638823
C17:1 c10 (ω7)	BMI (Log)	-0.287752	-0.142248	0.457354	0.221907	-0.629168	-0.641027	0.530352	0.522642	0.791629	0.00317528	0.00317528	-0.00455204	-0.00455204	-1.11017	-0.106655	0.200835	0.0135895	0.645652	0.226153	0.189682	0.0078631	-1.71945	-0.471605	1.0588	1.72827	0.0879685	0.638018	0.889345	0.291703	0.086371	0.0395816	0.0395816	0.0395816	0.0395816	0.0168945	0.0168945	0.0168945	0.0168945	-0.97337	0.0673165	0.39579	0.0120342	7.12666e-05	0.220332	-0.16094	-0.62175	0.689814	0.238231
C17:1 c10 (ω7)	Continuous MetS score	-0.0878235	-0.0433445	0.460819	0.223244	-0.190581	-0.194157	0.849156	0.846361	0.937249	0.000294421	0.000294421	-0.00751578	-0.00751578	-0.0934754	-0.0456829	-0.00822272	0.000112957	0.668459	0.231511	0.194201	0.00808711	-0.139837	-0.197325	-0.0423414	0.0139675	0.889012	0.843891	0.949729	0.966294	0.988878	0.00030913	0.00030913	0.00030913	0.00030913	-0.023493	-0.023493	-0.023493	-0.023493	-0.117871	-0.0389222	0.108316	-0.00418846	9.80197e-05	0.441142	-0.200329	-0.233996	0.811136	0.276719
C17:1 c10 (ω7)	DBP	0.22491	0.111183	0.457637	0.222044	0.491459	0.500723	0.623937	0.617419	0.836237	0.00193982	0.00193982	-0.00579708	-0.00579708	-1.13968	0.230637	0.553573	0.022148	0.607424	0.212763	0.178451	0.00739754	-1.87626	1.08401	3.10209	2.99396	0.0629149	0.280415	0.64408	0.00236836	0.00331075	0.149944	0.149944	0.149944	0.149944	0.129863	0.129863	0.129863	0.129863	-1.25925	0.136475	0.562625	0.0196318	3.14393e-05	0.181511	-0.130968	0.0507952	0.757979	0.261773
C17:1 c10 (ω7)	HbA1c (Log)	0.539105	0.266584	0.455515	0.221049	1.18351	1.20599	0.238802	0.230045	0.519386	0.011235	0.011235	0.00351024	0.00351024	-1.21676	0.176581	-0.188409	0.0301399	0.627272	0.216673	0.182463	0.0077342	-1.93977	0.814967	-1.03259	3.89697	0.054642	0.416629	0.747301	0.303775	0.000157329	0.119262	0.119262	0.119262	0.119262	0.0982924	0.0982924	0.0982924	0.0982924	-0.618033	0.374381	-0.142402	0.02232	9.86706e-05	0.592045	-0.312327	-0.112505	0.823546	0.276453
C17:1 c10 (ω7)	Plasma glucose (Log)	0.675541	0.333407	0.456855	0.221324	1.47868	1.50642	0.141683	0.134423	0.384545	0.0174201	0.0174201	0.0097437	0.0097437	-0.105137	0.390979	0.305592	0.0123594	0.647439	0.224231	0.188094	0.00783281	-0.162389	1.74364	1.62468	1.5779	0.871259	0.0836603	0.388933	0.10673	0.117095	0.0621917	0.0621917	0.0621917	0.0621917	0.0398629	0.0398629	0.0398629	0.0398629	-0.465072	0.428357	0.315697	0.013917	0.000209197	0.259252	-0.236341	0.0989028	0.847804	0.289228
C17:1 c10 (ω7)	Plasma HDL-cholesterol	1.73078	0.854212	0.433737	0.210124	3.9904	4.06528	0.000110391	8.32341e-05	0.00354577	0.114349	0.114349	0.10743	0.10743	0.909415	0.617526	-0.804294	0.0155366	0.573416	0.198594	0.166589	0.00693726	1.58596	3.10949	-4.82803	2.23958	0.115255	0.00231771	0.0642239	3.91921e-06	0.0268714	0.264377	0.264377	0.264377	0.264377	0.246862	0.246862	0.246862	0.246862	0.788794	0.763167	-0.889622	0.0212526	8.91212e-05	-0.0483285	-0.0671946	0.0162152	0.698434	0.238271
C17:1 c10 (ω7)	Plasma LDL-cholesterol	1.04324	0.514883	0.451212	0.21859	2.31209	2.35548	0.0223695	0.0200184	0.143325	0.041545	0.041545	0.0340571	0.0340571	-0.436782	0.535667	0.244687	0.0241842	0.621457	0.215233	0.180545	0.00751847	-0.702836	2.48878	1.35527	3.21664	0.483455	0.0141227	0.169188	0.177757	0.00164856	0.135952	0.135952	0.135952	0.135952	0.115379	0.115379	0.115379	0.115379	0.484383	0.835059	0.457594	0.0200867	-5.05822e-05	-0.157238	-0.222838	-0.169822	0.717633	0.24482
C17:1 c10 (ω7)	Plasma total-cholesterol	1.6485	0.814923	0.433556	0.21036	3.80227	3.87394	0.000220191	0.000169486	0.00601675	0.104213	0.104213	0.0972687	0.0972687	-0.303073	0.744983	-0.0867185	0.0332716	0.574355	0.20118	0.168736	0.00699481	-0.527675	3.70307	-0.513929	4.75661	0.598646	0.000316353	0.0234376	0.608195	5.2589e-06	0.23998	0.23998	0.23998	0.23998	0.222027	0.222027	0.222027	0.222027	0.505365	1.12425	0.0806648	0.0320861	2.38076e-05	-0.0834845	-0.288718	-0.215604	0.654134	0.225909
C17:1 c10 (ω7)	SBP	0.0615288	0.0304163	0.458048	0.222244	0.134328	0.13686	0.893352	0.891355	0.951076	0.000145178	0.000145178	-0.00760563	-0.00760563	-2.13836	0.131047	0.556995	0.036315	0.564384	0.197687	0.165807	0.00687338	-3.78884	0.662902	3.3593	5.28342	0.000232608	0.508594	0.814516	0.00103204	5.34347e-07	0.266139	0.266139	0.266139	0.266139	0.248804	0.248804	0.248804	0.248804	-2.21479	0.0796051	0.668247	0.0332244	3.64224e-05	0.274836	-0.109565	0.0148989	0.703513	0.242963
C17:1 c10 (ω7)	SCORE (Log)	0.23105	0.113751	0.471964	0.227941	0.489551	0.499035	0.625361	0.618684	0.836237	0.00210603	0.00210603	-0.0063507	-0.0063507	-4.46195	0.155271	0.634359	0.0772634	0.205379	0.0708157	0.0608056	0.00248079	-21.7255	2.19261	10.4326	31.1447	1.07243e-42	0.0303315	0.264384	2.25198e-18	3.57716e-58	0.91375	0.91375	0.91375	0.91375	0.91152	0.91152	0.91152	0.91152	-4.43344	0.262915	0.696691	0.0760785	7.10144e-05	0.291867	-0.0112099	-0.0149724	0.207966	0.0718223
C17:1 c10 (ω7)	Serum TG (Log)	0.0146513	0.00724277	0.45808	0.222259	0.0319842	0.0325871	0.974534	0.974054	0.989573	8.23185e-06	8.23185e-06	-0.00774364	-0.00774364	-0.914794	0.0340747	0.178108	0.0154469	0.645053	0.225943	0.189506	0.00785581	-1.41817	0.150811	0.939854	1.96631	0.158591	0.880364	0.961244	0.349076	0.0514442	0.0413624	0.0413624	0.0413624	0.0413624	0.0187174	0.0187174	0.0187174	0.0187174	-0.86477	0.166638	0.246326	0.0139442	0.000120218	0.183074	-0.126518	-0.0120957	0.826298	0.285367
C17:1 c10 (ω7)	Waist circumference	-0.78531	-0.388213	0.452633	0.219616	-1.73498	-1.76769	0.0851319	0.0794772	0.294074	0.0236498	0.0236498	0.0160812	0.0160812	-1.87107	-0.213131	0.732447	0.0170915	0.590448	0.206817	0.173464	0.0071908	-3.16889	-1.03053	4.22247	2.37686	0.0019175	0.304719	0.669125	4.56924e-05	0.018954	0.196793	0.196793	0.196793	0.196793	0.177819	0.177819	0.177819	0.177819	-1.79001	-0.062409	0.903531	0.014916	0.000100815	0.278145	-0.136713	-0.561988	0.634854	0.219251
C18	BMI (Log)	-0.110201	0.00416801	0.342706	0.0125304	-0.321563	0.332631	0.748305	0.739953	0.899107	0.000856966	0.000856966	-0.00688833	-0.00688833	-0.921755	0.00156131	0.225078	0.0130575	0.515231	0.0127793	0.18632	0.00804088	-1.78901	0.122175	1.20802	1.62388	0.0759967	0.902954	0.961953	0.229285	0.10688	0.0380127	0.0380127	0.0380127	0.0380127	0.0152886	0.0152886	0.0152886	0.0152886	-1.08288	-0.00139786	0.377306	0.0123977	7.01045e-05	0.216357	-0.153727	-0.605722	0.551409	0.0131305
C18	Continuous MetS score	-0.566965	0.0213993	0.340978	0.0124433	-1.66276	1.71974	0.0988074	0.0878961	0.308734	0.0225838	0.0225838	0.0149477	0.0149477	-0.462313	0.0227381	0.0494703	-0.00307306	0.52752	0.012914	0.188923	0.00813997	-0.876389	1.76073	0.261854	-0.377528	0.382486	0.0807097	0.388933	0.793862	0.706416	0.024014	0.024014	0.024014	0.024014	0.000776194	0.000776194	0.000776194	0.000776194	-0.487323	0.0248739	0.150121	-0.0079234	9.23234e-05	0.477931	-0.210869	-0.390018	0.640573	0.0150343
C18	DBP	-0.765265	0.0289437	0.335694	0.0122741	-2.27965	2.35812	0.0242703	0.0198708	0.143325	0.0413249	0.0413249	0.0338934	0.0338934	-2.14953	0.0268123	0.562562	0.0190914	0.477017	0.0118315	0.172501	0.00744449	-4.5062	2.26619	3.26122	2.5645	1.47932e-05	0.025132	0.237324	0.00142455	0.0114963	0.175422	0.175422	0.175422	0.175422	0.155944	0.155944	0.155944	0.155944	-2.02293	0.0280831	0.561828	0.0156525	2.00734e-05	0.216748	-0.12085	-0.1032	0.59423	0.0141502
C18	HbA1c (Log)	-0.507819	0.0191472	0.343731	0.0125358	-1.47737	1.5274	0.142032	0.129128	0.375343	0.0179	0.0179	0.0102273	0.0102273	-1.77198	0.00928138	-0.203533	0.029465	0.513725	0.0122981	0.179323	0.00786495	-3.44928	0.754698	-1.135	3.74636	0.000765061	0.451839	0.780074	0.258528	0.000271868	0.118604	0.118604	0.118604	0.118604	0.0976185	0.0976185	0.0976185	0.0976185	-1.67063	0.0171124	-0.214676	0.0206488	8.54924e-05	0.602956	-0.275271	-0.173285	0.682982	0.0153104
C18	Plasma glucose (Log)	-0.581437	0.0219456	0.340775	0.0124359	-1.70622	1.7647	0.0903918	0.0800001	0.294074	0.0237514	0.0237514	0.0161245	0.0161245	-1.34509	0.0208155	0.2759	0.0108644	0.51779	0.0126758	0.185438	0.00798982	-2.59776	1.64215	1.48782	1.35978	0.0105007	0.103053	0.435706	0.139295	0.176329	0.0596875	0.0596875	0.0596875	0.0596875	0.0372991	0.0372991	0.0372991	0.0372991	-1.72542	0.0220475	0.239711	0.0117912	0.000194022	0.278794	-0.200442	0.011191	0.680264	0.0159659
C18	Plasma HDL-cholesterol	-0.76941	0.0290404	0.337647	0.0123218	-2.27874	2.35684	0.0243388	0.0199484	0.143325	0.041591	0.041591	0.0341035	0.0341035	-0.730801	0.0172854	-0.884779	0.015257	0.471044	0.0115314	0.168697	0.0072685	-1.55145	1.49899	-5.24478	2.09905	0.123302	0.136379	0.484816	6.41209e-07	0.0378079	0.221805	0.221805	0.221805	0.221805	0.203276	0.203276	0.203276	0.203276	-1.19827	0.0249309	-1.04363	0.0195624	6.58619e-05	-0.0341008	0.000649442	-0.0525008	0.579243	0.0135949
C18	Plasma LDL-cholesterol	-1.42668	0.0538483	0.319284	0.0116516	-4.46838	4.62151	1.71445e-05	9.17102e-06	0.000781371	0.143001	0.143001	0.136306	0.136306	-2.5726	0.0499297	0.250132	0.0192771	0.474824	0.011624	0.170051	0.00732683	-5.418	4.29541	1.47093	2.63103	2.94507e-07	3.45194e-05	0.00392141	0.143803	0.00957517	0.209266	0.209266	0.209266	0.209266	0.190439	0.190439	0.190439	0.190439	-2.16498	0.0536647	0.323338	0.0143811	-8.29783e-05	-0.103812	-0.155748	-0.406001	0.561876	0.0131873
C18	Plasma total-cholesterol	-1.93988	0.0733697	0.293826	0.0107432	-6.60215	6.8294	9.57425e-10	3.01799e-10	2.57133e-07	0.265546	0.265546	0.259852	0.259852	-3.11453	0.0640328	-0.103607	0.0265444	0.424141	0.01052	0.15338	0.00661929	-7.34314	6.08678	-0.675491	4.01016	2.21472e-11	1.26514e-08	1.0779e-05	0.500592	0.000102893	0.348094	0.348094	0.348094	0.348094	0.332694	0.332694	0.332694	0.332694	-3.00784	0.0727886	-0.113989	0.0234928	-2.36167e-05	-0.0152553	-0.182262	-0.527803	0.495779	0.0118058
C18	SBP	-0.733914	0.0277579	0.336274	0.0122953	-2.18249	2.25761	0.0308845	0.0256507	0.162904	0.0380084	0.0380084	0.0305511	0.0305511	-2.82625	0.0209523	0.573735	0.0337814	0.444514	0.0110253	0.160747	0.00693725	-6.35807	1.90039	3.56918	4.86957	3.36282e-09	0.0596491	0.339372	0.000506238	3.2607e-06	0.283962	0.283962	0.283962	0.283962	0.267048	0.267048	0.267048	0.267048	-2.81619	0.0252821	0.678342	0.0295454	2.71986e-05	0.307856	-0.10496	-0.128618	0.551713	0.0131378
C18	SCORE (Log)	-0.965891	0.036976	0.334866	0.0123647	-2.88441	2.99046	0.0046627	0.0033914	0.0502873	0.0704478	0.0704478	0.0625702	0.0625702	-5.02726	0.0130573	0.621652	0.0757961	0.15431	0.00383735	0.057146	0.00247644	-32.579	3.40267	10.8783	30.6069	3.28167e-60	0.000916522	0.0332288	2.00133e-19	2.17039e-57	0.918328	0.918328	0.918328	0.918328	0.916215	0.916215	0.916215	0.916215	-5.21358	0.0146564	0.648363	0.0744298	6.06132e-05	0.30451	0.0140307	-0.0737123	0.165898	0.00395047
C18	Serum TG (Log)	-1.05329	0.0398371	0.329159	0.0120351	-3.19993	3.31007	0.00173039	0.00120958	0.0274816	0.0782856	0.0782856	0.0711405	0.0711405	-1.74978	0.038328	0.249351	0.0102059	0.495766	0.0122965	0.179281	0.0077371	-3.52945	3.11699	1.39084	1.31908	0.000580664	0.00226004	0.0641851	0.166705	0.189515	0.109328	0.109328	0.109328	0.109328	0.0882885	0.0882885	0.0882885	0.0882885	-1.91002	0.0407273	0.25299	0.00810342	0.000104464	0.235115	-0.115101	-0.238956	0.637508	0.0151808
C18	Waist circumference	0.0971499	-0.00367438	0.342739	0.0125316	0.283452	-0.293208	0.777285	0.769834	0.913366	0.000665999	0.000665999	-0.00708078	-0.00708078	-1.35951	-0.00364769	0.767126	0.0169714	0.472579	0.0117214	0.170896	0.00737523	-2.87678	-0.3112	4.48885	2.30114	0.00471385	0.756159	0.919085	1.58708e-05	0.0230134	0.190693	0.190693	0.190693	0.190693	0.171576	0.171576	0.171576	0.171576	-1.57197	-0.00535438	0.912778	0.0155934	0.00010383	0.272518	-0.142432	-0.536733	0.50698	0.0120725
C18:1 c11 (ω7)	BMI (Log)	-0.05643	0.0309979	0.132948	0.0549356	-0.424451	0.564259	0.671944	0.573557	0.818544	0.00246205	0.00246205	-0.0052708	-0.0052708	-0.903067	0.0149455	0.218286	0.0130547	0.449926	0.0548545	0.184931	0.00788095	-2.00715	0.272457	1.18036	1.65649	0.046857	0.785713	0.9261	0.240062	0.100092	0.0384617	0.0384617	0.0384617	0.0384617	0.0157481	0.0157481	0.0157481	0.0157481	-1.10834	0.00228431	0.378673	0.0121463	6.94957e-05	0.217583	-0.153915	-0.616445	0.50175	0.0576337
C18:1 c11 (ω7)	Continuous MetS score	-0.196115	0.107287	0.13176	0.0542617	-1.48842	1.97722	0.139099	0.0501654	0.23292	0.0296371	0.0296371	0.0220561	0.0220561	-0.0938279	0.109068	-0.0246887	-0.00158604	0.458075	0.0551242	0.186711	0.00796881	-0.204831	1.97858	-0.13223	-0.199031	0.838035	0.0500448	0.321797	0.895013	0.84256	0.0301336	0.0301336	0.0301336	0.0301336	0.00704151	0.00704151	0.00704151	0.00704151	-0.108692	0.150152	0.100005	-0.00672244	8.59617e-05	0.3946	-0.20456	-0.389647	0.573589	0.0649464
C18:1 c11 (ω7)	DBP	-0.286122	0.157172	0.128831	0.0532341	-2.22092	2.95246	0.0281012	0.00374668	0.0515348	0.0632966	0.0632966	0.0560354	0.0560354	-1.72139	0.128139	0.477012	0.0209387	0.414633	0.0505516	0.170425	0.00726277	-4.15159	2.53482	2.79895	2.88302	6.01027e-05	0.0124649	0.160911	0.00592724	0.00462723	0.183393	0.183393	0.183393	0.183393	0.164103	0.164103	0.164103	0.164103	-1.61552	0.199837	0.503054	0.016597	1.06371e-05	0.113479	-0.115376	-0.134216	0.521912	0.0599495
C18:1 c11 (ω7)	HbA1c (Log)	-0.168741	0.0921304	0.13257	0.0545748	-1.27285	1.68815	0.20538	0.0938177	0.314664	0.0217795	0.0217795	0.0141372	0.0141372	-1.65102	0.0780417	-0.241413	0.0295949	0.444334	0.0522408	0.176579	0.00769511	-3.71571	1.49388	-1.36717	3.84593	0.000303327	0.137706	0.484816	0.174007	0.000189683	0.130029	0.130029	0.130029	0.130029	0.109315	0.109315	0.109315	0.109315	-1.40678	0.0856926	-0.245936	0.0218229	8.29009e-05	0.55165	-0.272209	-0.156012	0.621307	0.0670148
C18:1 c11 (ω7)	Plasma glucose (Log)	-0.192613	0.105372	0.131831	0.054291	-1.46106	1.94087	0.14645	0.0544722	0.243624	0.0285882	0.0285882	0.020999	0.020999	-1.00008	0.0910824	0.210034	0.0123501	0.450829	0.0542522	0.183757	0.00784275	-2.21833	1.67887	1.143	1.57472	0.0283238	0.0956557	0.421181	0.255207	0.117829	0.0605778	0.0605778	0.0605778	0.0605778	0.0382106	0.0382106	0.0382106	0.0382106	-1.36801	0.0858333	0.200898	0.0136219	0.000192446	0.219927	-0.194715	0.0591691	0.618695	0.0700535
C18:1 c11 (ω7)	Plasma HDL-cholesterol	-0.0474141	0.0259385	0.133641	0.0550363	-0.354786	0.471298	0.723334	0.63823	0.845693	0.00173232	0.00173232	-0.00606664	-0.00606664	-0.409141	0.0355195	-0.930215	0.0170605	0.413129	0.0497154	0.168391	0.00718691	-0.990347	0.714456	-5.52415	2.37383	0.323902	0.476267	0.790223	1.81537e-07	0.0191154	0.211123	0.211123	0.211123	0.211123	0.19234	0.19234	0.19234	0.19234	-0.769442	0.043558	-1.08117	0.0224998	6.86798e-05	-0.0836922	0.00727687	0.0556964	0.533621	0.0604209
C18:1 c11 (ω7)	Plasma LDL-cholesterol	-0.158076	0.0864775	0.132463	0.0545512	-1.19336	1.58525	0.234937	0.115376	0.353668	0.019255	0.019255	0.011593	0.011593	-1.61024	0.0646815	0.12764	0.0250251	0.440268	0.0529813	0.179452	0.00765903	-3.6574	1.22084	0.711277	3.26739	0.00037293	0.224428	0.6037	0.478227	0.00139886	0.104074	0.104074	0.104074	0.104074	0.0827423	0.0827423	0.0827423	0.0827423	-1.25638	0.12513	0.238806	0.0201955	-7.96097e-05	-0.220512	-0.141571	-0.204733	0.541476	0.0613103
C18:1 c11 (ω7)	Plasma total-cholesterol	-0.196705	0.108053	0.131106	0.0541743	-1.50035	1.99454	0.135968	0.0482008	0.227518	0.0299162	0.0299162	0.0223961	0.0223961	-1.90968	0.0874253	-0.255027	0.0341792	0.416215	0.0507445	0.171075	0.00729048	-4.58821	1.72285	-1.49073	4.6882	1.05844e-05	0.0873495	0.398582	0.138513	7.00036e-06	0.177149	0.177149	0.177149	0.177149	0.157711	0.157711	0.157711	0.157711	-1.79552	0.148632	-0.219275	0.0321128	-1.551e-05	-0.164749	-0.170628	-0.237809	0.517665	0.0594618
C18:1 c11 (ω7)	SBP	-0.287866	0.158129	0.128777	0.0532121	-2.23538	2.97168	0.0271123	0.00353418	0.0505111	0.0640704	0.0640704	0.0568151	0.0568151	-2.50596	0.11725	0.502741	0.0349726	0.384385	0.0468639	0.157992	0.00673294	-6.51939	2.50193	3.18206	5.19425	1.50964e-09	0.0136231	0.168215	0.00183862	7.94824e-07	0.298191	0.298191	0.298191	0.298191	0.281613	0.281613	0.281613	0.281613	-2.44757	0.175536	0.625987	0.0304687	1.90888e-05	0.216284	-0.100062	-0.152159	0.486917	0.0559298
C18:1 c11 (ω7)	SCORE (Log)	-0.276354	0.153316	0.133256	0.0551171	-2.07386	2.78163	0.040268	0.00629848	0.0692427	0.0615369	0.0615369	0.0535838	0.0535838	-4.8206	0.0604272	0.5822	0.0767153	0.136776	0.0164987	0.0563563	0.00240193	-35.2446	3.66253	10.3307	31.939	8.21839e-64	0.00037768	0.0268153	3.91499e-18	2.60689e-59	0.919486	0.919486	0.919486	0.919486	0.917404	0.917404	0.917404	0.917404	-4.97953	0.0536796	0.624137	0.0757686	6.01513e-05	0.266809	0.0165373	-0.03914	0.154269	0.0177202
C18:1 c11 (ω7)	Serum TG (Log)	-0.137061	0.0752895	0.132142	0.0546024	-1.03722	1.37887	0.301573	0.170322	0.437872	0.0145245	0.0145245	0.00688516	0.00688516	-1.03461	0.059538	0.156972	0.0146696	0.447192	0.0545212	0.183808	0.00783307	-2.31357	1.09202	0.854002	1.87277	0.0222983	0.276894	0.640204	0.394712	0.0633991	0.0501099	0.0501099	0.0501099	0.0501099	0.0276716	0.0276716	0.0276716	0.0276716	-1.22445	0.0660619	0.196259	0.0132123	0.000110508	0.156941	-0.10871	-0.0595446	0.598932	0.0687965
C18:1 c11 (ω7)	Waist circumference	-0.0851411	0.0467693	0.132739	0.054849	-0.641418	0.852693	0.522389	0.39541	0.693993	0.00560473	0.00560473	-0.00210376	-0.00210376	-1.44385	0.0138484	0.771196	0.0162589	0.41281	0.0503294	0.169676	0.00723083	-3.49761	0.275156	4.54512	2.24855	0.000647617	0.783643	0.9261	1.26259e-05	0.0262648	0.190559	0.190559	0.190559	0.190559	0.171438	0.171438	0.171438	0.171438	-1.66832	0.00600084	0.918366	0.0146764	0.000101741	0.278096	-0.14317	-0.575048	0.461749	0.0530389
C18:1 c12 (ω6)	BMI (Log)	-0.676703	-0.54546	0.612462	0.488638	-1.10489	-1.11628	0.271264	0.266375	0.556254	0.00956721	0.00956721	0.00188944	0.00188944	-1.55159	-0.538006	0.223951	0.0131359	0.74216	0.4831	0.183623	0.00780462	-2.09064	-1.11365	1.21962	1.68309	0.0385538	0.267531	0.631403	0.224868	0.0948137	0.0472042	0.0472042	0.0472042	0.0472042	0.0246972	0.0246972	0.0246972	0.0246972	-1.38248	-0.228958	0.379021	0.0119602	7.10626e-05	0.207798	-0.152106	-0.597834	0.862007	0.583934
C18:1 c12 (ω6)	Continuous MetS score	-0.441911	-0.356446	0.614675	0.490706	-0.718934	-0.726394	0.473492	0.468924	0.762802	0.00410533	0.00410533	-0.0036751	-0.0036751	-0.433474	-0.35668	0.00105912	-0.000167616	0.759924	0.49471	0.188761	0.008038	-0.570417	-0.720988	0.0056109	-0.0208529	0.56941	0.472253	0.788785	0.995532	0.983396	0.00410883	0.00410883	0.00410883	0.00410883	-0.0196029	-0.0196029	-0.0196029	-0.0196029	-0.331042	-0.245362	0.117143	-0.00457061	0.000100149	0.430745	-0.201356	-0.220302	0.999067	0.679208
C18:1 c12 (ω6)	DBP	0.202434	0.163173	0.615149	0.490782	0.329081	0.332475	0.742628	0.74007	0.899107	0.000856161	0.000856161	-0.00688914	-0.00688914	-1.40106	0.17372	0.507354	0.022873	0.703843	0.458158	0.174143	0.00740167	-1.99058	0.37917	2.91344	3.09024	0.0486736	0.705195	0.912808	0.00422524	0.00245794	0.143048	0.143048	0.143048	0.143048	0.122805	0.122805	0.122805	0.122805	-0.728711	0.667628	0.528348	0.0205907	2.42755e-05	0.208085	-0.122077	0.0186073	0.943468	0.639117
C18:1 c12 (ω6)	HbA1c (Log)	0.00601473	0.00485075	0.615686	0.491435	0.00976914	0.0098706	0.992221	0.99214	0.996166	7.61161e-07	7.61161e-07	-0.00781173	-0.00781173	-1.51153	0.0542986	-0.223772	0.0306436	0.721334	0.466206	0.177725	0.00773427	-2.09546	0.116469	-1.25909	3.96206	0.0381319	0.907466	0.963831	0.210324	0.000123639	0.114715	0.114715	0.114715	0.114715	0.0936369	0.0936369	0.0936369	0.0936369	-0.922743	0.362442	-0.236738	0.0234421	8.74206e-05	0.598691	-0.276611	-0.0962276	1.02445	0.683743
C18:1 c12 (ω6)	Plasma glucose (Log)	0.0778292	0.0627772	0.615901	0.491685	0.126366	0.127678	0.89964	0.898604	0.955034	0.00012734	0.00012734	-0.00768417	-0.00768417	-0.821662	0.0807974	0.230927	0.0136732	0.746193	0.485771	0.18535	0.00789276	-1.10114	0.166328	1.2459	1.73237	0.272935	0.868165	0.961244	0.215114	0.0856541	0.0397738	0.0397738	0.0397738	0.0397738	0.0169113	0.0169113	0.0169113	0.0169113	-1.33852	-0.00850144	0.211059	0.0150036	0.00019987	0.246762	-0.194376	0.146336	1.0571	0.718662
C18:1 c12 (ω6)	Plasma HDL-cholesterol	0.324573	0.261801	0.615258	0.491172	0.527539	0.533013	0.598733	0.594949	0.830892	0.00221464	0.00221464	-0.00558056	-0.00558056	-0.0250334	0.289266	-0.922481	0.0176708	0.676557	0.440439	0.168053	0.0071562	-0.0370012	0.656768	-5.48922	2.4693	0.970543	0.512528	0.818739	2.12989e-07	0.0148768	0.210629	0.210629	0.210629	0.210629	0.191835	0.191835	0.191835	0.191835	-0.0119857	0.620404	-1.07429	0.0239204	6.91936e-05	-0.0408034	0.000375552	0.0542358	0.902048	0.61325
C18:1 c12 (ω6)	Plasma LDL-cholesterol	0.335548	0.270653	0.615211	0.491134	0.545419	0.551078	0.586415	0.582541	0.823775	0.00236694	0.00236694	-0.00542707	-0.00542707	-1.18014	0.306012	0.142078	0.0260556	0.723816	0.471204	0.179792	0.00765607	-1.63044	0.649425	0.790238	3.40326	0.105507	0.517246	0.823726	0.430874	0.000893192	0.0965003	0.0965003	0.0965003	0.0965003	0.0749884	0.0749884	0.0749884	0.0749884	-1.17722	0.0180352	0.253703	0.0222449	-6.89454e-05	-0.179966	-0.14142	-0.0798841	0.938112	0.637769
C18:1 c12 (ω6)	Plasma total-cholesterol	0.364485	0.293795	0.614558	0.490311	0.593085	0.599202	0.554163	0.550089	0.806432	0.00277555	0.00277555	-0.00495487	-0.00495487	-1.4296	0.331397	-0.235136	0.035554	0.696246	0.453213	0.172263	0.00732179	-2.05329	0.731218	-1.36498	4.85592	0.0420974	0.465993	0.785224	0.174673	3.45583e-06	0.161448	0.161448	0.161448	0.161448	0.141639	0.141639	0.141639	0.141639	-1.5999	0.110436	-0.200366	0.0347049	-3.06332e-06	-0.112119	-0.172536	-0.0966219	0.919022	0.622557
C18:1 c12 (ω6)	SBP	-0.0148934	-0.0120049	0.615411	0.490991	-0.0242008	-0.0244504	0.98073	0.980531	0.992176	4.63424e-06	4.63424e-06	-0.00774727	-0.00774727	-2.3949	0.0107838	0.531069	0.0367042	0.652459	0.42471	0.16143	0.00686132	-3.67057	0.0253911	3.28979	5.34943	0.000354988	0.979783	0.989082	0.0012978	3.97253e-07	0.263604	0.263604	0.263604	0.263604	0.246209	0.246209	0.246209	0.246209	-2.15155	0.18451	0.648304	0.0335829	3.34659e-05	0.280924	-0.102746	0.0107297	0.879525	0.595801
C18:1 c12 (ω6)	SCORE (Log)	-0.105027	-0.0847243	0.621298	0.495713	-0.169044	-0.170914	0.866052	0.864584	0.940186	0.000247495	0.000247495	-0.00822498	-0.00822498	-4.72954	0.0488864	0.595533	0.0779497	0.231904	0.149877	0.0593741	0.00251315	-20.3943	0.326177	10.0302	31.0167	3.6327e-40	0.744878	0.914748	1.99987e-17	5.48078e-58	0.910258	0.910258	0.910258	0.910258	0.907937	0.907937	0.907937	0.907937	-4.9471	0.00807576	0.630974	0.0766735	6.48362e-05	0.284355	0.0161019	0.014118	0.277892	0.188248
C18:1 c12 (ω6)	Serum TG (Log)	-0.261356	-0.210668	0.614973	0.490642	-0.424988	-0.429371	0.671553	0.668369	0.8604	0.00142711	0.00142711	-0.00631377	-0.00631377	-1.23062	-0.199968	0.172139	0.0154957	0.743999	0.484297	0.184078	0.00782396	-1.65406	-0.412904	0.935141	1.98054	0.100584	0.680373	0.910635	0.35149	0.0498038	0.0424761	0.0424761	0.0424761	0.0424761	0.0198575	0.0198575	0.0198575	0.0198575	-2.01026	-0.677251	0.204842	0.0136528	0.000120372	0.146971	-0.10377	0.0549797	1.02969	0.697523
C18:1 c12 (ω6)	Waist circumference	-0.789534	-0.636408	0.611392	0.487785	-1.29137	-1.30469	0.198884	0.194321	0.469679	0.0130236	0.0130236	0.00537262	0.00537262	-2.21553	-0.637499	0.776974	0.0162982	0.678717	0.441802	0.167926	0.00713745	-3.26429	-1.44295	4.62688	2.28348	0.0014104	0.151496	0.50717	9.02631e-06	0.0240635	0.20314	0.20314	0.20314	0.20314	0.184317	0.184317	0.184317	0.184317	-1.94792	-0.234808	0.919188	0.0145466	0.00010367	0.269231	-0.141341	-0.552294	0.793176	0.537307
C18:1 c13 (ω5)	BMI (Log)	4.04883	1.91761	2.08374	0.986051	1.94306	1.94474	0.0541866	0.0539824	0.242069	0.0284828	0.0284828	0.0209517	0.0209517	2.83041	1.69474	0.24189	0.0104974	2.24013	1.00015	0.182838	0.00792582	1.2635	1.69449	1.32297	1.32446	0.208723	0.0926224	0.412093	0.188221	0.18773	0.0591706	0.0591706	0.0591706	0.0591706	0.0369463	0.0369463	0.0369463	0.0369463	-1.85163	-0.345387	0.379915	0.0124365	6.79051e-05	0.21794	-0.158411	-0.592289	2.68759	1.22537
C18:1 c13 (ω5)	Continuous MetS score	2.19598	1.04004	2.10528	0.996216	1.04309	1.04399	0.298875	0.298457	0.594711	0.00844309	0.00844309	0.00069655	0.00069655	2.39628	1.08961	0.0127714	-0.00185051	2.30346	1.02702	0.188665	0.00819698	1.0403	1.06095	0.0676937	-0.225755	0.300194	0.290744	0.653598	0.946137	0.821758	0.00885449	0.00885449	0.00885449	0.00885449	-0.0147442	-0.0147442	-0.0147442	-0.0147442	2.58606	1.21594	0.113251	-0.00524485	0.000104874	0.443185	-0.186998	-0.314467	3.11589	1.41725
C18:1 c13 (ω5)	DBP	4.94034	2.33985	2.06875	0.978959	2.38808	2.39014	0.0183863	0.018288	0.136679	0.042407	0.042407	0.0349838	0.0349838	2.63811	1.93686	0.530859	0.0196536	2.10423	0.939471	0.171746	0.00744499	1.25372	2.06165	3.09096	2.63984	0.212247	0.0412814	0.303566	0.00245246	0.0093342	0.169861	0.169861	0.169861	0.169861	0.150252	0.150252	0.150252	0.150252	2.12657	1.69732	0.523838	0.0186982	3.70639e-05	0.179259	-0.0947378	-0.0412552	2.9324	1.33698
C18:1 c13 (ω5)	HbA1c (Log)	3.58735	1.69934	2.09219	0.990217	1.71464	1.71613	0.0888314	0.0885582	0.308826	0.022491	0.022491	0.0148542	0.0148542	0.519488	0.955341	-0.212319	0.0290614	2.16768	0.966583	0.177417	0.00786199	0.239651	0.988369	-1.19672	3.69645	0.81099	0.324866	0.682579	0.233661	0.000324834	0.121431	0.121431	0.121431	0.121431	0.100513	0.100513	0.100513	0.100513	0.892866	1.04413	-0.239678	0.0223093	9.49172e-05	0.583456	-0.260265	-0.136523	3.14171	1.43139
C18:1 c13 (ω5)	Plasma glucose (Log)	3.31714	1.57103	2.09376	0.990765	1.5843	1.58568	0.115593	0.11528	0.353668	0.0192651	0.0192651	0.0116031	0.0116031	1.98657	1.32273	0.245971	0.0114422	2.25204	1.00409	0.184453	0.008014	0.882122	1.31735	1.33351	1.42778	0.379391	0.190113	0.55094	0.184769	0.155828	0.0526114	0.0526114	0.0526114	0.0526114	0.0300545	0.0300545	0.0300545	0.0300545	3.84937	2.39799	0.202069	0.0131266	0.000211663	0.249021	-0.160678	-0.00459662	3.2621	1.48375
C18:1 c13 (ω5)	Plasma HDL-cholesterol	3.42944	1.62422	2.09234	0.990094	1.63905	1.64047	0.10366	0.103363	0.331696	0.0205916	0.0205916	0.0129399	0.0129399	1.94568	1.05738	-0.910095	0.0158051	2.04831	0.913257	0.167767	0.00728903	0.949894	1.15781	-5.42476	2.16835	0.343985	0.24913	0.61917	2.85623e-07	0.032011	0.216265	0.216265	0.216265	0.216265	0.197605	0.197605	0.197605	0.197605	2.44477	1.47929	-1.08157	0.022042	7.9727e-05	-0.0687241	0.0282475	0.00689051	2.81782	1.28167
C18:1 c13 (ω5)	Plasma LDL-cholesterol	1.09871	0.520359	2.11199	0.999391	0.520225	0.520676	0.603806	0.603492	0.836237	0.00211352	0.00211352	-0.00568247	-0.00568247	-1.8226	-0.12243	0.14119	0.0261474	2.2028	0.982136	0.18042	0.00783877	-0.8274	-0.124657	0.782561	3.33565	0.409574	0.900994	0.961953	0.435353	0.00111841	0.0935879	0.0935879	0.0935879	0.0935879	0.0720066	0.0720066	0.0720066	0.0720066	-0.4716	0.336722	0.252387	0.0219592	-6.71893e-05	-0.180549	-0.13647	-0.0996714	2.93429	1.33465
C18:1 c13 (ω5)	Plasma total-cholesterol	1.98761	0.941372	2.10679	0.996961	0.943429	0.944242	0.347225	0.346811	0.645865	0.00686413	0.00686413	-0.000834602	-0.000834602	-1.84598	-0.00420532	-0.233923	0.0354752	2.11931	0.946205	0.172977	0.00749836	-0.871029	-0.00444441	-1.35234	4.73106	0.385382	0.996461	0.997632	0.17867	5.85365e-06	0.157917	0.157917	0.157917	0.157917	0.138026	0.138026	0.138026	0.138026	-0.104063	0.755749	-0.202421	0.0340453	1.51653e-06	-0.116373	-0.161851	-0.136593	2.8596	1.30379
C18:1 c13 (ω5)	SBP	4.4748	2.11936	2.07696	0.982844	2.15449	2.15635	0.0330595	0.0329113	0.187729	0.0347913	0.0347913	0.027309	0.027309	0.537109	1.34142	0.546931	0.0345028	1.96385	0.876797	0.160288	0.00694833	0.273498	1.52991	3.41216	4.96563	0.784915	0.128525	0.471998	0.000865024	2.15984e-06	0.276926	0.276926	0.276926	0.276926	0.259846	0.259846	0.259846	0.259846	1.35866	1.73186	0.64358	0.0321386	4.35521e-05	0.274326	-0.0788079	-0.0857546	2.7144	1.23759
C18:1 c13 (ω5)	SCORE (Log)	5.24864	2.48235	2.34639	1.10891	2.2369	2.23854	0.0271712	0.0270611	0.167073	0.0407367	0.0407367	0.0326074	0.0326074	-3.73635	0.480234	0.599842	0.0772176	0.772778	0.346529	0.0589844	0.00254391	-4.83496	1.38584	10.1695	30.3539	4.12394e-06	0.168454	0.528331	9.39193e-18	5.11407e-57	0.911639	0.911639	0.911639	0.911639	0.909354	0.909354	0.909354	0.909354	-3.61972	0.620496	0.629267	0.0762129	6.81038e-05	0.284656	0.0242161	-0.0245871	0.854636	0.389658
C18:1 c13 (ω5)	Serum TG (Log)	-1.47173	-0.697041	2.11008	0.998516	-0.697475	-0.698076	0.48676	0.486386	0.768524	0.00376339	0.00376339	-0.00395938	-0.00395938	-3.42213	-1.11002	0.158286	0.0173667	2.25065	1.00484	0.183696	0.00796303	-1.52051	-1.10467	0.86167	2.18091	0.130869	0.27139	0.633492	0.390493	0.031032	0.0503159	0.0503159	0.0503159	0.0503159	0.0278824	0.0278824	0.0278824	0.0278824	-2.68028	-0.688583	0.206572	0.0148187	0.00011276	0.177332	-0.118099	0.0502978	3.22141	1.46875
C18:1 c13 (ω5)	Waist circumference	2.30645	1.09238	2.10427	0.995767	1.09608	1.09703	0.275084	0.274673	0.564587	0.00924299	0.00924299	0.0015627	0.0015627	0.439643	0.852579	0.784602	0.0150657	2.07153	0.924872	0.169077	0.00732931	0.212231	0.921834	4.6405	2.05554	0.832267	0.358363	0.710059	8.53263e-06	0.0418762	0.195459	0.195459	0.195459	0.195459	0.176455	0.176455	0.176455	0.176455	-2.52397	-0.398259	0.920227	0.0150672	0.000100204	0.279585	-0.148378	-0.543818	2.47288	1.12747
C18:1 c15 (ω3)	BMI (Log)	-4.5984	-1.23331	5.61302	1.50526	-0.819238	-0.819338	0.414161	0.414105	0.712762	0.00517705	0.00517705	-0.00253476	-0.00253476	-7.1175	-1.64608	0.190064	0.0152427	5.83471	1.53789	0.186075	0.00802004	-1.21986	-1.07035	1.02144	1.90058	0.22478	0.286494	0.650914	0.308988	0.0596234	0.0465009	0.0465009	0.0465009	0.0465009	0.0239773	0.0239773	0.0239773	0.0239773	-4.03886	-0.770288	0.369008	0.0132907	6.97159e-05	0.209031	-0.150822	-0.585067	6.09417	1.59592
C18:1 c15 (ω3)	Continuous MetS score	-1.07983	-0.289611	5.62757	1.50913	-0.191883	-0.191906	0.848138	0.84812	0.937249	0.000287636	0.000287636	-0.00752262	-0.00752262	-1.16585	-0.308555	-0.00538051	0.000336691	5.97941	1.5754	0.191477	0.00827439	-0.194977	-0.195858	-0.0281001	0.0406908	0.845725	0.845036	0.949729	0.977627	0.967607	0.000304556	0.000304556	0.000304556	0.000304556	-0.0234977	-0.0234977	-0.0234977	-0.0234977	4.75555	1.25907	0.133329	-0.00614	9.86478e-05	0.457181	-0.20836	-0.285317	7.06488	1.84868
C18:1 c15 (ω3)	DBP	6.35675	1.70491	5.5997	1.50168	1.13519	1.13533	0.258398	0.258341	0.54821	0.00989324	0.00989324	0.002218	0.002218	3.71812	1.40967	0.535281	0.0211429	5.51417	1.45341	0.175852	0.00757945	0.674285	0.969908	3.04392	2.78951	0.501356	0.333936	0.691405	0.00283901	0.00609244	0.148386	0.148386	0.148386	0.148386	0.12827	0.12827	0.12827	0.12827	5.09607	1.74133	0.551021	0.0174358	2.82147e-05	0.198406	-0.123785	0.000440257	6.67637	1.74838
C18:1 c15 (ω3)	HbA1c (Log)	12.2153	3.27648	5.53354	1.48406	2.20751	2.20778	0.0290605	0.0290412	0.174863	0.0366834	0.0366834	0.0291575	0.0291575	6.09531	2.02945	-0.183828	0.0282579	5.58105	1.47152	0.178752	0.00786312	1.09214	1.37915	-1.02839	3.59372	0.276853	0.170291	0.528331	0.305735	0.000466085	0.127787	0.127787	0.127787	0.127787	0.10702	0.10702	0.10702	0.10702	15.4147	4.40262	-0.182123	0.0165188	8.81965e-05	0.639453	-0.292838	-0.237108	6.93771	1.8146
C18:1 c15 (ω3)	Plasma glucose (Log)	13.2979	3.5665	5.50426	1.47606	2.41593	2.41623	0.0171067	0.0170934	0.130615	0.043621	0.043621	0.0361493	0.0361493	12.2785	3.48793	0.297374	0.00941832	5.74094	1.51257	0.18384	0.00794439	2.13876	2.30597	1.61756	1.18553	0.0343845	0.0227463	0.225101	0.108257	0.238039	0.0784543	0.0784543	0.0784543	0.0784543	0.0565127	0.0565127	0.0565127	0.0565127	16.0602	4.56594	0.267319	0.0082976	0.000199016	0.301337	-0.209797	-0.0249726	7.26676	1.90151
C18:1 c15 (ω3)	Plasma HDL-cholesterol	15.3397	4.1141	5.46259	1.46489	2.80813	2.80847	0.00576432	0.00575853	0.0645562	0.0580445	0.0580445	0.0506854	0.0506854	9.68732	2.65988	-0.871444	0.0143427	5.24586	1.38213	0.167986	0.00725929	1.84666	1.92448	-5.18759	1.97577	0.0671428	0.0565485	0.335815	8.26378e-07	0.0503655	0.230544	0.230544	0.230544	0.230544	0.212224	0.212224	0.212224	0.212224	7.80625	2.24654	-1.04834	0.0199017	7.20261e-05	-0.0432156	-0.000140003	0.0156339	6.36331	1.6651
C18:1 c15 (ω3)	Plasma LDL-cholesterol	15.6384	4.19422	5.45597	1.46311	2.86629	2.86664	0.0048572	0.00485215	0.0585125	0.0603273	0.0603273	0.0529861	0.0529861	11.8262	3.53575	0.209795	0.0216604	5.56703	1.46675	0.178271	0.00770373	2.12432	2.4106	1.17683	2.81168	0.0355974	0.0173703	0.19473	0.241481	0.0057176	0.133441	0.133441	0.133441	0.133441	0.112809	0.112809	0.112809	0.112809	18.7248	5.23153	0.318087	0.0145293	-6.97797e-05	-0.118736	-0.158775	-0.274133	6.31409	1.65222
C18:1 c15 (ω3)	Plasma total-cholesterol	20.5985	5.52462	5.32729	1.42863	3.86661	3.86708	0.000174111	0.000173811	0.00604437	0.103882	0.103882	0.0969356	0.0969356	13.8759	4.15362	-0.153535	0.0305031	5.30193	1.39746	0.169084	0.00728771	2.61714	2.97226	-0.908043	4.18556	0.00994341	0.0035374	0.0829866	0.365575	5.27245e-05	0.212684	0.212684	0.212684	0.212684	0.194086	0.194086	0.194086	0.194086	20.9853	5.96945	-0.12318	0.0260238	-2.55075e-06	-0.0452479	-0.195745	-0.314161	6.06103	1.58724
C18:1 c15 (ω3)	SBP	2.13924	0.573755	5.62445	1.50832	0.380347	0.380393	0.704313	0.704279	0.880648	0.00112044	0.00112044	-0.00662281	-0.00662281	-3.80783	-0.370005	0.523953	0.0371437	5.12611	1.35112	0.163477	0.00704604	-0.742831	-0.27385	3.20507	5.27157	0.458956	0.784645	0.9261	0.00170798	5.63437e-07	0.264035	0.264035	0.264035	0.264035	0.24665	0.24665	0.24665	0.24665	-2.83141	-0.120389	0.646794	0.033575	3.45693e-05	0.270998	-0.10079	0.0284271	6.22362	1.62982
C18:1 c15 (ω3)	SCORE (Log)	11.9638	3.20737	5.60641	1.50282	2.13395	2.13423	0.0349167	0.0348937	0.190335	0.0371664	0.0371664	0.0290067	0.0290067	-2.41078	0.627324	0.608769	0.0770944	1.81755	0.477982	0.0597869	0.00257321	-1.32639	1.31244	10.1823	29.9604	0.187317	0.191962	0.552566	8.76058e-18	1.96068e-56	0.91149	0.91149	0.91149	0.91149	0.909201	0.909201	0.909201	0.909201	-0.482887	1.17558	0.646171	0.0749773	6.48556e-05	0.298152	0.0114222	-0.0296973	1.91016	0.500224
C18:1 c15 (ω3)	Serum TG (Log)	-0.693592	-0.186025	5.62727	1.50908	-0.123255	-0.12327	0.902097	0.902085	0.955034	0.000117781	0.000117781	-0.00763324	-0.00763324	-3.54017	-0.675473	0.158313	0.0163549	5.84651	1.54101	0.186451	0.00803627	-0.605518	-0.438332	0.849084	2.03513	0.545915	0.66189	0.905698	0.397432	0.0439187	0.0426391	0.0426391	0.0426391	0.0426391	0.0200243	0.0200243	0.0200243	0.0200243	1.58136	0.729916	0.21411	0.0132681	0.000116315	0.186875	-0.112112	-0.0208553	7.31346	1.91522
C18:1 c15 (ω3)	Waist circumference	-5.87612	-1.576	5.60376	1.50277	-1.0486	-1.04873	0.296322	0.296264	0.592571	0.00845376	0.00845376	0.000767355	0.000767355	-7.27571	-1.5447	0.744669	0.0183096	5.35231	1.41074	0.17069	0.00735696	-1.35936	-1.09496	4.3627	2.48874	0.176441	0.275608	0.639904	2.63261e-05	0.0141137	0.197651	0.197651	0.197651	0.197651	0.178697	0.178697	0.178697	0.178697	-4.22858	-0.673411	0.910426	0.0157437	0.000102286	0.2719	-0.140494	-0.543602	5.60934	1.46895
C18:1 c9 (ω9)	BMI (Log)	0.0272125	-0.000444033	0.28483	0.00442182	0.0955395	-0.100419	0.924035	0.920168	0.964931	7.81637e-05	7.81637e-05	-0.00767317	-0.00767317	-0.788872	-0.00220562	0.231736	0.013756	0.491836	0.00443478	0.185386	0.00789347	-1.60393	-0.497347	1.25002	1.74271	0.111213	0.619805	0.88643	0.213592	0.0838053	0.0397698	0.0397698	0.0397698	0.0397698	0.0170872	0.0170872	0.0170872	0.0170872	-0.998707	-0.00247922	0.390756	0.0128548	6.6992e-05	0.222451	-0.15528	-0.570661	0.537273	0.00446628
C18:1 c9 (ω9)	Continuous MetS score	-0.482337	0.00787386	0.281322	0.00436755	-1.71454	1.80281	0.0888507	0.0737712	0.281222	0.0247627	0.0247627	0.0171437	0.0171437	-0.367304	0.00813659	-0.0374279	-0.0018911	0.499627	0.0044726	0.187872	0.00801387	-0.735155	1.81921	-0.19922	-0.235979	0.463611	0.071254	0.367482	0.842411	0.813832	0.025594	0.025594	0.025594	0.025594	0.00239384	0.00239384	0.00239384	0.00239384	-0.514706	0.0111765	0.0613015	-0.00750183	0.000110221	0.422563	-0.194302	-0.432229	0.613234	0.0050634
C18:1 c9 (ω9)	DBP	-0.829127	0.0135291	0.274312	0.00425854	-3.02257	3.17693	0.00302397	0.00186272	0.0396759	0.072562	0.072562	0.0653726	0.0653726	-2.10141	0.0105574	0.460944	0.0205259	0.453138	0.00408585	0.1708	0.00727241	-4.63747	2.58389	2.69873	2.82244	8.64023e-06	0.0109006	0.151013	0.00790756	0.00553409	0.184927	0.184927	0.184927	0.184927	0.165674	0.165674	0.165674	0.165674	-2.16269	0.0144138	0.459958	0.0160393	4.39842e-05	0.153369	-0.108912	-0.186664	0.564272	0.00469071
C18:1 c9 (ω9)	HbA1c (Log)	-0.406833	0.0066272	0.283336	0.00439106	-1.43587	1.50925	0.153479	0.133699	0.384545	0.0174845	0.0174845	0.00980855	0.00980855	-1.82265	0.00525834	-0.246755	0.0295116	0.484765	0.00423362	0.17763	0.00773676	-3.75987	1.24204	-1.38915	3.81446	0.00025901	0.216527	0.59313	0.167236	0.000212691	0.125329	0.125329	0.125329	0.125329	0.104503	0.104503	0.104503	0.104503	-1.62175	0.00601867	-0.265313	0.0214555	9.61281e-05	0.572073	-0.27047	-0.175986	0.662792	0.00520054
C18:1 c9 (ω9)	Plasma glucose (Log)	-0.618084	0.0100899	0.279019	0.00433181	-2.2152	2.32925	0.0285146	0.0214121	0.148318	0.0406625	0.0406625	0.0331677	0.0331677	-1.3098	0.00858799	0.19104	0.0116868	0.488615	0.00437402	0.183731	0.00783723	-2.68064	1.96341	1.03978	1.49119	0.00833132	0.0518009	0.323329	0.300432	0.138412	0.0680753	0.0680753	0.0680753	0.0680753	0.0458867	0.0458867	0.0458867	0.0458867	-1.69228	0.00855645	0.167812	0.0125531	0.000208515	0.232095	-0.186945	-0.00279217	0.656432	0.00542008
C18:1 c9 (ω9)	Plasma HDL-cholesterol	-0.000651518	1.06357e-05	0.284871	0.00442266	-0.00228706	0.00240481	0.998179	0.998085	0.999258	4.51806e-08	4.51806e-08	-0.00781245	-0.00781245	-0.44415	0.00145814	-0.928811	0.0172327	0.450229	0.00403039	0.169297	0.00722153	-0.986498	0.361786	-5.4863	2.38629	0.325779	0.718118	0.914748	2.15856e-07	0.0185073	0.208749	0.208749	0.208749	0.208749	0.18991	0.18991	0.18991	0.18991	-0.800716	0.00120794	-1.08211	0.0228587	7.36514e-05	-0.0719988	0.00846307	0.0786505	0.570516	0.00471069
C18:1 c9 (ω9)	Plasma LDL-cholesterol	-0.35246	0.00575371	0.282982	0.00439332	-1.24552	1.30965	0.215214	0.19266	0.466989	0.0132227	0.0132227	0.00551347	0.00551347	-1.70685	0.00337989	0.126821	0.0251735	0.480735	0.00430347	0.180767	0.00771084	-3.55051	0.785387	0.701569	3.26469	0.000541376	0.433701	0.76267	0.484242	0.00141121	0.0978923	0.0978923	0.0978923	0.0978923	0.0764136	0.0764136	0.0764136	0.0764136	-1.59817	0.00939471	0.206143	0.0195227	-5.93107e-05	-0.197352	-0.132951	-0.24162	0.578388	0.00477568
C18:1 c9 (ω9)	Plasma total-cholesterol	-0.366598	0.00598187	0.282814	0.00439052	-1.29625	1.36245	0.197202	0.175429	0.444927	0.0141856	0.0141856	0.00654363	0.00654363	-2.02304	0.00403917	-0.251883	0.0345875	0.458867	0.0041375	0.172959	0.00736434	-4.40878	0.976234	-1.45631	4.69662	2.19065e-05	0.330804	0.688267	0.147774	6.75927e-06	0.164189	0.164189	0.164189	0.164189	0.144446	0.144446	0.144446	0.144446	-2.17476	0.010088	-0.248319	0.031869	8.60228e-06	-0.134024	-0.166164	-0.265722	0.559546	0.00465143
C18:1 c9 (ω9)	SBP	-0.80036	0.0130597	0.275043	0.00426988	-2.90994	3.05855	0.00425916	0.00270516	0.0461369	0.0676141	0.0676141	0.0603863	0.0603863	-2.81809	0.0088884	0.49148	0.0347632	0.421739	0.00380273	0.158965	0.00676848	-6.68208	2.33738	3.09175	5.13604	6.66963e-10	0.0209838	0.218027	0.00244635	1.02782e-06	0.293972	0.293972	0.293972	0.293972	0.277294	0.277294	0.277294	0.277294	-2.88254	0.0116194	0.593086	0.0302604	4.72442e-05	0.253061	-0.0949508	-0.179955	0.52965	0.00440291
C18:1 c9 (ω9)	SCORE (Log)	-0.81052	0.0132066	0.285931	0.00443068	-2.83467	2.98072	0.00539836	0.00349318	0.0504517	0.0700218	0.0700218	0.0621407	0.0621407	-4.95492	0.00394371	0.579483	0.0767689	0.150767	0.00136995	0.0576608	0.00246065	-32.8647	2.87871	10.0499	31.1986	1.31482e-60	0.00475554	0.100042	1.79737e-17	2.98968e-58	0.916165	0.916165	0.916165	0.916165	0.913997	0.913997	0.913997	0.913997	-5.119	0.00370063	0.613375	0.075665	6.89221e-05	0.277809	0.0181806	-0.0502259	0.167157	0.00138955
C18:1 c9 (ω9)	Serum TG (Log)	-0.178501	0.00291264	0.284362	0.00441455	-0.627725	0.659782	0.531294	0.51057	0.783088	0.00336317	0.00336317	-0.0043627	-0.0043627	-1.04161	0.00122858	0.1659	0.0152795	0.491323	0.00443016	0.185193	0.00788524	-2.12	0.277323	0.895821	1.93774	0.0359514	0.781983	0.9261	0.372043	0.0548751	0.041771	0.041771	0.041771	0.041771	0.0191357	0.0191357	0.0191357	0.0191357	-1.35779	0.00368016	0.187172	0.0133213	0.000120348	0.171938	-0.107163	-0.0578535	0.643907	0.00535271
C18:1 c9 (ω9)	Waist circumference	-0.0748066	0.00122064	0.284757	0.00442069	-0.262703	0.276119	0.793198	0.782898	0.920015	0.000590673	0.000590673	-0.00715669	-0.00715669	-1.31962	-0.002443	0.785439	0.0169958	0.451065	0.00406715	0.170018	0.00723913	-2.92557	-0.600666	4.61973	2.34776	0.00407401	0.549133	0.848343	9.29667e-06	0.0204319	0.192371	0.192371	0.192371	0.192371	0.173293	0.173293	0.173293	0.173293	-1.52068	-0.00331052	0.934876	0.0156718	9.86578e-05	0.28554	-0.145014	-0.510955	0.493574	0.00410301
C18:1 t10-11	BMI (Log)	-0.269888	-0.173313	0.316744	0.195497	-0.852071	-0.886522	0.395754	0.376986	0.67762	0.00605552	0.00605552	-0.00164947	-0.00164947	-1.13355	-0.161826	0.21981	0.0131383	0.532592	0.193386	0.184019	0.00782181	-2.12838	-0.836801	1.1945	1.67971	0.0352376	0.404276	0.740234	0.234509	0.0954727	0.0431752	0.0431752	0.0431752	0.0431752	0.0205731	0.0205731	0.0205731	0.0205731	-1.37071	-0.161518	0.378926	0.0123275	7.30574e-05	0.232932	-0.172865	-0.600338	0.592582	0.195697
C18:1 t10-11	Continuous MetS score	0.281558	0.181154	0.317043	0.196015	0.888076	0.924184	0.376166	0.357129	0.656471	0.00662856	0.00662856	-0.00113216	-0.00113216	0.268561	0.181431	0.00430645	0.000188075	0.545036	0.197724	0.188565	0.0080295	0.49274	0.917596	0.022838	0.023423	0.623054	0.360583	0.711653	0.981816	0.98135	0.00663825	0.00663825	0.00663825	0.00663825	-0.0170132	-0.0170132	-0.0170132	-0.0170132	0.176443	0.134655	0.118699	-0.00435908	9.62822e-05	0.430313	-0.189291	-0.250292	0.691894	0.227535
C18:1 t10-11	DBP	0.0654631	0.0420381	0.317651	0.196057	0.206085	0.214418	0.837049	0.83056	0.935731	0.000356267	0.000356267	-0.00739291	-0.00739291	-1.51797	0.0642878	0.508846	0.0228823	0.50407	0.18303	0.174164	0.00740293	-3.01143	0.351242	2.92165	3.09098	0.00313818	0.725989	0.914748	0.00412233	0.00245225	0.142911	0.142911	0.142911	0.142911	0.122665	0.122665	0.122665	0.122665	-1.46882	0.0380873	0.528522	0.0199028	2.74649e-05	0.173973	-0.112293	0.0629364	0.654052	0.215997
C18:1 t10-11	HbA1c (Log)	0.507618	0.325554	0.315137	0.194236	1.61078	1.67607	0.10969	0.0961657	0.316344	0.0214756	0.0214756	0.0138309	0.0138309	-1.07066	0.331206	-0.220677	0.0307534	0.522216	0.183889	0.175494	0.00763473	-2.05022	1.80112	-1.25746	4.0281	0.0424173	0.0740749	0.372341	0.210914	9.65572e-05	0.136843	0.136843	0.136843	0.136843	0.116292	0.116292	0.116292	0.116292	-0.71606	0.37994	-0.239581	0.0224389	8.00554e-05	0.553178	-0.230894	-0.103486	0.724061	0.226805
C18:1 t10-11	Plasma glucose (Log)	0.53987	0.347351	0.314199	0.194257	1.71824	1.7881	0.0881707	0.0761253	0.286986	0.0243702	0.0243702	0.0167481	0.0167481	-0.382381	0.365774	0.238759	0.0140976	0.528347	0.19167	0.182791	0.00778363	-0.723731	1.90835	1.30619	1.81119	0.470572	0.0586203	0.339177	0.193869	0.0724943	0.066543	0.066543	0.066543	0.066543	0.0443179	0.0443179	0.0443179	0.0443179	-0.832945	0.309065	0.213097	0.0148505	0.000193883	0.219783	-0.160404	0.118073	0.726441	0.238896
C18:1 t10-11	Plasma HDL-cholesterol	-0.331993	-0.213603	0.31663	0.19576	-1.04852	-1.09115	0.296375	0.277256	0.568526	0.00921591	0.00921591	0.00147541	0.00147541	-0.70867	-0.224861	-0.926752	0.0172859	0.483549	0.175418	0.167293	0.00712367	-1.46556	-1.28185	-5.5397	2.42654	0.145259	0.202248	0.56794	1.69046e-07	0.016659	0.218123	0.218123	0.218123	0.218123	0.199507	0.199507	0.199507	0.199507	-1.15796	-0.254888	-1.07767	0.0233404	7.73255e-05	-0.0472937	-0.0206954	0.122412	0.623716	0.205114
C18:1 t10-11	Plasma LDL-cholesterol	0.0727628	0.0468155	0.318029	0.196625	0.228793	0.238096	0.819395	0.812188	0.930711	0.000442691	0.000442691	-0.00736635	-0.00736635	-1.44679	0.0725984	0.144099	0.0260337	0.520363	0.188774	0.180029	0.00766601	-2.78035	0.384579	0.800418	3.396	0.00626348	0.701198	0.912808	0.424975	0.000915185	0.0945389	0.0945389	0.0945389	0.0945389	0.0729803	0.0729803	0.0729803	0.0729803	-0.796479	0.250871	0.255289	0.0220919	-7.36751e-05	-0.203033	-0.113563	-0.101001	0.645621	0.212318
C18:1 t10-11	Plasma total-cholesterol	0.0290306	0.0186424	0.317696	0.196085	0.0913785	0.0950732	0.927334	0.924404	0.966718	7.00641e-05	7.00641e-05	-0.00768133	-0.00768133	-1.78427	0.0349543	-0.233422	0.0354978	0.499565	0.181394	0.172607	0.00733677	-3.57165	0.192698	-1.35233	4.83834	0.000501916	0.847503	0.949729	0.178673	3.72384e-06	0.158163	0.158163	0.158163	0.158163	0.138277	0.138277	0.138277	0.138277	-1.40424	0.201397	-0.200291	0.0344183	-6.59469e-06	-0.135419	-0.148046	-0.105977	0.63052	0.208225
C18:1 t10-11	SBP	-0.128619	-0.0825949	0.317489	0.195957	-0.405115	-0.421495	0.686064	0.674095	0.863004	0.0013753	0.0013753	-0.00636598	-0.00636598	-2.48625	-0.0520188	0.530437	0.0366574	0.467062	0.169592	0.161377	0.00685941	-5.32316	-0.30673	3.28695	5.34411	4.47112e-07	0.759552	0.920538	0.00130992	4.06903e-07	0.264145	0.264145	0.264145	0.264145	0.246763	0.246763	0.246763	0.246763	-2.68087	-0.188677	0.648305	0.0335692	3.84917e-05	0.289525	-0.123394	0.0400198	0.603756	0.199387
C18:1 t10-11	SCORE (Log)	-0.078575	-0.0505722	0.328896	0.203298	-0.238906	-0.248759	0.811593	0.80398	0.928814	0.00052414	0.00052414	-0.00794599	-0.00794599	-4.77981	0.00597675	0.595979	0.077926	0.171292	0.0615158	0.0594335	0.00251305	-27.9045	0.097158	10.0277	31.0085	2.75931e-53	0.922769	0.969419	2.02731e-17	5.6334e-58	0.910183	0.910183	0.910183	0.910183	0.90786	0.90786	0.90786	0.90786	-5.01406	-0.0351197	0.630967	0.0766967	6.5615e-05	0.287163	0.0120491	0.0176976	0.191257	0.0631616
C18:1 t10-11	Serum TG (Log)	0.216644	0.139121	0.317087	0.195709	0.683233	0.710858	0.495685	0.478455	0.765528	0.00390192	0.00390192	-0.00381977	-0.00381977	-0.757873	0.151244	0.173332	0.0156752	0.531861	0.193121	0.183766	0.00781108	-1.42495	0.783159	0.943223	2.00679	0.156626	0.434992	0.764151	0.347358	0.0468958	0.045799	0.045799	0.045799	0.045799	0.0232588	0.0232588	0.0232588	0.0232588	-0.815838	0.233472	0.204731	0.0141096	0.000111475	0.156948	-0.0817963	-0.0132634	0.709647	0.234357
C18:1 t10-11	Waist circumference	-0.148326	-0.0952497	0.317417	0.195913	-0.467291	-0.486184	0.64108	0.627661	0.840169	0.00182901	0.00182901	-0.00590874	-0.00590874	-1.54043	-0.0720236	0.773616	0.0164022	0.489688	0.177808	0.169195	0.00719172	-3.14573	-0.405065	4.57234	2.28071	0.00206389	0.686111	0.912808	1.12962e-05	0.0242318	0.191121	0.191121	0.191121	0.191121	0.172014	0.172014	0.172014	0.172014	-1.85055	-0.113332	0.919103	0.014877	0.000104628	0.290273	-0.156498	-0.559336	0.546199	0.180379
C18:1 t12 (ω6)	BMI (Log)	-2.92406	-0.739647	3.90863	0.988447	-0.748104	-0.748291	0.455759	0.455646	0.749897	0.00432186	0.00432186	-0.00339657	-0.00339657	-4.06929	-0.796546	0.202768	0.014028	3.97556	0.989926	0.185569	0.00787749	-1.02358	-0.804652	1.09268	1.78077	0.30798	0.422524	0.75306	0.276603	0.0773409	0.0427797	0.0427797	0.0427797	0.0427797	0.0201682	0.0201682	0.0201682	0.0201682	-6.13489	-1.26551	0.347006	0.0133806	5.91586e-05	0.185869	-0.163332	-0.55379	4.27006	1.06753
C18:1 t12 (ω6)	Continuous MetS score	-4.60577	-1.16506	3.89607	0.985283	-1.18216	-1.18246	0.239334	0.239216	0.534239	0.0108054	0.0108054	0.00307736	0.00307736	-4.76977	-1.19586	-0.0284164	0.0010847	4.04145	1.0063	0.189663	0.00806322	-1.18021	-1.18837	-0.149826	0.134525	0.240139	0.236922	0.611171	0.881142	0.893202	0.0110841	0.0110841	0.0110841	0.0110841	-0.0124615	-0.0124615	-0.0124615	-0.0124615	-5.71494	-1.42876	0.0816191	-0.00294461	8.69426e-05	0.405573	-0.214612	-0.170023	4.94862	1.23704
C18:1 t12 (ω6)	DBP	-2.19257	-0.554614	3.91235	0.989386	-0.560423	-0.560564	0.576163	0.576067	0.81899	0.00242999	0.00242999	-0.00530311	-0.00530311	-3.83028	-0.555252	0.494678	0.0233529	3.7585	0.935878	0.175438	0.0074474	-1.0191	-0.593295	2.81968	3.13571	0.310095	0.554039	0.850524	0.00557905	0.00213041	0.14445	0.14445	0.14445	0.14445	0.12424	0.12424	0.12424	0.12424	-6.15477	-1.1639	0.499121	0.0210367	1.85649e-05	0.147579	-0.125404	0.121712	4.70734	1.17685
C18:1 t12 (ω6)	HbA1c (Log)	4.02118	1.01733	3.91379	0.98991	1.02744	1.0277	0.306151	0.30603	0.603204	0.00818374	0.00818374	0.000435173	0.000435173	0.695525	0.570901	-0.209248	0.0301575	3.82157	0.953269	0.179101	0.00775957	0.182	0.598887	-1.16833	3.8865	0.855875	0.550323	0.849412	0.24488	0.000163506	0.117133	0.117133	0.117133	0.117133	0.0961123	0.0961123	0.0961123	0.0961123	3.88868	1.32362	-0.201702	0.0219926	0.000101421	0.613202	-0.26303	-0.133231	5.0081	1.25479
C18:1 t12 (ω6)	Plasma glucose (Log)	-0.387836	-0.0981052	3.91714	0.990612	-0.0990099	-0.0990349	0.921285	0.921265	0.965459	7.66184e-05	7.66184e-05	-0.00773528	-0.00773528	-1.45385	-0.133732	0.227825	0.0137691	3.98254	0.991635	0.186899	0.00794569	-0.365057	-0.134861	1.21898	1.7329	0.715681	0.892937	0.961661	0.22513	0.0855601	0.0397016	0.0397016	0.0397016	0.0397016	0.0168374	0.0168374	0.0168374	0.0168374	-1.98353	-0.16492	0.206903	0.0151685	0.000198449	0.242928	-0.195681	0.15359	5.26936	1.31721
C18:1 t12 (ω6)	Plasma HDL-cholesterol	4.85762	1.22876	3.89368	0.984679	1.24757	1.24788	0.214468	0.214352	0.498304	0.0120195	0.0120195	0.00430087	0.00430087	1.47023	0.463213	-0.910821	0.0171304	3.61313	0.899653	0.169562	0.00720866	0.406913	0.51488	-5.37161	2.37636	0.684762	0.607539	0.880311	3.63255e-07	0.0189902	0.20959	0.20959	0.20959	0.20959	0.190771	0.190771	0.190771	0.190771	2.52627	0.824604	-1.05511	0.0224306	7.93093e-05	-0.0487091	0.0134476	0.060239	4.50856	1.12703
C18:1 t12 (ω6)	Plasma LDL-cholesterol	6.96606	1.7621	3.86858	0.97833	1.80068	1.80113	0.0741084	0.0740363	0.281602	0.0247179	0.0247179	0.0170985	0.0170985	4.68327	1.5631	0.180348	0.0244774	3.8288	0.953355	0.179684	0.00763896	1.22317	1.63957	1.0037	3.20428	0.223549	0.103588	0.435706	0.317448	0.00171533	0.112413	0.112413	0.112413	0.112413	0.0912797	0.0912797	0.0912797	0.0912797	4.45713	1.42379	0.289729	0.0208853	-5.69644e-05	-0.14427	-0.130774	-0.146554	4.6392	1.15969
C18:1 t12 (ω6)	Plasma total-cholesterol	8.91267	2.25447	3.83766	0.970499	2.32242	2.323	0.0217764	0.0217441	0.148665	0.0401525	0.0401525	0.0327118	0.0327118	4.98194	1.70869	-0.19283	0.0338531	3.67875	0.916019	0.171715	0.00728937	1.35425	1.86534	-1.12296	4.64417	0.178062	0.0644413	0.351133	0.263572	8.40387e-06	0.180373	0.180373	0.180373	0.180373	0.161012	0.161012	0.161012	0.161012	5.8585	1.91081	-0.152085	0.0327906	1.35076e-05	-0.0682024	-0.157461	-0.179894	4.5151	1.12879
C18:1 t12 (ω6)	SBP	-3.95121	-0.999464	3.90162	0.986674	-1.01271	-1.01296	0.313095	0.312974	0.608094	0.00789145	0.00789145	0.000200685	0.000200685	-7.11343	-1.17909	0.502787	0.037816	3.46157	0.86194	0.161578	0.00685903	-2.05497	-1.36795	3.11174	5.51331	0.041932	0.173743	0.530714	0.0022977	1.88589e-07	0.274293	0.274293	0.274293	0.274293	0.25715	0.25715	0.25715	0.25715	-8.31837	-1.49649	0.610559	0.0348166	2.21044e-05	0.234082	-0.112393	0.0952625	4.34428	1.08608
C18:1 t12 (ω6)	SCORE (Log)	2.41675	0.611163	4.07609	1.03053	0.592909	0.593059	0.554377	0.554277	0.810024	0.00297181	0.00297181	-0.00547758	-0.00547758	-5.19371	-0.101337	0.593169	0.0780283	1.27357	0.316687	0.0599247	0.00253327	-4.07808	-0.319992	9.89856	30.8014	8.35833e-05	0.74955	0.914748	4.08195e-17	1.12764e-57	0.910255	0.910255	0.910255	0.910255	0.907934	0.907934	0.907934	0.907934	-4.39567	0.141247	0.634543	0.0765321	6.60606e-05	0.287605	0.0172155	0.00795621	1.38448	0.346124
C18:1 t12 (ω6)	Serum TG (Log)	-0.156874	-0.0396814	3.91708	0.990584	-0.0400486	-0.0400586	0.968116	0.968108	0.985458	1.24393e-05	1.24393e-05	-0.0077394	-0.0077394	-1.53701	-0.138343	0.168054	0.0156782	3.97855	0.990671	0.185709	0.00788342	-0.386325	-0.139646	0.904933	1.98875	0.699902	0.889161	0.961661	0.367214	0.0488781	0.0413379	0.0413379	0.0413379	0.0413379	0.0186924	0.0186924	0.0186924	0.0186924	-1.10118	0.0239902	0.205281	0.0142937	0.000116532	0.178693	-0.108988	0.00556253	5.16014	1.29005
C18:1 t12 (ω6)	Waist circumference	-5.91511	-1.49624	3.88231	0.981791	-1.5236	-1.52398	0.130056	0.12996	0.375343	0.0176857	0.0176857	0.0100709	0.0100709	-6.52183	-1.27538	0.743911	0.0176686	3.62856	0.903521	0.169372	0.00718992	-1.79736	-1.41157	4.39217	2.45742	0.0746547	0.160523	0.51906	2.34105e-05	0.0153431	0.202587	0.202587	0.202587	0.202587	0.18375	0.18375	0.18375	0.18375	-6.96405	-1.33366	0.885451	0.0160372	9.11638e-05	0.245824	-0.153119	-0.505415	3.92072	0.980191
C18:1 t13+c6+c7+u	BMI (Log)	0.192568	0.0665831	1.52041	0.524829	0.126655	0.126866	0.899411	0.899244	0.955034	0.000124752	0.000124752	-0.00762622	-0.00762622	-1.14876	-0.0854085	0.221761	0.0134754	1.64958	0.525253	0.184491	0.00793702	-0.696397	-0.162605	1.20202	1.69779	0.487453	0.871088	0.961244	0.231594	0.0919967	0.0380999	0.0380999	0.0380999	0.0380999	0.0153778	0.0153778	0.0153778	0.0153778	0.0978036	0.401583	0.373991	0.0111757	7.71503e-05	0.220435	-0.145613	-0.619223	1.70108	0.541819
C18:1 t13+c6+c7+u	Continuous MetS score	0.725757	0.251104	1.53085	0.528782	0.474089	0.474873	0.636244	0.635687	0.844279	0.00175866	0.00175866	-0.0060401	-0.0060401	0.773574	0.256647	0.0019517	-0.000588268	1.68386	0.538429	0.189003	0.00812794	0.459405	0.476659	0.0103263	-0.072376	0.646735	0.63443	0.889345	0.991777	0.942417	0.00180016	0.00180016	0.00180016	0.00180016	-0.0219665	-0.0219665	-0.0219665	-0.0219665	1.80703	0.619062	0.112781	-0.0056934	0.00011102	0.446315	-0.194239	-0.247693	1.96985	0.630533
C18:1 t13+c6+c7+u	DBP	2.33327	0.80676	1.50652	0.520033	1.54878	1.55137	0.123884	0.123264	0.367206	0.0183152	0.0183152	0.0107052	0.0107052	0.0664693	0.556116	0.508933	0.0215236	1.55014	0.493591	0.17337	0.00745859	0.0428794	1.12667	2.93553	2.88575	0.965865	0.262005	0.627586	0.00395368	0.00458973	0.150569	0.150569	0.150569	0.150569	0.130503	0.130503	0.130503	0.130503	1.05152	0.860508	0.517857	0.017775	4.42279e-05	0.181964	-0.0989355	0.0553324	1.85574	0.591079
C18:1 t13+c6+c7+u	HbA1c (Log)	2.04963	0.708891	1.51167	0.521954	1.35587	1.35815	0.177526	0.176806	0.444927	0.0142059	0.0142059	0.00650443	0.00650443	-0.271545	0.432728	-0.222675	0.0296344	1.58061	0.50259	0.177214	0.00779391	-0.171798	0.860997	-1.25653	3.80224	0.863872	0.390875	0.731281	0.211248	0.000222316	0.119798	0.119798	0.119798	0.119798	0.0988413	0.0988413	0.0988413	0.0988413	1.06694	0.808782	-0.246395	0.021083	0.000104737	0.585825	-0.256821	-0.0805498	1.98671	0.630775
C18:1 t13+c6+c7+u	Plasma glucose (Log)	3.33525	1.15396	1.50347	0.519326	2.21836	2.22204	0.0282929	0.0280374	0.172475	0.0371411	0.0371411	0.0296188	0.0296188	2.22135	1.04467	0.237023	0.0114001	1.62586	0.519881	0.182492	0.00784796	1.36627	2.00944	1.29881	1.45262	0.174288	0.0466272	0.316545	0.196381	0.148814	0.0693858	0.0693858	0.0693858	0.0693858	0.0472283	0.0472283	0.0472283	0.0472283	2.76551	1.37257	0.199907	0.0118976	0.000226762	0.256192	-0.172533	0.124776	2.04582	0.65485
C18:1 t13+c6+c7+u	Plasma HDL-cholesterol	1.10054	0.380775	1.52909	0.528176	0.719733	0.720924	0.473002	0.472271	0.762802	0.00404398	0.00404398	-0.00373692	-0.00373692	0.300836	0.225734	-0.920728	0.0170801	1.49864	0.479203	0.168213	0.0072339	0.200739	0.471062	-5.47357	2.36113	0.841226	0.638411	0.889345	2.28757e-07	0.0197532	0.20932	0.20932	0.20932	0.20932	0.190494	0.190494	0.190494	0.190494	0.260253	0.33849	-1.07876	0.0224376	7.90674e-05	-0.0676445	0.0128108	0.0944522	1.79295	0.57391
C18:1 t13+c6+c7+u	Plasma LDL-cholesterol	1.79604	0.621409	1.52392	0.526389	1.17856	1.18051	0.240759	0.239986	0.535256	0.0107703	0.0107703	0.00304196	0.00304196	-0.401291	0.383155	0.144758	0.0251208	1.60112	0.511972	0.179716	0.00772856	-0.250632	0.748392	0.805483	3.25039	0.802507	0.455619	0.782635	0.422058	0.0014783	0.0974879	0.0974879	0.0974879	0.0974879	0.0759995	0.0759995	0.0759995	0.0759995	0.94183	0.717643	0.24781	0.020595	-5.47681e-05	-0.176088	-0.129745	-0.0895123	1.84333	0.590035
C18:1 t13+c6+c7+u	Plasma total-cholesterol	2.37134	0.819927	1.50605	0.519873	1.57454	1.57717	0.117812	0.117206	0.356241	0.0189178	0.0189178	0.0113125	0.0113125	-0.406934	0.47303	-0.233094	0.0343588	1.53779	0.489656	0.171988	0.00739912	-0.264623	0.966045	-1.35529	4.64363	0.791729	0.335858	0.692021	0.17773	8.42274e-06	0.16406	0.16406	0.16406	0.16406	0.144313	0.144313	0.144313	0.144313	0.98344	0.905025	-0.211546	0.0323233	1.43921e-05	-0.112412	-0.152912	-0.100174	1.79392	0.57139
C18:1 t13+c6+c7+u	SBP	0.933895	0.322908	1.51827	0.524091	0.615104	0.61613	0.53957	0.538894	0.801988	0.00293413	0.00293413	-0.00479507	-0.00479507	-2.67877	-0.0895307	0.530962	0.0369114	1.44311	0.45951	0.161399	0.00694359	-1.85625	-0.194839	3.28974	5.31589	0.0657362	0.84583	0.949729	0.00129801	4.61964e-07	0.26382	0.26382	0.26382	0.26382	0.24643	0.24643	0.24643	0.24643	-2.66429	-0.0969782	0.649551	0.0336457	3.27665e-05	0.271937	-0.103284	0.0251052	1.7399	0.554182
C18:1 t13+c6+c7+u	SCORE (Log)	2.31791	0.801819	1.53927	0.531542	1.50585	1.50848	0.134778	0.134105	0.384545	0.0189191	0.0189191	0.0106049	0.0106049	-4.5777	0.0700672	0.596279	0.0777655	0.514178	0.163827	0.059362	0.00253794	-8.90295	0.42769	10.0448	30.6412	8.74966e-15	0.669669	0.905847	1.84753e-17	1.93352e-57	0.910317	0.910317	0.910317	0.910317	0.907998	0.907998	0.907998	0.907998	-4.38871	0.189297	0.628632	0.0761901	6.83976e-05	0.284984	0.0200868	0.0123042	0.546118	0.173946
C18:1 t13+c6+c7+u	Serum TG (Log)	0.664795	0.229863	1.51937	0.524471	0.437545	0.438275	0.662448	0.66192	0.857917	0.00148682	0.00148682	-0.00625359	-0.00625359	-0.802762	0.060271	0.171477	0.015406	1.64684	0.524381	0.184185	0.00792384	-0.487456	0.114938	0.931005	1.94426	0.626776	0.908676	0.963831	0.353618	0.0540746	0.0412904	0.0412904	0.0412904	0.0412904	0.0186438	0.0186438	0.0186438	0.0186438	0.0712822	0.422439	0.199444	0.0132552	0.000124173	0.180309	-0.100417	0.00137455	2.04185	0.650359
C18:1 t13+c6+c7+u	Waist circumference	0.643414	0.22247	1.51945	0.524496	0.423453	0.42416	0.67267	0.672156	0.861601	0.00139272	0.00139272	-0.00634842	-0.00634842	-1.39776	0.0114258	0.774566	0.0164363	1.51366	0.481975	0.16929	0.00728305	-0.923429	0.0237063	4.57538	2.25678	0.357535	0.981124	0.989252	1.11563e-05	0.0257307	0.19008	0.19008	0.19008	0.19008	0.170948	0.170948	0.170948	0.170948	-0.535975	0.376468	0.914468	0.013831	0.000109257	0.282005	-0.135415	-0.573782	1.56539	0.498598
C18:1 t6-9	BMI (Log)	0.0503997	-0.0570069	0.103244	0.0621219	0.488162	-0.917662	0.626264	0.360508	0.659896	0.0064856	0.0064856	-0.00121606	-0.00121606	-0.848336	-0.0614363	0.225481	0.013448	0.447965	0.061401	0.18382	0.00781282	-1.89376	-1.00057	1.22664	1.72127	0.0605322	0.318935	0.681577	0.222226	0.0876371	0.0454246	0.0454246	0.0454246	0.0454246	0.0228756	0.0228756	0.0228756	0.0228756	-1.08979	-0.0189153	0.374477	0.0123422	6.85419e-05	0.221877	-0.164256	-0.60587	0.504204	0.061882
C18:1 t6-9	Continuous MetS score	-0.0191709	0.0217544	0.103733	0.0623132	-0.184811	0.349114	0.85367	0.727578	0.895593	0.000951285	0.000951285	-0.00685378	-0.00685378	-0.0124746	0.0217872	-0.000980606	-0.000108033	0.464143	0.0628471	0.189105	0.00805128	-0.0268767	0.34667	-0.0051855	-0.0134181	0.978601	0.729418	0.914748	0.995871	0.989315	0.000953099	0.000953099	0.000953099	0.000953099	-0.0228337	-0.0228337	-0.0228337	-0.0228337	-0.0628015	0.027076	0.123831	-0.00453749	0.000100421	0.437015	-0.188893	-0.24985	0.591838	0.0717484
C18:1 t6-9	DBP	0.0282981	-0.0320078	0.103474	0.0622606	0.273479	-0.514095	0.784922	0.608065	0.836237	0.0020446	0.0020446	-0.00569149	-0.00569149	-1.58661	-0.0405348	0.510377	0.0229421	0.423869	0.0580983	0.173933	0.00739257	-3.74315	-0.697694	2.93434	3.1034	0.000274178	0.486644	0.799466	0.00396785	0.00235864	0.145354	0.145354	0.145354	0.145354	0.125166	0.125166	0.125166	0.125166	-1.49054	-0.0434325	0.518209	0.0202988	2.56049e-05	0.1856	-0.140466	0.0852153	0.553666	0.0679526
C18:1 t6-9	HbA1c (Log)	-0.037894	0.0429846	0.103598	0.0622234	-0.365778	0.690811	0.715135	0.490935	0.772866	0.00371443	0.00371443	-0.00406905	-0.00406905	-1.60127	0.0376136	-0.22614	0.0304809	0.446337	0.0590697	0.177489	0.00772271	-3.58758	0.636766	-1.27411	3.94691	0.000476143	0.525432	0.829784	0.204971	0.000130802	0.11746	0.11746	0.11746	0.11746	0.096447	0.096447	0.096447	0.096447	-1.38162	0.0300845	-0.230122	0.0227731	9.10918e-05	0.577492	-0.257647	-0.083689	0.628457	0.0724105
C18:1 t6-9	Plasma glucose (Log)	-0.0577601	0.0655439	0.103333	0.0620731	-0.558971	1.05592	0.577158	0.292996	0.588877	0.00863538	0.00863538	0.000890345	0.000890345	-0.959832	0.0605538	0.226981	0.0134465	0.453339	0.0613841	0.184703	0.00786386	-2.11725	0.986473	1.22889	1.70991	0.0362043	0.325791	0.682889	0.221402	0.0897444	0.0469239	0.0469239	0.0469239	0.0469239	0.0242316	0.0242316	0.0242316	0.0242316	-1.37057	0.0488304	0.221921	0.0145636	0.000202621	0.237735	-0.166986	0.124792	0.624862	0.075752
C18:1 t6-9	Plasma HDL-cholesterol	0.0637364	-0.0723256	0.103235	0.0620142	0.617391	-1.16627	0.538073	0.245672	0.539204	0.0105148	0.0105148	0.00278443	0.00278443	-0.333327	-0.0683668	-0.917414	0.0177875	0.410822	0.0556272	0.167381	0.00712635	-0.811366	-1.22902	-5.481	2.49602	0.418686	0.221356	0.601579	2.2114e-07	0.0138512	0.21731	0.21731	0.21731	0.21731	0.198675	0.198675	0.198675	0.198675	-0.674239	-0.0869944	-1.09532	0.0240073	6.74455e-05	-0.0530793	-0.0415678	0.13689	0.532154	0.0645129
C18:1 t6-9	Plasma LDL-cholesterol	-0.00411212	0.00466628	0.10378	0.0623415	-0.0396235	0.0748502	0.968455	0.940451	0.97484	4.37681e-05	4.37681e-05	-0.00776839	-0.00776839	-1.55198	-0.00240334	0.142732	0.0259515	0.442126	0.0598659	0.180135	0.00766936	-3.51026	-0.0401454	0.79236	3.38379	0.000621715	0.968041	0.985389	0.42964	0.000953274	0.0934877	0.0934877	0.0934877	0.0934877	0.0719041	0.0719041	0.0719041	0.0719041	-1.23619	0.0434732	0.263302	0.0218237	-6.63633e-05	-0.189202	-0.116745	-0.0971919	0.554521	0.0672245
C18:1 t6-9	Plasma total-cholesterol	0.00443056	-0.00501139	0.103578	0.0623227	0.0427753	-0.0804103	0.965947	0.936036	0.972564	5.01201e-05	5.01201e-05	-0.00770143	-0.00770143	-1.82966	-0.0103069	-0.233273	0.0354973	0.420689	0.0576625	0.172628	0.00733711	-4.34919	-0.178745	-1.35131	4.83805	2.77759e-05	0.858423	0.956047	0.178999	3.72855e-06	0.158129	0.158129	0.158129	0.158129	0.138242	0.138242	0.138242	0.138242	-1.76014	0.0296303	-0.193309	0.0343495	-5.95148e-07	-0.122773	-0.155481	-0.101727	0.536893	0.065894
C18:1 t6-9	SBP	0.0380807	-0.0430729	0.103388	0.0622088	0.368327	-0.692393	0.713233	0.489935	0.772294	0.00370258	0.00370258	-0.00402066	-0.00402066	-2.37061	-0.054566	0.534289	0.036855	0.391867	0.0537118	0.1608	0.00683442	-6.04954	-1.0159	3.32268	5.39255	1.51417e-08	0.311607	0.672386	0.00116492	3.26947e-07	0.269536	0.269536	0.269536	0.269536	0.252281	0.252281	0.252281	0.252281	-2.29238	-0.0869942	0.627712	0.0341277	2.92536e-05	0.288835	-0.148763	0.0619798	0.509328	0.0625108
C18:1 t6-9	SCORE (Log)	-0.015653	0.0166921	0.110554	0.0659327	-0.141587	0.253168	0.887647	0.800579	0.928018	0.000542876	0.000542876	-0.0079271	-0.0079271	-4.78382	-0.00772855	0.595168	0.0779705	0.144655	0.01995	0.0593788	0.00251433	-33.0705	-0.387397	10.0232	31.0104	6.82988e-61	0.699172	0.912808	2.07661e-17	5.59793e-58	0.910292	0.910292	0.910292	0.910292	0.907972	0.907972	0.907972	0.907972	-4.95353	-0.00352121	0.63014	0.076695	6.46693e-05	0.284647	0.0142441	0.0162357	0.162467	0.0199399
C18:1 t6-9	Serum TG (Log)	-0.0519829	0.0587976	0.103222	0.0621089	-0.503602	0.946686	0.6154	0.345569	0.645865	0.00689946	0.00689946	-0.000798994	-0.000798994	-1.02238	0.0544214	0.168207	0.0153942	0.447573	0.0613473	0.183659	0.00780598	-2.28428	0.887104	0.915864	1.97211	0.0240149	0.3767	0.719748	0.361474	0.0507701	0.0470954	0.0470954	0.0470954	0.0470954	0.0245858	0.0245858	0.0245858	0.0245858	-1.27317	0.08249	0.224245	0.0136283	0.00012137	0.162541	-0.0641375	-0.0294193	0.601118	0.0737764
C18:1 t6-9	Waist circumference	0.0134605	-0.0152251	0.103556	0.0623099	0.129982	-0.244345	0.896783	0.807352	0.929258	0.000462611	0.000462611	-0.00728574	-0.00728574	-1.41543	-0.0245213	0.775976	0.0165321	0.412325	0.0565159	0.169195	0.00719123	-3.4328	-0.433883	4.58627	2.29892	0.000806989	0.66511	0.905847	1.06687e-05	0.0231428	0.191275	0.191275	0.191275	0.191275	0.172171	0.172171	0.172171	0.172171	-1.66887	0.00332193	0.919918	0.0147489	0.000102473	0.279391	-0.141398	-0.570485	0.464257	0.0569792
C18:1 u1	BMI (Log)	-0.137789	-0.156329	0.475338	0.530041	-0.289876	-0.294937	0.772376	0.768516	0.913366	0.00067387	0.00067387	-0.00707284	-0.00707284	-1.04052	-0.162038	0.216342	0.0134666	0.66228	0.527617	0.185326	0.00786351	-1.57112	-0.307112	1.16736	1.71255	0.118643	0.759261	0.920538	0.245253	0.089236	0.0386136	0.0386136	0.0386136	0.0386136	0.0159037	0.0159037	0.0159037	0.0159037	-1.9537	-1.05324	0.368723	0.0110599	5.08712e-05	0.174956	-0.179637	-0.49543	0.711109	0.636537
C18:1 u1	Continuous MetS score	-0.628773	-0.71155	0.479122	0.533092	-1.31234	-1.33476	0.191752	0.184324	0.456599	0.0137276	0.0137276	0.00602234	0.00602234	-0.681749	-0.721691	-0.0201155	0.00101913	0.68825	0.541191	0.188462	0.00803542	-0.990555	-1.33352	-0.106735	0.12683	0.323802	0.184765	0.541577	0.915169	0.899277	0.0139172	0.0139172	0.0139172	0.0139172	-0.00956098	-0.00956098	-0.00956098	-0.00956098	-0.70924	-0.801823	0.115904	-0.00480893	8.60155e-05	0.411033	-0.230257	-0.151514	0.867319	0.765867
C18:1 u1	DBP	-0.119916	-0.136051	0.475377	0.530085	-0.252254	-0.256658	0.801246	0.797851	0.925486	0.000510387	0.000510387	-0.00723759	-0.00723759	-1.71811	-0.111989	0.504173	0.0229605	0.625504	0.498319	0.175035	0.00742685	-2.74675	-0.224734	2.88041	3.09155	0.00689393	0.822547	0.943109	0.00466331	0.00244793	0.142419	0.142419	0.142419	0.142419	0.122162	0.122162	0.122162	0.122162	-1.69767	-0.207509	0.526495	0.019715	2.45482e-05	0.168877	-0.121822	0.0895852	0.793124	0.709951
C18:1 u1	HbA1c (Log)	-0.0941816	-0.106923	0.475556	0.53056	-0.198045	-0.201528	0.843324	0.840606	0.937249	0.000317193	0.000317193	-0.00749283	-0.00749283	-1.83998	-0.285961	-0.23376	0.0309249	0.643062	0.506013	0.178405	0.00774106	-2.86128	-0.565125	-1.31027	3.99492	0.00494159	0.572993	0.861006	0.192487	0.000109368	0.116858	0.116858	0.116858	0.116858	0.0958311	0.0958311	0.0958311	0.0958311	-1.80754	-0.576402	-0.244097	0.0222814	7.82898e-05	0.561683	-0.288835	-0.00578249	0.861585	0.754661
C18:1 u1	Plasma glucose (Log)	-0.255012	-0.288584	0.4819	0.536182	-0.52918	-0.538219	0.597597	0.59136	0.829642	0.00225802	0.00225802	-0.00553684	-0.00553684	-1.2317	-0.328844	0.22167	0.0141249	0.678219	0.533303	0.185715	0.0079183	-1.81609	-0.616617	1.1936	1.78383	0.0717347	0.5386	0.837385	0.234876	0.0768582	0.0424525	0.0424525	0.0424525	0.0424525	0.0196538	0.0196538	0.0196538	0.0196538	-1.19556	0.159041	0.211462	0.0151167	0.000202376	0.253351	-0.189291	0.128511	0.922256	0.814378
C18:1 u1	Plasma HDL-cholesterol	0.834276	0.944108	0.476579	0.530263	1.75055	1.78045	0.0824193	0.0773742	0.289771	0.0241672	0.0241672	0.0165435	0.0165435	0.250537	0.663654	-0.903072	0.0165936	0.61224	0.481422	0.167648	0.00714799	0.409214	1.37853	-5.38671	2.32144	0.683077	0.170482	0.528331	3.39307e-07	0.0218687	0.219696	0.219696	0.219696	0.219696	0.201117	0.201117	0.201117	0.201117	0.200499	1.13704	-1.07329	0.0239446	9.06551e-05	-0.0256165	0.0444446	-0.0233809	0.780118	0.688866
C18:1 u1	Plasma LDL-cholesterol	-0.317945	-0.359802	0.481597	0.535846	-0.660188	-0.671465	0.510319	0.503134	0.777281	0.00351002	0.00351002	-0.00427505	-0.00427505	-2.02135	-0.493928	0.12847	0.0266665	0.657525	0.51703	0.180048	0.0076767	-3.07417	-0.955317	0.713532	3.4737	0.00258839	0.341247	0.695556	0.476836	0.000704275	0.0999949	0.0999949	0.0999949	0.0999949	0.0785662	0.0785662	0.0785662	0.0785662	-2.38549	-1.42073	0.250256	0.0213013	-9.16303e-05	-0.236108	-0.187502	0.0751194	0.801435	0.70769
C18:1 u1	Plasma total-cholesterol	-0.236903	-0.268779	0.475025	0.529692	-0.498718	-0.507425	0.618828	0.612723	0.836237	0.00199199	0.00199199	-0.0057445	-0.0057445	-2.29134	-0.491322	-0.250733	0.0360492	0.617406	0.491868	0.172769	0.0073307	-3.71123	-0.998891	-1.45126	4.91757	0.000307296	0.319747	0.681577	0.149173	2.65574e-06	0.164482	0.164482	0.164482	0.164482	0.144745	0.144745	0.144745	0.144745	-2.71565	-1.22338	-0.212234	0.0332904	-2.42717e-05	-0.167554	-0.201514	0.0491521	0.755568	0.676333
C18:1 u1	SBP	-0.166494	-0.188895	0.475265	0.529959	-0.350318	-0.356434	0.726672	0.722098	0.891599	0.000983877	0.000983877	-0.00676043	-0.00676043	-2.61367	-0.222133	0.523487	0.036964	0.5791	0.46135	0.16205	0.00687588	-4.51333	-0.481484	3.23041	5.3759	1.43707e-05	0.631001	0.889345	0.0015741	3.52522e-07	0.264942	0.264942	0.264942	0.264942	0.247578	0.247578	0.247578	0.247578	-2.29248	0.100514	0.649327	0.0335094	3.6363e-05	0.276587	-0.0988225	0.0125509	0.735733	0.658579
C18:1 u1	SCORE (Log)	0.058784	0.0666096	0.508347	0.566579	0.115637	0.117565	0.908136	0.906613	0.957364	0.000117117	0.000117117	-0.00835647	-0.00835647	-4.91749	-0.139299	0.59172	0.0780732	0.214102	0.171728	0.0594392	0.00251271	-22.968	-0.811161	9.95503	31.0714	5.65932e-45	0.418935	0.74943	3.00575e-17	4.56726e-58	0.910682	0.910682	0.910682	0.910682	0.908373	0.908373	0.908373	0.908373	-4.97035	-0.0168629	0.630812	0.0766476	6.4583e-05	0.28329	0.0157546	0.0165944	0.232365	0.207997
C18:1 u1	Serum TG (Log)	-0.878764	-0.997003	0.468937	0.522903	-1.87395	-1.90667	0.0631994	0.0587877	0.252965	0.0274088	0.0274088	0.0198694	0.0198694	-1.94487	-1.03751	0.135777	0.0167742	0.651218	0.518805	0.182231	0.00773216	-2.98652	-1.9998	0.745084	2.1694	0.00338694	0.0476555	0.317207	0.457598	0.0319143	0.0704617	0.0704617	0.0704617	0.0704617	0.0485041	0.0485041	0.0485041	0.0485041	-2.59974	-1.74631	0.187695	0.0124518	8.51183e-05	0.106188	-0.151788	0.203555	0.8416	0.753343
C18:1 u1	Waist circumference	-0.480443	-0.545086	0.473547	0.528044	-1.01456	-1.03227	0.312214	0.303875	0.602096	0.00819272	0.00819272	0.000504295	0.000504295	-1.83072	-0.430624	0.759771	0.0169722	0.605981	0.482765	0.169572	0.00719504	-3.02109	-0.891994	4.48053	2.35888	0.00304632	0.374083	0.719149	1.64146e-05	0.0198557	0.195119	0.195119	0.195119	0.195119	0.176106	0.176106	0.176106	0.176106	-2.39068	-0.902118	0.910359	0.0138134	8.61452e-05	0.242879	-0.165229	-0.467341	0.655731	0.586966
C18:2 c9c12 (ω6)	BMI (Log)	0.168034	-0.00398535	0.334211	0.0076494	0.50278	-0.521002	0.615977	0.603259	0.836237	0.00209979	0.00209979	-0.00563587	-0.00563587	-0.679015	-0.00685132	0.21695	0.0147103	0.50581	0.0077056	0.184021	0.00798227	-1.34243	-0.889135	1.17894	1.84288	0.181851	0.375612	0.719149	0.240626	0.0676789	0.0438515	0.0438515	0.0438515	0.0438515	0.0212654	0.0212654	0.0212654	0.0212654	-0.957954	-0.00525274	0.37718	0.0135002	6.67443e-05	0.215156	-0.156428	-0.556205	0.553214	0.00831504
C18:2 c9c12 (ω6)	Continuous MetS score	-0.377432	0.00894199	0.33354	0.00762484	-1.13159	1.17274	0.25992	0.243076	0.537227	0.0106305	0.0106305	0.00290108	0.00290108	-0.287934	0.00931602	0.00774716	-0.00196299	0.520578	0.00783927	0.188196	0.00817011	-0.553104	1.18838	0.0411653	-0.240265	0.581172	0.236919	0.611171	0.967229	0.810515	0.0110843	0.0110843	0.0110843	0.0110843	-0.0124614	-0.0124614	-0.0124614	-0.0124614	-0.45859	0.0147048	0.123017	-0.00795993	0.000107188	0.451143	-0.197369	-0.400599	0.641975	0.00953178
C18:2 c9c12 (ω6)	DBP	-0.680868	0.0161485	0.328745	0.00752429	-2.07112	2.14618	0.0403414	0.0337307	0.188972	0.0344751	0.0344751	0.0269904	0.0269904	-1.99137	0.0122038	0.516836	0.0202715	0.473822	0.0072183	0.172383	0.00747746	-4.20278	1.69067	2.99818	2.71101	4.93237e-05	0.0933529	0.414254	0.0032683	0.00763631	0.160962	0.160962	0.160962	0.160962	0.141143	0.141143	0.141143	0.141143	-2.0833	0.0194186	0.535107	0.0150725	3.91732e-05	0.189094	-0.107526	-0.148033	0.595053	0.0089439
C18:2 c9c12 (ω6)	HbA1c (Log)	-0.218125	0.00516436	0.335448	0.00766467	-0.650248	0.673788	0.516697	0.501661	0.777281	0.00353426	0.00353426	-0.00425063	-0.00425063	-1.56479	-0.000409018	-0.223972	0.0307029	0.502499	0.00741855	0.177824	0.00787672	-3.11401	-0.0551345	-1.25951	3.89793	0.00228501	0.956119	0.98028	0.210174	0.000156773	0.114641	0.114641	0.114641	0.114641	0.0935612	0.0935612	0.0935612	0.0935612	-1.39365	0.00140869	-0.23679	0.0226702	9.00414e-05	0.584023	-0.273405	-0.0860563	0.684927	0.00975388
C18:2 c9c12 (ω6)	Plasma glucose (Log)	-0.260457	0.00617066	0.334477	0.00764627	-0.7787	0.807016	0.437594	0.421154	0.721253	0.00506233	0.00506233	-0.00271062	-0.00271062	-1.03818	0.0037921	0.234013	0.0128597	0.512537	0.00771817	0.185289	0.00804391	-2.02557	0.491321	1.26296	1.59869	0.0449213	0.624054	0.887017	0.208936	0.112395	0.0413995	0.0413995	0.0413995	0.0413995	0.0185757	0.0185757	0.0185757	0.0185757	-1.35506	0.000934887	0.211412	0.01478	0.000200355	0.247726	-0.194042	0.135393	0.68739	0.0102061
C18:2 c9c12 (ω6)	Plasma HDL-cholesterol	-0.137676	0.00326177	0.33509	0.00766027	-0.410863	0.425803	0.68186	0.670966	0.861588	0.00141447	0.00141447	-0.00638698	-0.00638698	-0.368296	-0.000312364	-0.92226	0.0176295	0.465892	0.00701576	0.168427	0.00731185	-0.790519	-0.0445232	-5.47574	2.41109	0.43071	0.964558	0.983653	2.26506e-07	0.0173483	0.20794	0.20794	0.20794	0.20794	0.189081	0.189081	0.189081	0.189081	-0.822617	0.00257033	-1.0751	0.0225642	7.38784e-05	-0.0683159	0.008583	0.0712377	0.589537	0.0087532
C18:2 c9c12 (ω6)	Plasma LDL-cholesterol	-1.06939	0.0253356	0.320699	0.00733131	-3.33456	3.45581	0.00111793	0.000744905	0.0181331	0.0853395	0.0853395	0.0781938	0.0781938	-2.21568	0.0212925	0.159166	0.0215419	0.48224	0.00726194	0.174337	0.00756843	-4.59455	2.93207	0.91298	2.84628	1.03764e-05	0.00400033	0.0896917	0.362997	0.00516543	0.151378	0.151378	0.151378	0.151378	0.131173	0.131173	0.131173	0.131173	-2.00532	0.0282985	0.263651	0.0151579	-5.28463e-05	-0.163679	-0.128196	-0.390997	0.577145	0.00856921
C18:2 c9c12 (ω6)	Plasma total-cholesterol	-1.24641	0.0295618	0.314643	0.00720153	-3.96136	4.10493	0.000122609	7.12783e-05	0.00345743	0.115532	0.115532	0.108676	0.108676	-2.56558	0.0236004	-0.216816	0.0305243	0.45434	0.00692151	0.165296	0.00717002	-5.64682	3.40972	-1.31168	4.25721	1.01835e-07	0.000872157	0.0332288	0.191993	3.99028e-05	0.22854	0.22854	0.22854	0.22854	0.210317	0.210317	0.210317	0.210317	-2.65434	0.0324037	-0.189335	0.02648	1.58106e-05	-0.0977115	-0.156252	-0.44623	0.547218	0.00822492
C18:2 c9c12 (ω6)	SBP	-0.716374	0.0169906	0.328116	0.0075099	-2.1833	2.26243	0.0308234	0.0253433	0.161741	0.0381645	0.0381645	0.0307084	0.0307084	-2.72498	0.0102595	0.538525	0.0345521	0.439855	0.00670084	0.160026	0.00694143	-6.19518	1.53108	3.36524	4.97767	7.47621e-09	0.128237	0.471956	0.00101185	2.05048e-06	0.276946	0.276946	0.276946	0.276946	0.259866	0.259866	0.259866	0.259866	-2.87365	0.0175912	0.654324	0.0289958	4.4455e-05	0.283025	-0.0929133	-0.170186	0.552444	0.00830347
C18:2 c9c12 (ω6)	SCORE (Log)	-0.931338	0.0221649	0.327668	0.00750859	-2.84232	2.95194	0.00527869	0.00381067	0.0515348	0.0687689	0.0687689	0.0608771	0.0608771	-4.93195	0.00508055	0.601003	0.0766135	0.156481	0.00237731	0.0583124	0.00253997	-31.5179	2.1371	10.3066	30.1632	1.03827e-58	0.0346896	0.280057	4.46238e-18	9.7916e-57	0.913578	0.913578	0.913578	0.913578	0.911343	0.911343	0.911343	0.911343	-5.12772	0.00600851	0.633016	0.0751606	6.8262e-05	0.287596	0.0190225	-0.0515928	0.173753	0.00261158
C18:2 c9c12 (ω6)	Serum TG (Log)	-0.578332	0.0137166	0.330375	0.00756161	-1.75053	1.81398	0.0824041	0.0720057	0.279232	0.0248733	0.0248733	0.0173142	0.0173142	-1.32903	0.0111419	0.179431	0.0132133	0.502338	0.00765272	0.182758	0.00792748	-2.64569	1.45594	0.981795	1.66677	0.00918286	0.147876	0.501466	0.328067	0.0980243	0.0569316	0.0569316	0.0569316	0.0569316	0.0346544	0.0346544	0.0346544	0.0346544	-1.54196	0.0121451	0.2088	0.0112741	0.00012316	0.18538	-0.103393	-0.127279	0.659753	0.00991637
C18:2 c9c12 (ω6)	Waist circumference	0.19	-0.00450631	0.334113	0.00764716	0.568669	-0.589279	0.57057	0.556705	0.810214	0.00268463	0.00268463	-0.0050465	-0.0050465	-1.18429	-0.00803068	0.768742	0.0181454	0.463173	0.00705606	0.168509	0.00730941	-2.55691	-1.13813	4.56203	2.48247	0.0117372	0.257211	0.624222	1.17832e-05	0.0143525	0.198253	0.198253	0.198253	0.198253	0.179315	0.179315	0.179315	0.179315	-1.4784	-0.00658706	0.916893	0.0164266	9.85671e-05	0.276056	-0.146343	-0.496361	0.508214	0.00763867
C18:2 c9t11 (ω7) +u	BMI (Log)	-0.464284	-0.260898	0.878712	0.491318	-0.52837	-0.531016	0.598151	0.596321	0.831531	0.0021811	0.0021811	-0.00555393	-0.00555393	-1.96482	-0.52643	0.195536	0.0160321	1.13992	0.514116	0.185547	0.00826061	-1.72365	-1.02395	1.05384	1.94079	0.0872044	0.307805	0.670715	0.293957	0.0544992	0.0457774	0.0457774	0.0457774	0.0457774	0.0232367	0.0232367	0.0232367	0.0232367	-1.46609	-0.178038	0.372071	0.0130443	6.70816e-05	0.215298	-0.154937	-0.592427	1.1756	0.527871
C18:2 c9t11 (ω7) +u	Continuous MetS score	-0.269412	-0.151476	0.880652	0.492664	-0.305924	-0.307463	0.76016	0.75899	0.90926	0.000738	0.000738	-0.00706873	-0.00706873	-0.342983	-0.169389	-0.00823593	0.000838428	1.16706	0.52651	0.191004	0.00849681	-0.293885	-0.321721	-0.0431191	0.0986756	0.769329	0.748197	0.914748	0.965675	0.921553	0.00082099	0.00082099	0.00082099	0.00082099	-0.022969	-0.022969	-0.022969	-0.022969	0.518837	0.27778	0.128903	-0.005611	0.000103034	0.447046	-0.202928	-0.272351	1.36253	0.611494
C18:2 c9t11 (ω7) +u	DBP	1.48872	0.836562	0.869752	0.486309	1.71166	1.72023	0.0893633	0.087789	0.308734	0.022425	0.022425	0.0148469	0.0148469	-0.438836	0.576139	0.536871	0.0198106	1.07491	0.484796	0.174965	0.0077895	-0.408255	1.18842	3.06845	2.54325	0.683774	0.236887	0.611171	0.0026309	0.0121826	0.151514	0.151514	0.151514	0.151514	0.131471	0.131471	0.131471	0.131471	-0.322549	0.59974	0.551734	0.0170401	3.7068e-05	0.187579	-0.113368	-0.00699559	1.28651	0.577674
C18:2 c9t11 (ω7) +u	HbA1c (Log)	0.858964	0.482914	0.877304	0.490753	0.979095	0.984026	0.32938	0.326959	0.622501	0.00750811	0.00750811	-0.000245737	-0.000245737	-1.90215	-0.158857	-0.231555	0.0314579	1.10518	0.495093	0.179358	0.00815807	-1.72113	-0.320863	-1.29102	3.85605	0.0876817	0.748846	0.914748	0.199061	0.000182806	0.115343	0.115343	0.115343	0.115343	0.0942794	0.0942794	0.0942794	0.0942794	-1.20375	0.0739186	-0.234526	0.0226537	9.02711e-05	0.584647	-0.273725	-0.0795598	1.39854	0.61843
C18:2 c9t11 (ω7) +u	Plasma glucose (Log)	0.446787	0.251204	0.880082	0.492345	0.507665	0.51022	0.612562	0.610776	0.836237	0.00202966	0.00202966	-0.00576699	-0.00576699	-0.803141	0.0575432	0.23402	0.0133462	1.14416	0.516176	0.187256	0.00833004	-0.701949	0.11148	1.24974	1.60218	0.484005	0.911413	0.963831	0.213712	0.11162	0.0396577	0.0396577	0.0396577	0.0396577	0.0167924	0.0167924	0.0167924	0.0167924	-0.999436	0.163693	0.217613	0.0142338	0.000202279	0.249992	-0.193761	0.125619	1.44176	0.647056
C18:2 c9t11 (ω7) +u	Plasma HDL-cholesterol	2.10187	1.18177	0.860963	0.481649	2.4413	2.45359	0.0160012	0.0154891	0.120518	0.0449193	0.0449193	0.0374578	0.0374578	1.03778	0.695636	-0.886198	0.0139694	1.02998	0.464664	0.168568	0.00749874	1.00757	1.49707	-5.25721	1.8629	0.315591	0.136875	0.484816	6.06704e-07	0.064805	0.22177	0.22177	0.22177	0.22177	0.203241	0.203241	0.203241	0.203241	0.268585	0.506504	-1.0558	0.0207938	8.00152e-05	-0.0611099	0.00959936	0.0374345	1.23192	0.552879
C18:2 c9t11 (ω7) +u	Plasma LDL-cholesterol	1.45751	0.81948	0.871411	0.487494	1.67259	1.68101	0.0968509	0.0952005	0.314993	0.0215996	0.0215996	0.0139558	0.0139558	-0.718844	0.410125	0.163688	0.0238238	1.10868	0.500171	0.181449	0.00807176	-0.648377	0.819969	0.902112	2.95151	0.517921	0.413782	0.746122	0.368719	0.00377236	0.0982877	0.0982877	0.0982877	0.0982877	0.0768184	0.0768184	0.0768184	0.0768184	0.0446148	0.618627	0.278332	0.019278	-5.95807e-05	-0.170109	-0.13853	-0.154511	1.27192	0.570829
C18:2 c9t11 (ω7) +u	Plasma total-cholesterol	2.35365	1.3226	0.854662	0.477871	2.75389	2.76768	0.00673996	0.00647679	0.069851	0.056052	0.056052	0.0487346	0.0487346	-0.497221	0.656447	-0.200996	0.0320303	1.06303	0.479437	0.173031	0.0077034	-0.467742	1.3692	-1.16162	4.15794	0.640771	0.173352	0.530714	0.247567	5.86525e-05	0.170167	0.170167	0.170167	0.170167	0.150564	0.150564	0.150564	0.150564	0.0634068	0.891394	-0.165825	0.0302917	1.06907e-05	-0.102092	-0.166618	-0.197532	1.23646	0.555199
C18:2 c9t11 (ω7) +u	SBP	1.47014	0.826122	0.87	0.486447	1.68981	1.69828	0.0934787	0.0918663	0.311222	0.0218688	0.0218688	0.0142864	0.0142864	-1.8621	0.267597	0.544512	0.0352999	1.00001	0.451016	0.162774	0.00724675	-1.86208	0.59332	3.34521	4.87114	0.0649032	0.554022	0.850524	0.00108139	3.23894e-06	0.265636	0.265636	0.265636	0.265636	0.248288	0.248288	0.248288	0.248288	-1.62804	0.369863	0.662671	0.0316159	4e-05	0.278714	-0.0991854	-0.0212554	1.19684	0.537407
C18:2 c9t11 (ω7) +u	SCORE (Log)	2.46274	1.38377	0.865733	0.483882	2.84469	2.85972	0.00524224	0.00501559	0.0593512	0.0648131	0.0648131	0.0568878	0.0568878	-4.68208	0.0519927	0.598758	0.0776361	0.360902	0.161199	0.0600888	0.00266491	-12.9733	0.322537	9.96455	29.1327	2.50661e-24	0.747627	0.914748	2.85457e-17	3.46304e-55	0.910256	0.910256	0.910256	0.910256	0.907935	0.907935	0.907935	0.907935	-4.77115	0.0921427	0.634543	0.0762206	6.6238e-05	0.285545	0.016687	0.00344886	0.378319	0.169874
C18:2 c9t11 (ω7) +u	Serum TG (Log)	0.163349	0.0917913	0.879553	0.491789	0.185718	0.186648	0.852958	0.85223	0.937249	0.000269985	0.000269985	-0.00747986	-0.00747986	-1.37574	-0.191513	0.161786	0.0165504	1.14203	0.51507	0.185891	0.00827594	-1.20464	-0.371819	0.870327	1.99982	0.230582	0.710647	0.914242	0.385764	0.0476528	0.0422333	0.0422333	0.0422333	0.0422333	0.0196089	0.0196089	0.0196089	0.0196089	-0.919204	0.13762	0.210004	0.0136517	0.000118354	0.180409	-0.108389	-0.0100878	1.41065	0.633415
C18:2 c9t11 (ω7) +u	Waist circumference	-0.705304	-0.396335	0.877455	0.490616	-0.803806	-0.807832	0.422988	0.420675	0.721157	0.00503339	0.00503339	-0.00267953	-0.00267953	-2.66856	-0.605843	0.744204	0.019636	1.04341	0.47059	0.169838	0.00756125	-2.55754	-1.28741	4.38185	2.59693	0.011717	0.200293	0.56413	2.4394e-05	0.0105158	0.20051	0.20051	0.20051	0.20051	0.181624	0.181624	0.181624	0.181624	-1.95941	-0.145738	0.913487	0.0154805	0.000100129	0.277548	-0.144035	-0.551245	1.08208	0.485878
C18:2 t9c12 (ω6) + u	BMI (Log)	-0.00596464	-0.00357746	1.29971	0.777763	-0.0045892	-0.00459968	0.996345	0.996337	0.998547	1.64008e-07	1.64008e-07	-0.00775177	-0.00775177	-1.41514	-0.297527	0.225825	0.0137366	1.44591	0.779883	0.184689	0.00792997	-0.978719	-0.381502	1.22273	1.73224	0.32958	0.703468	0.912808	0.223696	0.0856591	0.0390009	0.0390009	0.0390009	0.0390009	0.0163002	0.0163002	0.0163002	0.0163002	-2.98423	-1.0891	0.408545	0.0129516	5.98347e-05	0.198588	-0.149744	-0.503366	1.56648	0.862037
C18:2 t9c12 (ω6) + u	Continuous MetS score	0.651182	0.390607	1.29857	0.777147	0.501462	0.502616	0.616908	0.616098	0.836237	0.00196973	0.00196973	-0.00582738	-0.00582738	0.712065	0.402691	-0.00491826	-0.000666423	1.47621	0.794851	0.189257	0.00813968	0.482362	0.506624	-0.0259872	-0.0818734	0.630386	0.613304	0.883801	0.979309	0.934877	0.00203311	0.00203311	0.00203311	0.00203311	-0.021728	-0.021728	-0.021728	-0.021728	1.09916	0.660033	0.0996313	-0.00476799	0.000104782	0.454116	-0.206378	-0.305228	1.83037	1.00488
C18:2 t9c12 (ω6) + u	DBP	3.50492	2.10217	1.26238	0.755419	2.77645	2.78279	0.00631452	0.00619933	0.0685952	0.0566308	0.0566308	0.0493178	0.0493178	1.23704	1.61744	0.486691	0.0203189	1.34	0.722759	0.171161	0.00734913	0.923164	2.23787	2.84347	2.76481	0.357672	0.026972	0.245777	0.00520237	0.00654446	0.174626	0.174626	0.174626	0.174626	0.155129	0.155129	0.155129	0.155129	1.19917	1.58421	0.485484	0.0188207	4.26032e-05	0.206114	-0.122847	-0.0949583	1.71204	0.942138
C18:2 t9c12 (ω6) + u	HbA1c (Log)	0.741543	0.444831	1.29836	0.777064	0.571136	0.57245	0.568909	0.568021	0.817756	0.00255362	0.00255362	-0.00523893	-0.00523893	-1.49821	0.044959	-0.224262	0.0305483	1.3953	0.74876	0.178019	0.00782372	-1.07375	0.0600445	-1.25976	3.90457	0.284986	0.952215	0.977455	0.210085	0.000152982	0.114645	0.114645	0.114645	0.114645	0.0935653	0.0935653	0.0935653	0.0935653	-0.868274	0.280255	-0.245191	0.0227936	9.16204e-05	0.58882	-0.275328	-0.0990854	1.86904	1.01783
C18:2 t9c12 (ω6) + u	Plasma glucose (Log)	0.690246	0.414039	1.29841	0.777052	0.531609	0.532833	0.595918	0.595073	0.830892	0.00221314	0.00221314	-0.00558207	-0.00558207	-0.692848	0.128924	0.229327	0.0134422	1.44803	0.779677	0.185644	0.00798429	-0.478478	0.165356	1.23531	1.68358	0.63314	0.868929	0.961244	0.219015	0.0947397	0.0397714	0.0397714	0.0397714	0.0397714	0.0169088	0.0169088	0.0169088	0.0169088	-0.343273	0.571081	0.195343	0.0145982	0.00020494	0.257435	-0.196414	0.0877627	1.93681	1.06332
C18:2 t9c12 (ω6) + u	Plasma HDL-cholesterol	0.201943	0.121134	1.29973	0.77784	0.155374	0.155731	0.876772	0.87649	0.946476	0.000189435	0.000189435	-0.00762159	-0.00762159	-0.129206	0.141055	-0.92391	0.0173445	1.31493	0.708014	0.168581	0.00725042	-0.0982605	0.199226	-5.48052	2.3922	0.921882	0.842407	0.949729	2.21618e-07	0.0182248	0.208177	0.208177	0.208177	0.208177	0.189324	0.189324	0.189324	0.189324	-0.335979	0.239628	-1.08261	0.0230318	7.45707e-05	-0.0655608	0.00658575	0.0752989	1.66375	0.913407
C18:2 t9c12 (ω6) + u	Plasma LDL-cholesterol	2.18627	1.31142	1.28534	0.769229	1.70093	1.70485	0.091384	0.0906489	0.308875	0.0222029	0.0222029	0.0145639	0.0145639	0.00229511	0.882054	0.130732	0.0245652	1.39936	0.753474	0.179405	0.00771595	0.00164011	1.17065	0.728701	3.18369	0.998694	0.243949	0.615322	0.467537	0.00183224	0.10323	0.10323	0.10323	0.10323	0.081878	0.081878	0.081878	0.081878	0.476818	0.971264	0.226885	0.0215179	-6.01533e-05	-0.163337	-0.144518	-0.177126	1.71167	0.939713
C18:2 t9c12 (ω6) + u	Plasma total-cholesterol	2.03041	1.21779	1.2873	0.770337	1.57725	1.58086	0.117186	0.116359	0.355334	0.0190048	0.0190048	0.0114002	0.0114002	-0.518369	0.74781	-0.243733	0.0343082	1.34789	0.727016	0.172169	0.00739241	-0.384578	1.0286	-1.41566	4.64101	0.701193	0.305622	0.670233	0.159322	8.5147e-06	0.164875	0.164875	0.164875	0.164875	0.145147	0.145147	0.145147	0.145147	-0.0799728	0.958978	-0.226386	0.0339212	6.27943e-06	-0.0998221	-0.175342	-0.186302	1.67349	0.920925
C18:2 t9c12 (ω6) + u	SBP	2.9698	1.78122	1.27302	0.761787	2.33288	2.33821	0.021202	0.0209144	0.146659	0.0406585	0.0406585	0.0332217	0.0332217	-0.556826	1.0501	0.517265	0.0350724	1.25387	0.676303	0.16016	0.00687675	-0.444086	1.55271	3.22968	5.10013	0.657736	0.12298	0.464653	0.0015778	1.2034e-06	0.277319	0.277319	0.277319	0.277319	0.260248	0.260248	0.260248	0.260248	0.283529	1.54167	0.606476	0.0323162	4.8527e-05	0.300373	-0.107202	-0.132944	1.58521	0.872345
C18:2 t9c12 (ω6) + u	SCORE (Log)	2.66121	1.59114	1.47642	0.881099	1.80247	1.80586	0.0740244	0.0734896	0.280776	0.0268934	0.0268934	0.0186468	0.0186468	-4.61835	0.0970727	0.594696	0.0777923	0.5013	0.273446	0.0594417	0.00253855	-9.21274	0.354998	10.0047	30.6444	1.6591e-15	0.723236	0.914748	2.29616e-17	1.91298e-57	0.910273	0.910273	0.910273	0.910273	0.907953	0.907953	0.907953	0.907953	-4.60063	0.206681	0.625362	0.07652	6.6756e-05	0.287728	0.0153718	-0.00633097	0.507381	0.279212
C18:2 t9c12 (ω6) + u	Serum TG (Log)	-0.269208	-0.161465	1.2995	0.777633	-0.207163	-0.207637	0.836209	0.83584	0.937249	0.000334098	0.000334098	-0.00741525	-0.00741525	-1.83231	-0.48064	0.177714	0.016293	1.44209	0.777826	0.184202	0.00790905	-1.27059	-0.617928	0.964781	2.06005	0.206198	0.537729	0.836795	0.336488	0.0414365	0.0440648	0.0440648	0.0440648	0.0440648	0.0214837	0.0214837	0.0214837	0.0214837	-2.03626	-0.487299	0.217911	0.0146596	0.00011192	0.169252	-0.107293	0.0562771	1.8927	1.04156
C18:2 t9c12 (ω6) + u	Waist circumference	-0.952099	-0.571048	1.297	0.776136	-0.73408	-0.735757	0.464232	0.463214	0.756453	0.00417889	0.00417889	-0.00354066	-0.00354066	-3.40832	-1.12084	0.789324	0.0182018	1.31453	0.70902	0.167908	0.00720943	-2.59281	-1.58082	4.70095	2.52472	0.010636	0.116405	0.453812	6.63841e-06	0.0128107	0.205706	0.205706	0.205706	0.205706	0.186943	0.186943	0.186943	0.186943	-4.33839	-1.55086	0.961253	0.015869	8.8226e-05	0.251926	-0.137251	-0.41127	1.42452	0.783914
C18:2 t9t12 (ω6)	BMI (Log)	-0.508271	-0.425214	0.936008	0.779617	-0.54302	-0.545414	0.588053	0.586411	0.827643	0.00230071	0.00230071	-0.00543339	-0.00543339	-1.33777	-0.368978	0.208956	0.0135356	1.04613	0.780295	0.186368	0.00785409	-1.27879	-0.47287	1.1212	1.72339	0.203304	0.637118	0.889345	0.264319	0.0872524	0.0395906	0.0395906	0.0395906	0.0395906	0.0169038	0.0169038	0.0169038	0.0169038	-2.47602	-1.17499	0.353571	0.0120606	5.57187e-05	0.226381	-0.178368	-0.636285	1.14967	0.890178
C18:2 t9t12 (ω6)	Continuous MetS score	-1.46953	-1.22892	0.929398	0.773798	-1.58116	-1.58817	0.116309	0.114716	0.353522	0.0193244	0.0193244	0.0116629	0.0116629	-1.52711	-1.25773	-0.0424334	0.000910203	1.06279	0.788978	0.189195	0.00799464	-1.43688	-1.59413	-0.224284	0.113852	0.153229	0.113413	0.451532	0.822899	0.909537	0.01977	0.01977	0.01977	0.01977	-0.00356877	-0.00356877	-0.00356877	-0.00356877	-1.72516	-1.43787	0.0892557	-0.00429659	8.23955e-05	0.452881	-0.236835	-0.266889	1.3444	1.03329
C18:2 t9t12 (ω6)	DBP	-0.213299	-0.178444	0.936897	0.780357	-0.227666	-0.228669	0.820267	0.819488	0.932723	0.000405182	0.000405182	-0.00734361	-0.00734361	-1.60549	0.00742825	0.508276	0.0228228	0.988734	0.737487	0.176143	0.00742321	-1.62378	0.0100724	2.88558	3.07452	0.106902	0.991979	0.996071	0.0045921	0.00258164	0.142079	0.142079	0.142079	0.142079	0.121813	0.121813	0.121813	0.121813	-1.81155	-0.240919	0.523306	0.0199112	2.53912e-05	0.179074	-0.121768	0.0616565	1.27583	0.987859
C18:2 t9t12 (ω6)	HbA1c (Log)	1.11642	0.933973	0.931904	0.776162	1.198	1.20332	0.23313	0.231072	0.520829	0.0111859	0.0111859	0.00346074	0.00346074	-0.765933	0.669669	-0.200165	0.0301459	1.00832	0.746886	0.179093	0.0077256	-0.759612	0.896614	-1.11766	3.90208	0.448905	0.371635	0.718706	0.265839	0.000154397	0.120233	0.120233	0.120233	0.120233	0.0992862	0.0992862	0.0992862	0.0992862	-0.248909	0.952127	-0.216109	0.0231834	0.000100889	0.575577	-0.253943	-0.0524675	1.36504	1.04734
C18:2 t9t12 (ω6)	Plasma glucose (Log)	-0.427656	-0.357635	0.937742	0.780745	-0.456048	-0.458069	0.649128	0.64768	0.850267	0.00163659	0.00163659	-0.00616312	-0.00616312	-1.29722	-0.310108	0.220475	0.0138772	1.05135	0.780483	0.187158	0.00790856	-1.23386	-0.397329	1.17802	1.75471	0.219551	0.691797	0.912808	0.24101	0.0817403	0.0407649	0.0407649	0.0407649	0.0407649	0.0179259	0.0179259	0.0179259	0.0179259	-0.574571	0.642998	0.223856	0.0150172	0.000207194	0.242403	-0.179848	0.158522	1.4336	1.10185
C18:2 t9t12 (ω6)	Plasma HDL-cholesterol	2.07858	1.73825	0.920189	0.766131	2.25886	2.26886	0.0255839	0.0249505	0.160437	0.0386619	0.0386619	0.0311515	0.0311515	1.02128	1.15113	-0.882735	0.0166979	0.945317	0.701771	0.168283	0.00711098	1.08036	1.64032	-5.24555	2.34819	0.282047	0.103432	0.435706	6.39025e-07	0.020422	0.224488	0.224488	0.224488	0.224488	0.206023	0.206023	0.206023	0.206023	0.495406	1.06173	-1.05491	0.0232123	8.45904e-05	-0.077728	0.0315473	0.120763	1.22393	0.940699
C18:2 t9t12 (ω6)	Plasma LDL-cholesterol	-1.03146	-0.86258	0.934032	0.777656	-1.10431	-1.10921	0.271529	0.269421	0.559188	0.0095205	0.0095205	0.00178237	0.00178237	-2.70482	-0.947098	0.110251	0.026657	1.01571	0.75403	0.180814	0.00764051	-2.66298	-1.25605	0.609746	3.4889	0.00875631	0.211423	0.582952	0.543128	0.000668764	0.104686	0.104686	0.104686	0.104686	0.0833694	0.0833694	0.0833694	0.0833694	-3.21193	-1.71724	0.219537	0.022214	-8.85284e-05	-0.168104	-0.180271	-0.112769	1.25333	0.963295
C18:2 t9t12 (ω6)	Plasma total-cholesterol	-0.570288	-0.477097	0.935729	0.779384	-0.609459	-0.612146	0.543292	0.541519	0.802606	0.00289641	0.00289641	-0.00483307	-0.00483307	-2.81262	-0.805224	-0.262127	0.036037	0.97487	0.727146	0.173674	0.00731912	-2.88513	-1.10738	-1.50931	4.92368	0.00459828	0.270224	0.633492	0.133704	2.58706e-06	0.16597	0.16597	0.16597	0.16597	0.146269	0.146269	0.146269	0.146269	-3.69442	-1.68423	-0.236738	0.0344191	-2.24412e-05	-0.105629	-0.206685	-0.120473	1.21568	0.941293
C18:2 t9t12 (ω6)	SBP	-1.21672	-1.01789	0.930889	0.775353	-1.30705	-1.31281	0.193521	0.191577	0.466401	0.0131841	0.0131841	0.00553438	0.00553438	-3.50837	-0.90783	0.499257	0.0373425	0.909647	0.678497	0.162054	0.00682944	-3.85685	-1.338	3.0808	5.46788	0.000181655	0.183287	0.539415	0.00253155	2.32148e-07	0.273836	0.273836	0.273836	0.273836	0.256683	0.256683	0.256683	0.256683	-3.71767	-1.15419	0.623406	0.0332805	2.08355e-05	0.280373	-0.125281	0.00214162	1.17346	0.908599
C18:2 t9t12 (ω6)	SCORE (Log)	0.347087	0.290302	0.973255	0.810413	0.356625	0.358216	0.72201	0.720822	0.891599	0.00108626	0.00108626	-0.00737911	-0.00737911	-4.8535	-0.0525108	0.594163	0.0779762	0.337699	0.247866	0.0598679	0.00252492	-14.3723	-0.211852	9.92456	30.8827	1.59402e-27	0.832594	0.948318	3.54558e-17	8.58419e-58	0.910211	0.910211	0.910211	0.910211	0.907888	0.907888	0.907888	0.907888	-4.98495	-0.0241617	0.630454	0.0766631	6.45969e-05	0.28415	0.0156637	0.0142385	0.373731	0.289376
C18:2 t9t12 (ω6)	Serum TG (Log)	-2.0236	-1.69292	0.919841	0.766151	-2.19995	-2.20965	0.0295916	0.0288939	0.174593	0.0364688	0.0364688	0.0289996	0.0289996	-3.05647	-1.70928	0.111404	0.0167546	1.02528	0.764749	0.182655	0.00769761	-2.98109	-2.23509	0.609914	2.1766	0.00344346	0.0271591	0.246165	0.543008	0.0313604	0.0774786	0.0774786	0.0774786	0.0774786	0.0556867	0.0556867	0.0556867	0.0556867	-4.07415	-2.47049	0.151284	0.0140559	8.69421e-05	0.195038	-0.160548	-0.0398256	1.3523	1.04707
C18:2 t9t12 (ω6)	Waist circumference	-1.03075	-0.862314	0.932643	0.776814	-1.10519	-1.11007	0.271133	0.269036	0.559188	0.00946191	0.00946191	0.00178332	0.00178332	-2.04079	-0.50209	0.75693	0.0168177	0.958819	0.715174	0.170814	0.00719861	-2.12845	-0.702053	4.43131	2.33623	0.0352317	0.483931	0.798531	2.00153e-05	0.0210452	0.193207	0.193207	0.193207	0.193207	0.174149	0.174149	0.174149	0.174149	-3.01191	-1.15566	0.894155	0.0146548	8.85216e-05	0.28795	-0.167247	-0.590797	1.05668	0.81818
C18:2 u2	BMI (Log)	-0.861924	-0.34892	1.05101	0.42399	-0.820088	-0.822943	0.413679	0.412059	0.709958	0.00522247	0.00522247	-0.00248898	-0.00248898	-2.39163	-0.550572	0.200539	0.0160373	1.26451	0.434158	0.184123	0.00809116	-1.89135	-1.26814	1.08916	1.98208	0.0608547	0.207068	0.575882	0.278148	0.0496295	0.0499302	0.0499302	0.0499302	0.0499302	0.0274876	0.0274876	0.0274876	0.0274876	-1.8257	-0.255737	0.368823	0.0137667	6.96645e-05	0.223748	-0.133983	-0.620885	1.34565	0.444735
C18:2 u2	Continuous MetS score	-0.0181099	-0.00733451	1.05538	0.425941	-0.0171595	-0.0172196	0.986336	0.986288	0.993283	2.3165e-06	2.3165e-06	-0.00781017	-0.00781017	-0.0180738	-0.00729402	0.000190634	-1.10664e-06	1.29772	0.445793	0.190008	0.00834752	-0.0139273	-0.0163619	0.00100329	-0.000132571	0.98891	0.986972	0.992485	0.999201	0.999894	2.32449e-06	2.32449e-06	2.32449e-06	2.32449e-06	-0.0238071	-0.0238071	-0.0238071	-0.0238071	-0.171771	-0.0473354	0.115803	-0.00400326	9.88298e-05	0.443204	-0.200285	-0.239407	1.56151	0.517238
C18:2 u2	DBP	0.764244	0.309378	1.0516	0.424228	0.726741	0.729271	0.468701	0.467158	0.761029	0.00410584	0.00410584	-0.00361427	-0.00361427	-1.47295	0.0519171	0.51003	0.0225676	1.20155	0.412541	0.174955	0.00768829	-1.22588	0.125847	2.9152	2.93532	0.222514	0.900052	0.961953	0.00420298	0.00395617	0.142185	0.142185	0.142185	0.142185	0.121922	0.121922	0.121922	0.121922	-1.93014	-0.142129	0.522877	0.0208159	2.82392e-05	0.18044	-0.105671	0.0624535	1.48206	0.489821
C18:2 u2	HbA1c (Log)	2.71854	1.10091	1.02685	0.414387	2.64745	2.65673	0.00912928	0.00889495	0.0851516	0.0522604	0.0522604	0.0448562	0.0448562	0.369508	0.713794	-0.1961	0.0270225	1.21292	0.414309	0.1764	0.00792265	0.304643	1.72285	-1.11168	3.41079	0.761141	0.0873686	0.398582	0.268393	0.000870927	0.134997	0.134997	0.134997	0.134997	0.114402	0.114402	0.114402	0.114402	2.25483	1.27992	-0.188286	0.0149217	8.84628e-05	0.559212	-0.374913	-0.0371764	1.54549	0.504527
C18:2 u2	Plasma glucose (Log)	2.96508	1.20086	1.02209	0.412505	2.90099	2.91114	0.00438027	0.00424913	0.0536334	0.0620975	0.0620975	0.0547701	0.0547701	2.14704	1.12774	0.276736	0.00807931	1.23771	0.425177	0.181221	0.00796149	1.73469	2.6524	1.52706	1.0148	0.0852416	0.00902003	0.134826	0.129252	0.312146	0.0903533	0.0903533	0.0903533	0.0903533	0.0686951	0.0686951	0.0686951	0.0686951	2.3512	1.31606	0.267187	0.00709442	0.000200978	0.220397	-0.301496	0.17792	1.5989	0.529625
C18:2 u2	Plasma HDL-cholesterol	1.19695	0.484763	1.05003	0.423781	1.13991	1.1439	0.256451	0.254799	0.548205	0.0101193	0.0101193	0.00238584	0.00238584	-0.018358	0.132232	-0.916661	0.0169125	1.15445	0.396574	0.16903	0.00742589	-0.015902	0.333435	-5.42307	2.2775	0.987338	0.73936	0.914748	2.87815e-07	0.0244415	0.208625	0.208625	0.208625	0.208625	0.189783	0.189783	0.189783	0.189783	-0.239888	0.182216	-1.06824	0.0221096	7.25842e-05	-0.0735774	-0.00741761	0.104075	1.41553	0.468883
C18:2 u2	Plasma LDL-cholesterol	2.78915	1.12961	1.02598	0.414074	2.71852	2.72803	0.0074672	0.00726695	0.0763076	0.0549471	0.0549471	0.0475639	0.0475639	0.77897	0.857587	0.177306	0.0217123	1.2154	0.417514	0.177955	0.007818	0.640915	2.05403	0.996356	2.77722	0.522742	0.042041	0.303566	0.320987	0.0063205	0.122847	0.122847	0.122847	0.122847	0.101962	0.101962	0.101962	0.101962	2.28785	1.247	0.306813	0.0147207	-6.776e-05	-0.20617	-0.242624	-0.0480492	1.41232	0.467822
C18:2 u2	Plasma total-cholesterol	3.08293	1.24802	1.01796	0.410655	3.02854	3.03909	0.00296874	0.00287354	0.0466334	0.0668136	0.0668136	0.0595796	0.0595796	0.296226	0.782365	-0.203517	0.0315431	1.17318	0.402801	0.170825	0.00750678	0.252498	1.94231	-1.19138	4.20195	0.801064	0.0543132	0.32819	0.235728	4.94828e-05	0.18221	0.18221	0.18221	0.18221	0.162892	0.162892	0.162892	0.162892	1.59929	1.18621	-0.153302	0.0272575	-2.25344e-06	-0.142396	-0.264183	-0.0575297	1.38771	0.458637
C18:2 u2	SBP	0.731883	0.296278	1.05178	0.424301	0.69585	0.698273	0.487775	0.486264	0.768524	0.00376549	0.00376549	-0.00395725	-0.00395725	-2.87041	-0.169554	0.524531	0.0375521	1.11241	0.381936	0.161976	0.00711792	-2.58035	-0.443935	3.23832	5.27571	0.0110072	0.657845	0.902652	0.00153436	5.53111e-07	0.264741	0.264741	0.264741	0.264741	0.247373	0.247373	0.247373	0.247373	-3.70549	-0.474303	0.629543	0.0363367	3.45059e-05	0.282527	-0.0642792	0.0113977	1.36699	0.45179
C18:2 u2	SCORE (Log)	2.6641	1.079	1.04609	0.422137	2.54673	2.55605	0.0121607	0.0118568	0.10127	0.0524629	0.0524629	0.0444329	0.0444329	-4.40011	0.142506	0.603867	0.0771738	0.398339	0.136238	0.0596233	0.0026018	-11.0461	1.04601	10.128	29.6617	8.04902e-20	0.29773	0.65914	1.1762e-17	5.48775e-56	0.911015	0.911015	0.911015	0.911015	0.908714	0.908714	0.908714	0.908714	-4.45644	0.17814	0.638039	0.0755635	6.49071e-05	0.280199	0.00227099	0.0193821	0.430644	0.142328
C18:2 u2	Serum TG (Log)	0.0555246	0.0224772	1.05376	0.425097	0.052692	0.0528755	0.958059	0.957913	0.98212	2.16725e-05	2.16725e-05	-0.0077301	-0.0077301	-1.50261	-0.189878	0.16401	0.0165	1.26936	0.435825	0.18483	0.00812222	-1.18375	-0.435676	0.887355	2.03147	0.238722	0.663811	0.905847	0.376565	0.044294	0.0426216	0.0426216	0.0426216	0.0426216	0.0200064	0.0200064	0.0200064	0.0200064	-1.20472	-0.00293268	0.204559	0.0143345	0.000116332	0.178141	-0.108938	0.00662966	1.61696	0.534405
C18:2 u2	Waist circumference	-0.408771	-0.165477	1.05315	0.424852	-0.388141	-0.389493	0.698551	0.697554	0.877219	0.00117462	0.00117462	-0.00656821	-0.00656821	-2.33645	-0.331638	0.761679	0.0181269	1.16438	0.399778	0.169543	0.00745043	-2.00661	-0.829557	4.49255	2.433	0.0469147	0.408346	0.742432	1.56352e-05	0.0163668	0.194441	0.194441	0.194441	0.194441	0.175412	0.175412	0.175412	0.175412	-1.92834	-0.0934755	0.915424	0.015355	0.000102258	0.282003	-0.13592	-0.571491	1.24027	0.40991
C18:2 u3	BMI (Log)	-0.775853	-0.411365	2.8903	1.53176	-0.268433	-0.268557	0.788795	0.7887	0.921464	0.000558778	0.000558778	-0.00718883	-0.00718883	-2.35461	-0.757536	0.212459	0.014014	3.02006	1.54546	0.185338	0.00797795	-0.779657	-0.490169	1.14633	1.75659	0.437044	0.62486	0.887017	0.253812	0.081398	0.0397163	0.0397163	0.0397163	0.0397163	0.0170325	0.0170325	0.0170325	0.0170325	-4.28596	-1.65516	0.378329	0.0131565	6.74457e-05	0.193469	-0.172085	-0.541059	3.64654	1.88096
C18:2 u3	Continuous MetS score	-0.659421	-0.34967	2.89273	1.53321	-0.227958	-0.228063	0.820043	0.819961	0.932723	0.000406186	0.000406186	-0.00740314	-0.00740314	-0.698866	-0.36279	-0.00416706	0.000310407	3.08155	1.57757	0.190188	0.00819141	-0.226791	-0.229968	-0.0219102	0.0378942	0.820954	0.81849	0.940435	0.982554	0.969832	0.000419747	0.000419747	0.000419747	0.000419747	-0.0233798	-0.0233798	-0.0233798	-0.0233798	1.51686	0.810478	0.11817	-0.00476191	9.99831e-05	0.454419	-0.195286	-0.274065	4.23926	2.18633
C18:2 u3	DBP	6.09731	3.23286	2.84078	1.50552	2.14635	2.14734	0.033717	0.0336366	0.188972	0.034511	0.034511	0.0270266	0.0270266	3.97132	2.89031	0.544044	0.0200087	2.81022	1.43808	0.17246	0.00742363	1.41317	2.00984	3.1546	2.69527	0.160052	0.0465669	0.316545	0.00200663	0.00798567	0.168525	0.168525	0.168525	0.168525	0.148884	0.148884	0.148884	0.148884	5.29585	3.55485	0.529877	0.0178489	3.30926e-05	0.230781	-0.0777658	-0.0907952	3.96423	2.04483
C18:2 u3	HbA1c (Log)	2.32946	1.23514	2.88396	1.52844	0.807732	0.808107	0.420743	0.420528	0.721157	0.00507595	0.00507595	-0.00269689	-0.00269689	-1.45849	0.0615709	-0.222899	0.0305582	2.90616	1.48452	0.178651	0.0078744	-0.501863	0.0414754	-1.24768	3.8807	0.61664	0.966983	0.9849	0.214463	0.000167024	0.114632	0.114632	0.114632	0.114632	0.0935517	0.0935517	0.0935517	0.0935517	-0.461371	0.462833	-0.23754	0.0227049	8.96378e-05	0.590944	-0.269252	-0.0910435	4.31497	2.21554
C18:2 u3	Plasma glucose (Log)	-0.0451554	-0.0239445	2.89332	1.53352	-0.0156068	-0.015614	0.987572	0.987567	0.993983	1.90466e-06	1.90466e-06	-0.00781058	-0.00781058	-1.56837	-0.335599	0.226753	0.0139651	3.02005	1.54609	0.186392	0.00802793	-0.519321	-0.217064	1.21654	1.73956	0.604448	0.82851	0.94814	0.226055	0.0843775	0.039922	0.039922	0.039922	0.039922	0.017063	0.017063	0.017063	0.017063	0.254597	0.824395	0.211437	0.0145315	0.000200957	0.259547	-0.185472	0.109284	4.48262	2.31183
C18:2 u3	Plasma HDL-cholesterol	3.96322	2.10157	2.87202	1.52223	1.37994	1.38058	0.17001	0.169814	0.437765	0.0146722	0.0146722	0.00697432	0.00697432	1.42853	0.935434	-0.910019	0.0166689	2.73827	1.40183	0.169002	0.00727891	0.521689	0.667293	-5.38468	2.29003	0.602802	0.505805	0.813874	3.42442e-07	0.0236823	0.210716	0.210716	0.210716	0.210716	0.191924	0.191924	0.191924	0.191924	-1.09608	-0.180571	-1.07608	0.0233116	7.2177e-05	-0.072585	0.00542921	0.107595	3.84856	1.98483
C18:2 u3	Plasma LDL-cholesterol	3.36832	1.78611	2.87795	1.52538	1.17039	1.17093	0.244019	0.243802	0.537437	0.010598	0.010598	0.00286832	0.00286832	0.498756	1.06269	0.1562	0.0249257	2.92877	1.49936	0.180759	0.00778531	0.170295	0.708764	0.864135	3.20164	0.865051	0.47978	0.794505	0.389156	0.00172993	0.0970759	0.0970759	0.0970759	0.0970759	0.0755777	0.0755777	0.0755777	0.0755777	0.383815	0.824114	0.254007	0.0217423	-6.77209e-05	-0.168428	-0.132219	-0.114983	3.97733	2.05124
C18:2 u3	Plasma total-cholesterol	4.19779	2.22571	2.86737	1.51961	1.46399	1.46466	0.145629	0.145446	0.401685	0.0163577	0.0163577	0.0087326	0.0087326	-0.0965571	0.900443	-0.22265	0.03459	2.82378	1.44502	0.173292	0.00745944	-0.0341943	0.623137	-1.28482	4.63707	0.972776	0.534312	0.833762	0.201193	8.6543e-06	0.160484	0.160484	0.160484	0.160484	0.140653	0.140653	0.140653	0.140653	-1.38598	0.180492	-0.20027	0.0344907	-2.15916e-06	-0.114482	-0.169676	-0.0967211	3.901	2.01222
C18:2 u3	SBP	2.58291	1.36949	2.88214	1.52744	0.896178	0.896591	0.371827	0.371608	0.672207	0.006193	0.006193	-0.00151093	-0.00151093	-1.50719	0.46619	0.536921	0.0362466	2.64344	1.35273	0.162225	0.00698305	-0.570161	0.344628	3.30973	5.19066	0.569576	0.730944	0.914748	0.00121567	8.07585e-07	0.264288	0.264288	0.264288	0.264288	0.246909	0.246909	0.246909	0.246909	-0.541011	0.954089	0.648716	0.0328418	3.58641e-05	0.286771	-0.0908107	-0.0182534	3.72991	1.92397
C18:2 u3	SCORE (Log)	5.56426	2.94778	3.07878	1.63035	1.80729	1.80807	0.0732648	0.0731426	0.280709	0.0269575	0.0269575	0.0187114	0.0187114	-4.75673	0.0165142	0.595933	0.0779054	1.005	0.512223	0.0596115	0.00257287	-4.73304	0.0322402	9.99694	30.2796	6.29826e-06	0.974336	0.987959	2.39482e-17	6.58432e-57	0.910177	0.910177	0.910177	0.910177	0.907854	0.907854	0.907854	0.907854	-4.75403	0.10559	0.631016	0.0766036	6.5028e-05	0.285569	0.0173244	0.0100305	1.17925	0.608285
C18:2 u3	Serum TG (Log)	-1.78917	-0.948639	2.88681	1.52991	-0.619775	-0.620061	0.536499	0.536312	0.80045	0.00297157	0.00297157	-0.00475733	-0.00475733	-3.7531	-1.43235	0.153523	0.0169446	3.0075	1.53903	0.184567	0.00794478	-1.24791	-0.93068	0.831801	2.1328	0.21436	0.353785	0.70674	0.407083	0.0348656	0.0476857	0.0476857	0.0476857	0.0476857	0.0251901	0.0251901	0.0251901	0.0251901	-5.36319	-2.16969	0.203842	0.0155906	0.000113381	0.14551	-0.132965	0.102525	4.37058	2.25444
C18:2 u3	Waist circumference	-2.78311	-1.47564	2.8807	1.52667	-0.966124	-0.966569	0.33579	0.335568	0.632531	0.00719022	0.00719022	-0.00050598	-0.00050598	-4.55968	-1.61823	0.754375	0.0180416	2.75933	1.41204	0.169337	0.00728919	-1.65246	-1.14602	4.45487	2.47511	0.100911	0.25394	0.621715	1.82053e-05	0.0146375	0.198366	0.198366	0.198366	0.198366	0.17943	0.17943	0.17943	0.17943	-5.09797	-1.78722	0.918444	0.0158262	9.98389e-05	0.253189	-0.162815	-0.490103	3.35082	1.72842
C18:3 c6c9c12 (ω6)	BMI (Log)	1.1863	0.651173	0.698869	0.380651	1.69746	1.71068	0.0920214	0.0895436	0.308826	0.0221823	0.0221823	0.0146023	0.0146023	0.213438	0.531448	0.230693	0.0107513	0.920841	0.388213	0.183274	0.00799973	0.231785	1.36896	1.25873	1.34396	0.817078	0.173428	0.530714	0.210437	0.181359	0.0518902	0.0518902	0.0518902	0.0518902	0.0294939	0.0294939	0.0294939	0.0294939	-0.463806	0.322994	0.38373	0.0111168	7.20206e-05	0.23772	-0.161312	-0.653283	0.960282	0.411609
C18:3 c6c9c12 (ω6)	Continuous MetS score	0.13983	0.0767674	0.706671	0.384944	0.197871	0.199425	0.84346	0.842247	0.937249	0.000310608	0.000310608	-0.00749947	-0.00749947	0.171255	0.081501	0.00178689	-0.000426436	0.949382	0.398693	0.189224	0.0082734	0.180386	0.20442	0.00944328	-0.0515431	0.857139	0.838355	0.948318	0.99248	0.958974	0.000331738	0.000331738	0.000331738	0.000331738	-0.0234699	-0.0234699	-0.0234699	-0.0234699	0.267067	0.153899	0.120128	-0.00479479	9.99872e-05	0.451499	-0.207691	-0.256915	1.11947	0.478118
C18:3 c6c9c12 (ω6)	DBP	0.713979	0.391911	0.703906	0.383395	1.01431	1.02221	0.312334	0.308594	0.606855	0.00803505	0.00803505	0.0003454	0.0003454	-1.31231	0.145462	0.510422	0.0221373	0.875414	0.369062	0.174233	0.00760509	-1.49907	0.39414	2.92953	2.91085	0.136337	0.694139	0.912808	0.00402573	0.00425817	0.143126	0.143126	0.143126	0.143126	0.122885	0.122885	0.122885	0.122885	-1.41284	0.059262	0.529387	0.0197407	2.86836e-05	0.18098	-0.118112	0.059015	1.05961	0.454183
C18:3 c6c9c12 (ω6)	HbA1c (Log)	0.3942	0.216566	0.707481	0.385663	0.557188	0.561543	0.578372	0.57541	0.81899	0.00245746	0.00245746	-0.00533584	-0.00533584	-1.80319	-0.109039	-0.22558	0.0311238	0.894918	0.375197	0.177796	0.0079214	-2.01492	-0.290617	-1.26876	3.92907	0.0460412	0.771822	0.9261	0.206865	0.000139747	0.115213	0.115213	0.115213	0.115213	0.0941465	0.0941465	0.0941465	0.0941465	-1.90941	-0.280681	-0.241866	0.0239038	8.69856e-05	0.567145	-0.267918	-0.0366024	1.14206	0.48269
C18:3 c6c9c12 (ω6)	Plasma glucose (Log)	1.02532	0.562906	0.700854	0.381776	1.46296	1.47444	0.14593	0.142818	0.396959	0.0167006	0.0167006	0.00901856	0.00901856	-0.0129478	0.436287	0.238021	0.0115594	0.925952	0.388854	0.184554	0.00806922	-0.0139832	1.12198	1.28971	1.43253	0.988866	0.264004	0.630029	0.199515	0.154467	0.0490637	0.0490637	0.0490637	0.0490637	0.0264223	0.0264223	0.0264223	0.0264223	-0.327228	0.502728	0.218616	0.0133582	0.000203471	0.277401	-0.20609	0.0847404	1.17802	0.503124
C18:3 c6c9c12 (ω6)	Plasma HDL-cholesterol	0.999798	0.548895	0.701147	0.381935	1.42595	1.43714	0.156318	0.153118	0.414805	0.0158795	0.0158795	0.00819108	0.00819108	0.388173	0.368426	-0.916136	0.0158049	0.841454	0.353369	0.167712	0.00733286	0.461313	1.04261	-5.46254	2.15535	0.645369	0.299124	0.660243	2.40548e-07	0.0330353	0.214702	0.214702	0.214702	0.214702	0.196005	0.196005	0.196005	0.196005	0.0711539	0.412002	-1.06983	0.0218495	7.54123e-05	-0.0450892	-0.00212105	0.0496455	1.01122	0.431886
C18:3 c6c9c12 (ω6)	Plasma LDL-cholesterol	0.167813	0.0921303	0.706623	0.384918	0.237486	0.23935	0.81266	0.811217	0.930711	0.000447367	0.000447367	-0.00736164	-0.00736164	-1.98038	-0.205245	0.139294	0.0269241	0.903022	0.379224	0.179984	0.0078694	-2.19305	-0.541224	0.773926	3.42137	0.0301392	0.589309	0.871757	0.440424	0.00084053	0.0955787	0.0955787	0.0955787	0.0955787	0.0740448	0.0740448	0.0740448	0.0740448	-1.56025	-0.181568	0.250932	0.0228219	-7.01681e-05	-0.191732	-0.13702	-0.0565431	1.0501	0.448489
C18:3 c6c9c12 (ω6)	Plasma total-cholesterol	0.813249	0.446401	0.703058	0.382933	1.15673	1.16574	0.24952	0.245869	0.539204	0.0104247	0.0104247	0.0027536	0.0027536	-1.7281	0.0523017	-0.233009	0.0352199	0.867756	0.365833	0.172709	0.00753856	-1.99146	0.142966	-1.34914	4.67197	0.0485766	0.886544	0.961598	0.179692	7.48927e-06	0.158053	0.158053	0.158053	0.158053	0.138164	0.138164	0.138164	0.138164	-1.29286	0.220696	-0.197082	0.0338671	-8.17059e-07	-0.103932	-0.1767	-0.115486	1.0251	0.439393
C18:3 c6c9c12 (ω6)	SBP	0.122941	0.0674836	0.706667	0.384898	0.173973	0.175328	0.86216	0.861097	0.938177	0.000238238	0.000238238	-0.00751185	-0.00751185	-3.15783	-0.360874	0.52514	0.0384151	0.807982	0.340633	0.160812	0.00701928	-3.90829	-1.05942	3.26556	5.4728	0.000150364	0.291419	0.65397	0.00140459	2.26987e-07	0.270051	0.270051	0.270051	0.270051	0.252808	0.252808	0.252808	0.252808	-2.87982	-0.254238	0.644598	0.0342425	3.27375e-05	0.257174	-0.0954654	0.0546805	0.980792	0.4204
C18:3 c6c9c12 (ω6)	SCORE (Log)	1.19703	0.658065	0.729024	0.397672	1.64196	1.65479	0.103262	0.100624	0.326598	0.0226799	0.0226799	0.0143975	0.0143975	-5.00091	-0.103396	0.5922	0.0783918	0.29283	0.124362	0.0593762	0.00256815	-17.0779	-0.83141	9.97369	30.5246	1.91307e-33	0.40745	0.742432	2.71665e-17	2.8664e-57	0.910708	0.910708	0.910708	0.910708	0.908399	0.908399	0.908399	0.908399	-4.87828	0.0394072	0.631557	0.0765353	6.51679e-05	0.286352	0.0152656	0.00991964	0.31019	0.132958
C18:3 c6c9c12 (ω6)	Serum TG (Log)	1.21082	0.664633	0.698537	0.38047	1.73337	1.74687	0.0854199	0.0830397	0.297268	0.0231088	0.0231088	0.015536	0.015536	0.0926902	0.518738	0.179958	0.013084	0.919563	0.387674	0.18302	0.00798863	0.100798	1.33808	0.98327	1.63783	0.91987	0.183262	0.539415	0.327344	0.103933	0.0545201	0.0545201	0.0545201	0.0545201	0.032186	0.032186	0.032186	0.032186	0.623973	0.913654	0.218157	0.0112962	0.000122905	0.232972	-0.130047	-0.103977	1.13454	0.486299
C18:3 c6c9c12 (ω6)	Waist circumference	1.08435	0.595209	0.700171	0.38136	1.54869	1.56075	0.123907	0.121032	0.363737	0.0185333	0.0185333	0.0109251	0.0109251	-0.52689	0.435835	0.781756	0.0143933	0.846136	0.356718	0.168406	0.00735074	-0.622701	1.22179	4.6421	1.95808	0.534597	0.22405	0.6037	8.47626e-06	0.0524128	0.199485	0.199485	0.199485	0.199485	0.180576	0.180576	0.180576	0.180576	-1.15517	0.256265	0.922912	0.0139295	0.000104113	0.295413	-0.149068	-0.600075	0.884521	0.379135
C18:3 c9c12c15 (ω3)	BMI (Log)	0.0291825	0.0999457	0.0920395	0.0991782	0.317065	1.00774	0.751707	0.315467	0.609473	0.00781088	0.00781088	0.000119493	0.000119493	-0.819947	0.0543751	0.215223	0.012377	0.466068	0.100991	0.184715	0.0080083	-1.75929	0.538414	1.16516	1.54553	0.0809369	0.591234	0.872159	0.246137	0.124707	0.0400907	0.0400907	0.0400907	0.0400907	0.0174157	0.0174157	0.0174157	0.0174157	-1.09387	0.0110723	0.376744	0.0120278	7.02625e-05	0.217892	-0.154219	-0.624406	0.515213	0.0981265
C18:3 c9c12c15 (ω3)	Continuous MetS score	0.075103	0.263056	0.0900136	0.0971802	0.834352	2.70688	0.405637	0.00771906	0.0769198	0.0541444	0.0541444	0.0467549	0.0467549	0.350931	0.276372	-0.0308413	-0.0044736	0.4667	0.100236	0.184039	0.00798389	0.75194	2.75721	-0.16758	-0.560329	0.453489	0.00669662	0.115263	0.867182	0.57625	0.0569019	0.0569019	0.0569019	0.0569019	0.0344472	0.0344472	0.0344472	0.0344472	0.292628	0.281847	0.063987	-0.00812407	0.000113937	0.43231	-0.214455	-0.50089	0.583844	0.10999
C18:3 c9c12c15 (ω3)	DBP	0.0638161	0.218561	0.0906589	0.0976906	0.703914	2.23728	0.482755	0.0269846	0.167073	0.0373522	0.0373522	0.0298899	0.0298899	-1.43799	0.135839	0.49133	0.0205847	0.437088	0.0947117	0.173229	0.00751035	-3.28993	1.43424	2.83629	2.74084	0.00129718	0.153962	0.510412	0.00531338	0.00701202	0.155753	0.155753	0.155753	0.155753	0.13581	0.13581	0.13581	0.13581	-1.34225	0.154723	0.497489	0.0177469	3.61585e-05	0.171517	-0.120783	-0.0770715	0.560512	0.106754
C18:3 c9c12c15 (ω3)	HbA1c (Log)	0.0479207	0.166603	0.0915876	0.0986358	0.523222	1.68907	0.601724	0.0936405	0.314664	0.0218028	0.0218028	0.0141606	0.0141606	-1.44403	0.102505	-0.236294	0.0289214	0.46103	0.09657	0.177342	0.00786227	-3.13218	1.06146	-1.33242	3.6785	0.00215785	0.290512	0.653598	0.185128	0.000346164	0.122467	0.122467	0.122467	0.122467	0.101573	0.101573	0.101573	0.101573	-1.24229	0.0906845	-0.255547	0.0217298	9.38293e-05	0.579891	-0.276488	-0.154504	0.638781	0.114493
C18:3 c9c12c15 (ω3)	Plasma glucose (Log)	0.073605	0.257809	0.0901153	0.09729	0.816787	2.6499	0.415568	0.00906697	0.0863135	0.0520061	0.0520061	0.0445999	0.0445999	-0.640554	0.221389	0.205962	0.0100898	0.461931	0.099212	0.182159	0.00790231	-1.38669	2.23148	1.13068	1.27681	0.167986	0.0274174	0.247123	0.260339	0.204017	0.0760762	0.0760762	0.0760762	0.0760762	0.054078	0.054078	0.054078	0.054078	-1.06976	0.219543	0.169148	0.0120254	0.000211561	0.239424	-0.202511	-0.0588671	0.627213	0.11816
C18:3 c9c12c15 (ω3)	Plasma HDL-cholesterol	-0.032856	-0.115081	0.0920733	0.0994039	-0.356846	-1.15771	0.721794	0.249136	0.543082	0.0103626	0.0103626	0.00263107	0.00263107	-0.535299	-0.124497	-0.907905	0.0195634	0.424574	0.0911884	0.167427	0.00726323	-1.26079	-1.36527	-5.42269	2.69349	0.209714	0.1746	0.531282	2.88309e-07	0.00803386	0.219474	0.219474	0.219474	0.219474	0.20089	0.20089	0.20089	0.20089	-0.854011	-0.0888379	-1.05904	0.0244151	6.76759e-05	-0.0667415	0.0106535	0.1824	0.545863	0.102835
C18:3 c9c12c15 (ω3)	Plasma LDL-cholesterol	0.0656196	0.229839	0.0906211	0.0978361	0.72411	2.34922	0.47032	0.0203432	0.144436	0.0413339	0.0413339	0.0338443	0.0338443	-1.34878	0.162077	0.124198	0.0233419	0.452595	0.0972068	0.178477	0.0077426	-2.9801	1.66735	0.695878	3.01473	0.00345867	0.0979294	0.426003	0.487787	0.00311093	0.113046	0.113046	0.113046	0.113046	0.0919277	0.0919277	0.0919277	0.0919277	-0.952907	0.208592	0.21381	0.0193852	-5.77013e-05	-0.188161	-0.148854	-0.272942	0.555102	0.104575
C18:3 c9c12c15 (ω3)	Plasma total-cholesterol	0.0704422	0.241254	0.0902739	0.0972757	0.780316	2.48011	0.436634	0.0144229	0.11432	0.0455115	0.0455115	0.0381124	0.0381124	-1.62442	0.163412	-0.253946	0.0327696	0.431367	0.0934721	0.170962	0.00741206	-3.76575	1.74824	-1.48539	4.42112	0.000252807	0.0828389	0.388933	0.139918	2.08504e-05	0.177706	0.177706	0.177706	0.177706	0.158282	0.158282	0.158282	0.158282	-1.44937	0.232268	-0.246912	0.0313095	9.45646e-06	-0.126053	-0.177699	-0.303819	0.534366	0.101774
C18:3 c9c12c15 (ω3)	SBP	0.0930293	0.318612	0.088658	0.0955345	1.04931	3.33504	0.295999	0.00111392	0.0256504	0.0793771	0.0793771	0.0722405	0.0722405	-2.14896	0.199473	0.506608	0.0334071	0.39996	0.0866666	0.158515	0.0068724	-5.37294	2.30161	3.19596	4.86106	3.57266e-07	0.0229857	0.225101	0.00175859	3.38107e-06	0.293087	0.293087	0.293087	0.293087	0.276388	0.276388	0.276388	0.276388	-2.09965	0.224378	0.603359	0.0302266	4.60245e-05	0.26389	-0.107114	-0.183882	0.511318	0.0973845
C18:3 c9c12c15 (ω3)	SCORE (Log)	0.0907848	0.30791	0.0925773	0.0973346	0.980638	3.16342	0.328778	0.00198309	0.0402285	0.0781771	0.0781771	0.0703651	0.0703651	-4.70577	0.0597591	0.588126	0.076853	0.148351	0.0310715	0.0586068	0.00253566	-31.7204	1.92328	10.0351	30.3089	5.332e-59	0.0568965	0.335815	1.94722e-17	5.95991e-57	0.912952	0.912952	0.912952	0.912952	0.9107	0.9107	0.9107	0.9107	-4.89181	0.0533042	0.620287	0.0759112	6.76064e-05	0.281951	0.0147793	-0.0346636	0.163441	0.0311287
C18:3 c9c12c15 (ω3)	Serum TG (Log)	0.0807511	0.276561	0.0895953	0.0965445	0.901288	2.86459	0.369115	0.00487604	0.0585125	0.0598072	0.0598072	0.0525189	0.0525189	-0.677207	0.236839	0.142286	0.011636	0.455591	0.0987212	0.180563	0.00782829	-1.48643	2.39907	0.788012	1.48641	0.139643	0.0178898	0.195639	0.432158	0.139649	0.0827595	0.0827595	0.0827595	0.0827595	0.0610924	0.0610924	0.0610924	0.0610924	-0.873186	0.265132	0.151512	0.0105641	0.000129872	0.167964	-0.116065	-0.238793	0.60114	0.114492
C18:3 c9c12c15 (ω3)	Waist circumference	0.0336868	0.115372	0.0919189	0.0990483	0.366484	1.16481	0.714605	0.246246	0.539231	0.0104082	0.0104082	0.00273692	0.00273692	-1.39201	0.0310029	0.770739	0.015951	0.427922	0.0927256	0.169597	0.00735286	-3.25296	0.334351	4.54453	2.16937	0.00146328	0.738666	0.914748	1.26563e-05	0.0319171	0.190788	0.190788	0.190788	0.190788	0.171673	0.171673	0.171673	0.171673	-1.67798	-0.0100037	0.921136	0.0149182	0.000101759	0.280398	-0.142951	-0.559767	0.474169	0.0903092
C18:4 c6c9c12c15 (ω3)	BMI (Log)	1.98891	0.988496	2.83361	1.40764	0.701902	0.702237	0.484005	0.483797	0.768068	0.00380821	0.00380821	-0.00391421	-0.00391421	0.296084	0.570607	0.228568	0.0125094	3.02186	1.43702	0.185156	0.0080705	0.0979807	0.397077	1.23446	1.55001	0.922102	0.691977	0.912808	0.219311	0.123627	0.0390926	0.0390926	0.0390926	0.0390926	0.016394	0.016394	0.016394	0.016394	-2.39918	-0.621008	0.377323	0.0128302	6.86172e-05	0.217433	-0.142182	-0.593899	3.06073	1.45156
C18:4 c6c9c12c15 (ω3)	Continuous MetS score	0.980907	0.487219	2.91301	1.44624	0.336733	0.336887	0.736869	0.736754	0.899107	0.000885877	0.000885877	-0.0069197	-0.0069197	1.10899	0.529088	0.00485024	-0.000835615	3.206	1.51597	0.18947	0.00836751	0.345912	0.349009	0.025599	-0.0998643	0.729986	0.727665	0.914748	0.979618	0.920611	0.000965992	0.000965992	0.000965992	0.000965992	-0.0228205	-0.0228205	-0.0228205	-0.0228205	1.53881	0.752442	0.116811	-0.00524149	9.94267e-05	0.442391	-0.215026	-0.26093	3.7346	1.75828
C18:4 c6c9c12c15 (ω3)	DBP	5.0957	2.53258	2.80331	1.39259	1.81774	1.81861	0.0714237	0.0712903	0.279232	0.0249975	0.0249975	0.0174393	0.0174393	2.38463	1.92295	0.530481	0.0202478	2.8327	1.34707	0.173566	0.00756532	0.841824	1.42751	3.05636	2.67639	0.401469	0.155888	0.515793	0.00273169	0.00842367	0.155627	0.155627	0.155627	0.155627	0.135681	0.135681	0.135681	0.135681	3.51239	2.42445	0.534919	0.0174156	3.24734e-05	0.180861	-0.162624	-0.0128829	3.32838	1.57849
C18:4 c6c9c12c15 (ω3)	HbA1c (Log)	1.67136	0.830663	2.8353	1.40846	0.589482	0.589766	0.556577	0.556387	0.810214	0.00271001	0.00271001	-0.00508132	-0.00508132	-2.73671	-0.556102	-0.229798	0.0314054	2.91204	1.38067	0.178271	0.00796926	-0.939793	-0.402776	-1.28904	3.94081	0.349122	0.687796	0.912808	0.199747	0.000133798	0.115758	0.115758	0.115758	0.115758	0.0947049	0.0947049	0.0947049	0.0947049	-1.94578	-0.283342	-0.237646	0.0233559	8.89558e-05	0.582097	-0.268504	-0.061201	3.62383	1.70696
C18:4 c6c9c12c15 (ω3)	Plasma glucose (Log)	0.0879397	0.0436799	2.91429	1.44688	0.0301753	0.0301891	0.975974	0.975963	0.990006	7.12013e-06	7.12013e-06	-0.00780532	-0.00780532	-2.21417	-0.618298	0.225957	0.0145768	3.1413	1.48538	0.185646	0.00819865	-0.70486	-0.416256	1.21714	1.77795	0.482199	0.677931	0.909677	0.225827	0.0778239	0.0408819	0.0408819	0.0408819	0.0408819	0.0180458	0.0180458	0.0180458	0.0180458	-2.07259	-0.354794	0.211559	0.015463	0.000199564	0.24709	-0.189336	0.156409	3.95188	1.86057
C18:4 c6c9c12c15 (ω3)	Plasma HDL-cholesterol	5.82467	2.89313	2.86842	1.4241	2.03062	2.03155	0.0443652	0.0442698	0.216769	0.0312364	0.0312364	0.0236679	0.0236679	3.76991	1.98208	-0.905668	0.0145735	2.83014	1.33824	0.167257	0.00738653	1.33206	1.48111	-5.41482	1.97298	0.185245	0.141074	0.490919	2.98783e-07	0.0506868	0.221481	0.221481	0.221481	0.221481	0.202945	0.202945	0.202945	0.202945	5.85172	3.14715	-1.08023	0.0192183	7.47482e-05	-0.0692455	-0.038158	0.00474988	3.3198	1.56299
C18:4 c6c9c12c15 (ω3)	Plasma LDL-cholesterol	7.43578	3.69337	2.83915	1.40957	2.61901	2.62021	0.00988324	0.00985043	0.089634	0.0509063	0.0509063	0.0434915	0.0434915	4.0105	2.65878	0.164501	0.0219309	3.01259	1.42452	0.17804	0.00786273	1.33125	1.86644	0.923954	2.78922	0.185511	0.0643045	0.351133	0.357276	0.00610418	0.117865	0.117865	0.117865	0.117865	0.0968618	0.0968618	0.0968618	0.0968618	5.28738	3.0923	0.2495	0.018306	-6.65685e-05	-0.180195	-0.18598	-0.171778	3.441	1.62005
C18:4 c6c9c12c15 (ω3)	Plasma total-cholesterol	7.50637	3.73069	2.76094	1.37154	2.71877	2.72007	0.0074546	0.007427	0.0765167	0.0542438	0.0542438	0.0469123	0.0469123	2.98354	2.3178	-0.206796	0.0323582	2.7956	1.32942	0.171293	0.00746623	1.06723	1.74346	-1.20726	4.33394	0.287893	0.083673	0.388933	0.229574	2.9506e-05	0.177601	0.177601	0.177601	0.177601	0.158174	0.158174	0.158174	0.158174	4.59572	3.04219	-0.192301	0.0314334	2.88562e-06	-0.112874	-0.229208	-0.187976	3.19647	1.51593
C18:4 c6c9c12c15 (ω3)	SBP	7.52219	3.73855	2.76061	1.37138	2.72483	2.72613	0.00732661	0.00729938	0.0763076	0.0544726	0.0544726	0.0471429	0.0471429	3.02156	2.61083	0.561611	0.0331981	2.60015	1.23648	0.159317	0.00694423	1.16207	2.11151	3.52511	4.78067	0.247385	0.0366884	0.288097	0.000589379	4.75258e-06	0.288575	0.288575	0.288575	0.288575	0.27177	0.27177	0.27177	0.27177	4.90524	3.49896	0.657595	0.0297639	4.0651e-05	0.277416	-0.16747	-0.0902427	3.03094	1.43743
C18:4 c6c9c12c15 (ω3)	SCORE (Log)	7.71215	3.82671	3.02477	1.50022	2.54966	2.55077	0.0120643	0.012028	0.101464	0.0522579	0.0522579	0.0442262	0.0442262	-3.47094	0.63317	0.599655	0.0771354	0.999279	0.475159	0.0590194	0.00256307	-3.47344	1.33254	10.1603	30.0949	0.000723146	0.185293	0.541577	9.87345e-18	1.23651e-56	0.91153	0.91153	0.91153	0.91153	0.909242	0.909242	0.909242	0.909242	-3.42949	0.734218	0.632916	0.0759022	6.61612e-05	0.285026	0.00227619	-0.00925402	0.973872	0.461859
C18:4 c6c9c12c15 (ω3)	Serum TG (Log)	-4.56816	-2.27039	2.81035	1.39609	-1.62547	-1.62625	0.106502	0.106337	0.338687	0.0200896	0.0200896	0.0124934	0.0124934	-7.26004	-3.01733	0.136127	0.0195962	2.96558	1.41026	0.181708	0.00792021	-2.4481	-2.13956	0.749152	2.4742	0.0157269	0.0343033	0.280057	0.455151	0.0146732	0.0745486	0.0745486	0.0745486	0.0745486	0.0526875	0.0526875	0.0526875	0.0526875	-8.76946	-3.64053	0.195056	0.0181018	0.000110002	0.172911	-0.0402944	0.125448	3.58867	1.70193
C18:4 c6c9c12c15 (ω3)	Waist circumference	-0.652556	-0.324323	2.83843	1.41004	-0.2299	-0.23001	0.818534	0.818448	0.932723	0.000409944	0.000409944	-0.00733882	-0.00733882	-2.93046	-0.720379	0.766131	0.0174297	2.77105	1.31775	0.169789	0.00740068	-1.05752	-0.546673	4.51225	2.35515	0.29228	0.585563	0.871757	1.4434e-05	0.0200476	0.191977	0.191977	0.191977	0.191977	0.17289	0.17289	0.17289	0.17289	-4.05321	-1.1477	0.916098	0.01597	0.000100274	0.278387	-0.121499	-0.531596	2.80856	1.33196
C19	BMI (Log)	-0.187563	-0.0979026	1.40817	0.733602	-0.133196	-0.133455	0.894246	0.894042	0.952154	0.000138044	0.000138044	-0.00761282	-0.00761282	-1.70419	-0.399869	0.22424	0.0140944	1.56827	0.738787	0.184346	0.00797756	-1.08666	-0.541251	1.2164	1.76676	0.279244	0.589283	0.871757	0.226087	0.0796708	0.0401138	0.0401138	0.0401138	0.0401138	0.0174393	0.0174393	0.0174393	0.0174393	-1.4794	-0.176409	0.378374	0.0127763	7.12485e-05	0.219341	-0.152565	-0.609903	1.6897	0.765183
C19	Continuous MetS score	1.57908	0.824772	1.41036	0.735225	1.11963	1.12179	0.264969	0.26405	0.553833	0.00973572	0.00973572	0.00199928	0.00199928	1.73101	0.853744	-0.00244743	-0.00168621	1.59418	0.753553	0.18821	0.00814297	1.08583	1.13296	-0.0130037	-0.207076	0.279627	0.259383	0.625603	0.989645	0.836285	0.0100847	0.0100847	0.0100847	0.0100847	-0.0134847	-0.0134847	-0.0134847	-0.0134847	0.991694	0.491812	0.120867	-0.00585826	9.48974e-05	0.439806	-0.209501	-0.250969	1.95764	0.890607
C19	DBP	3.74695	1.95581	1.36893	0.713158	2.73714	2.74247	0.00707265	0.00696532	0.0741807	0.0550913	0.0550913	0.0477664	0.0477664	1.4274	1.49506	0.499274	0.0197645	1.45565	0.685731	0.171108	0.00740466	0.980593	2.18024	2.9179	2.66919	0.328658	0.0310833	0.268862	0.00416907	0.00859641	0.173031	0.173031	0.173031	0.173031	0.153496	0.153496	0.153496	0.153496	0.226451	0.833306	0.531302	0.0171409	2.0929e-05	0.172567	-0.123209	0.0461129	1.84937	0.837492
C19	HbA1c (Log)	2.22428	1.16156	1.39909	0.729212	1.58981	1.5929	0.114345	0.113648	0.353388	0.0194377	0.0194377	0.011777	0.011777	-0.117204	0.720037	-0.227239	0.0292142	1.50146	0.707223	0.17704	0.00782323	-0.0780603	1.01812	-1.28355	3.73429	0.937904	0.310572	0.672386	0.201656	0.00028387	0.121844	0.121844	0.121844	0.121844	0.100936	0.100936	0.100936	0.100936	1.24664	1.23585	-0.232324	0.0189602	7.88142e-05	0.574506	-0.283186	-0.100139	1.96597	0.886996
C19	Plasma glucose (Log)	2.29883	1.2007	1.40258	0.731169	1.63899	1.64217	0.10367	0.10301	0.331696	0.0206334	0.0206334	0.012982	0.012982	1.0392	0.967399	0.227733	0.011775	1.55965	0.737228	0.184133	0.00796656	0.666305	1.31221	1.23679	1.47805	0.506434	0.191834	0.552566	0.218466	0.141889	0.0525113	0.0525113	0.0525113	0.0525113	0.029952	0.029952	0.029952	0.029952	-0.551506	0.370561	0.213377	0.0138304	0.000196832	0.245325	-0.198516	0.13613	2.07157	0.94244
C19	Plasma HDL-cholesterol	1.31957	0.689227	1.41245	0.736315	0.934242	0.93605	0.351938	0.35101	0.648722	0.00679869	0.00679869	-0.000960697	-0.000960697	0.725798	0.544959	-0.923889	0.0165123	1.4223	0.672307	0.167918	0.00726502	0.510298	0.81058	-5.50203	2.27285	0.610736	0.419135	0.74943	2.0088e-07	0.0247291	0.212036	0.212036	0.212036	0.212036	0.193275	0.193275	0.193275	0.193275	0.0137355	0.363967	-1.07375	0.022044	6.94839e-05	-0.0716742	0.00342846	0.0902021	1.77696	0.808409
C19	Plasma LDL-cholesterol	4.68233	2.44563	1.35526	0.706501	3.45492	3.46161	0.000747157	0.000730401	0.0180377	0.0856015	0.0856015	0.0784578	0.0784578	2.6043	2.05276	0.135517	0.0219785	1.47569	0.697541	0.17422	0.0075377	1.7648	2.94285	0.777847	2.91581	0.08002	0.00387234	0.0891685	0.438117	0.00420065	0.151777	0.151777	0.151777	0.151777	0.131581	0.131581	0.131581	0.131581	5.24642	3.0741	0.272689	0.0124097	-9.369e-05	-0.196033	-0.174763	-0.158073	1.70129	0.773982
C19	Plasma total-cholesterol	5.26121	2.74621	1.32959	0.692664	3.95702	3.96471	0.000124612	0.000121083	0.00468923	0.108617	0.108617	0.101707	0.101707	2.70746	2.23343	-0.246932	0.0308917	1.40735	0.662981	0.165431	0.007159	1.9238	3.36878	-1.49266	4.31508	0.0566177	0.00100003	0.0355011	0.138007	3.17884e-05	0.226993	0.226993	0.226993	0.226993	0.208733	0.208733	0.208733	0.208733	4.94737	3.16749	-0.189736	0.0239702	-3.02605e-05	-0.135636	-0.196178	-0.165082	1.64997	0.747193
C19	SBP	3.99644	2.08603	1.36343	0.710291	2.93117	2.93687	0.00399578	0.00392763	0.0518812	0.0626717	0.0626717	0.0554056	0.0554056	0.364756	1.36285	0.523142	0.0339087	1.34942	0.635691	0.158621	0.00686432	0.270305	2.14389	3.29805	4.93985	0.787364	0.033947	0.279448	0.00126314	2.41343e-06	0.28932	0.28932	0.28932	0.28932	0.272533	0.272533	0.272533	0.272533	-0.521518	0.87805	0.651289	0.0304564	2.68445e-05	0.267336	-0.108074	0.00272149	1.71235	0.775443
C19	SCORE (Log)	3.82559	1.99408	1.40889	0.732916	2.71533	2.72075	0.00761546	0.00749899	0.0765167	0.0590299	0.0590299	0.0510556	0.0510556	-3.74699	0.509922	0.597305	0.0767777	0.487699	0.228488	0.0581654	0.00251368	-7.68301	2.23172	10.2691	30.544	5.44585e-12	0.0275548	0.247123	5.47126e-18	2.68494e-57	0.913874	0.913874	0.913874	0.913874	0.911646	0.911646	0.911646	0.911646	-3.84428	0.527534	0.632742	0.0748958	6.02451e-05	0.280912	0.0120821	0.00198083	0.531011	0.24047
C19	Serum TG (Log)	1.00572	0.524959	1.40547	0.732195	0.715574	0.716965	0.475548	0.474692	0.764401	0.00396899	0.00396899	-0.00375218	-0.00375218	-0.546485	0.215497	0.170118	0.0151058	1.56687	0.738124	0.184181	0.00797041	-0.348776	0.291952	0.923643	1.89524	0.727835	0.770799	0.9261	0.357424	0.0603338	0.0418338	0.0418338	0.0418338	0.0418338	0.0191999	0.0191999	0.0191999	0.0191999	0.15597	0.641303	0.206822	0.0121648	0.000110693	0.174344	-0.114131	-0.00874756	2.02212	0.915724
C19	Waist circumference	0.221814	0.115781	1.40813	0.733582	0.157523	0.15783	0.875079	0.874838	0.945891	0.000193065	0.000193065	-0.00755738	-0.00755738	-2.15264	-0.354043	0.776617	0.0171885	1.43902	0.6779	0.169153	0.00732009	-1.49591	-0.522265	4.5912	2.34813	0.137159	0.602396	0.876766	1.04552e-05	0.0204127	0.191812	0.191812	0.191812	0.191812	0.172721	0.172721	0.172721	0.172721	-2.14366	-0.226601	0.918372	0.0155369	0.000104263	0.281336	-0.141457	-0.56357	1.55466	0.704034
C20	BMI (Log)	-0.0848824	-0.0701197	0.834581	0.685613	-0.101707	-0.102273	0.919147	0.918699	0.964931	8.10769e-05	8.10769e-05	-0.00767023	-0.00767023	-1.22787	-0.258455	0.221337	0.0137165	0.999614	0.684985	0.184411	0.00792408	-1.22834	-0.377315	1.20024	1.73099	0.22159	0.706569	0.912808	0.23228	0.0858829	0.0389769	0.0389769	0.0389769	0.0389769	0.0162756	0.0162756	0.0162756	0.0162756	-2.90479	-1.39448	0.419584	0.0133927	7.73337e-05	0.200929	-0.175169	-0.549838	1.1002	0.763263
C20	Continuous MetS score	0.0557309	0.0460113	0.836797	0.687021	0.0666003	0.0669721	0.947004	0.946708	0.977152	3.50399e-05	3.50399e-05	-0.00777719	-0.00777719	0.0644087	0.0476762	0.000477073	-0.000124038	1.03102	0.701289	0.189145	0.00815329	0.0624705	0.0679837	0.00252226	-0.0152132	0.950287	0.945906	0.976064	0.997992	0.987886	3.68793e-05	3.68793e-05	3.68793e-05	3.68793e-05	-0.0237718	-0.0237718	-0.0237718	-0.0237718	-0.78661	-0.573231	0.136436	-0.00368211	0.000102492	0.435682	-0.215001	-0.213001	1.3187	0.905633
C20	DBP	1.71109	1.4135	0.820751	0.674251	2.08479	2.09639	0.0390606	0.0380007	0.199776	0.0329463	0.0329463	0.0254498	0.0254498	-0.155993	1.11767	0.510456	0.0209191	0.933317	0.639555	0.17218	0.00739853	-0.167138	1.74758	2.96466	2.82747	0.867527	0.082954	0.388933	0.00362001	0.00545295	0.162225	0.162225	0.162225	0.162225	0.142435	0.142435	0.142435	0.142435	-0.890001	0.497241	0.514029	0.0195058	2.55343e-05	0.183619	-0.109185	0.0432608	1.22922	0.852776
C20	HbA1c (Log)	1.03438	0.854566	0.829561	0.681528	1.2469	1.2539	0.21471	0.212164	0.49548	0.0121342	0.0121342	0.00441653	0.00441653	-0.940268	0.486668	-0.222893	0.0297547	0.967663	0.656324	0.177348	0.00780297	-0.971689	0.741506	-1.25681	3.81325	0.333067	0.459766	0.784176	0.211146	0.000213624	0.118467	0.118467	0.118467	0.118467	0.0974777	0.0974777	0.0974777	0.0974777	-0.792999	0.43094	-0.250502	0.0225795	8.65241e-05	0.589792	-0.267897	-0.0905249	1.33684	0.909129
C20	Plasma glucose (Log)	0.131821	0.108831	0.836729	0.686966	0.157544	0.158423	0.875065	0.874373	0.945891	0.000196039	0.000196039	-0.00761493	-0.00761493	-1.05037	-0.0990286	0.231076	0.0138242	1.01036	0.687232	0.185354	0.00798987	-1.0396	-0.144098	1.24668	1.73022	0.300515	0.885654	0.961244	0.214829	0.0860396	0.0397213	0.0397213	0.0397213	0.0397213	0.0168575	0.0168575	0.0168575	0.0168575	-1.4789	-0.115454	0.214831	0.0151355	0.000200555	0.245839	-0.196661	0.1508	1.39721	0.959554
C20	Plasma HDL-cholesterol	0.819853	0.676867	0.833632	0.684424	0.98347	0.98896	0.327231	0.324549	0.620686	0.00758301	0.00758301	-0.000170252	-0.000170252	0.30678	0.521173	-0.922115	0.0166145	0.915071	0.622418	0.167873	0.00723634	0.335253	0.837335	-5.49294	2.29598	0.737992	0.40399	0.740234	2.09402e-07	0.0233286	0.21231	0.21231	0.21231	0.21231	0.193556	0.193556	0.193556	0.193556	0.464345	0.93113	-1.10624	0.0222217	6.65436e-05	-0.059217	0.0250527	0.0586031	1.19064	0.817685
C20	Plasma LDL-cholesterol	0.819038	0.676195	0.833639	0.684429	0.982485	0.987969	0.327714	0.325032	0.620912	0.00756794	0.00756794	-0.000185433	-0.000185433	-1.13719	0.316878	0.14251	0.0253658	0.980795	0.667123	0.17993	0.00775608	-1.15945	0.474991	0.792031	3.27044	0.248463	0.635615	0.889345	0.429831	0.00138506	0.0950964	0.0950964	0.0950964	0.0950964	0.0735511	0.0735511	0.0735511	0.0735511	-1.08058	0.0905881	0.250711	0.0221284	-6.94237e-05	-0.179774	-0.139498	-0.082555	1.23997	0.851564
C20	Plasma total-cholesterol	0.835049	0.689817	0.831334	0.682945	1.00447	1.01006	0.317033	0.314357	0.608596	0.00784666	0.00784666	0.000155549	0.000155549	-1.51268	0.248339	-0.233331	0.0350441	0.93516	0.640818	0.17252	0.00741315	-1.61756	0.387535	-1.35249	4.7273	0.108238	0.699009	0.912808	0.178623	5.94652e-06	0.158912	0.158912	0.158912	0.158912	0.139044	0.139044	0.139044	0.139044	-1.5235	0.162225	-0.205064	0.0344561	-3.29305e-06	-0.115169	-0.169185	-0.0962323	1.19259	0.827361
C20	SBP	1.44154	1.19083	0.824799	0.677577	1.74775	1.75748	0.0828875	0.0812088	0.294664	0.0233837	0.0233837	0.015813	0.015813	-1.4876	0.705431	0.53265	0.0354966	0.870247	0.596336	0.160545	0.00689857	-1.7094	1.18294	3.31776	5.14549	0.0898194	0.239042	0.611656	0.00118396	9.85907e-07	0.271626	0.271626	0.271626	0.271626	0.25442	0.25442	0.25442	0.25442	-2.15961	0.165747	0.643522	0.0332585	3.36587e-05	0.274516	-0.0987514	0.0162366	1.14169	0.792052
C20	SCORE (Log)	1.35327	1.11446	0.891119	0.730043	1.51862	1.52656	0.131533	0.129546	0.375343	0.0193666	0.0193666	0.0110562	0.0110562	-4.69437	0.0726573	0.594954	0.0778228	0.325828	0.224852	0.0594238	0.00253099	-14.4075	0.323134	10.012	30.748	1.32741e-27	0.747175	0.914748	2.20659e-17	1.34939e-57	0.910257	0.910257	0.910257	0.910257	0.907936	0.907936	0.907936	0.907936	-5.00391	-0.0365465	0.63204	0.0766973	6.50845e-05	0.283528	0.0156096	0.0163792	0.360589	0.250159
C20	Serum TG (Log)	-1.3144	-1.0858	0.826462	0.678943	-1.5904	-1.59925	0.114193	0.112211	0.351184	0.019441	0.019441	0.0118397	0.0118397	-2.71324	-1.32443	0.168485	0.0178094	0.983622	0.674026	0.181461	0.00779731	-2.75842	-1.96495	0.928493	2.28405	0.00666622	0.0516033	0.323329	0.354913	0.0240287	0.0694801	0.0694801	0.0694801	0.0694801	0.0474994	0.0474994	0.0474994	0.0474994	-3.6659	-1.91583	0.260482	0.0159762	0.000126824	0.154193	-0.138345	0.095068	1.31238	0.910463
C20	Waist circumference	-0.560334	-0.462881	0.833139	0.684428	-0.672558	-0.676303	0.502431	0.500059	0.777281	0.0035331	0.0035331	-0.00419145	-0.00419145	-2.38525	-0.730264	0.772952	0.0177103	0.912787	0.625486	0.168393	0.00723579	-2.61315	-1.16751	4.59017	2.4476	0.0100541	0.24519	0.615322	1.04993e-05	0.0157478	0.198677	0.198677	0.198677	0.198677	0.179748	0.179748	0.179748	0.179748	-3.26751	-1.24266	0.955328	0.0158533	0.000109075	0.264524	-0.162138	-0.511717	1.01367	0.703234
C20:1 c11 (ω9)	BMI (Log)	0.137321	0.0749921	0.5939	0.320778	0.23122	0.233782	0.817511	0.815525	0.932723	0.000423495	0.000423495	-0.00732516	-0.00732516	-0.849269	0.0224533	0.219785	0.013296	0.741993	0.321455	0.186978	0.00784722	-1.14458	0.069849	1.17546	1.69436	0.254536	0.944424	0.976064	0.24201	0.0926481	0.0379366	0.0379366	0.0379366	0.0379366	0.0152107	0.0152107	0.0152107	0.0152107	-1.48165	-0.202352	0.409194	0.0119779	6.53988e-05	0.222166	-0.152559	-0.609372	0.76617	0.313834
C20:1 c11 (ω9)	Continuous MetS score	0.705306	0.385191	0.590716	0.319046	1.19399	1.20732	0.234691	0.229535	0.519386	0.0112595	0.0112595	0.00353492	0.00353492	0.730875	0.395555	-0.0370798	0.000318924	0.756503	0.325883	0.190582	0.00801122	0.966123	1.2138	-0.194561	0.0398097	0.335833	0.227096	0.6037	0.84605	0.968308	0.0115579	0.0115579	0.0115579	0.0115579	-0.0119764	-0.0119764	-0.0119764	-0.0119764	0.84695	0.477208	0.0456763	-0.00384954	0.000108793	0.432896	-0.206417	-0.248996	0.889102	0.36113
C20:1 c11 (ω9)	DBP	1.85077	1.01072	0.570721	0.308258	3.24286	3.27879	0.00150654	0.00134022	0.0300492	0.0769264	0.0769264	0.0697707	0.0697707	0.0580355	0.908643	0.422338	0.0236759	0.675515	0.292654	0.170226	0.00714415	0.085913	3.10484	2.48105	3.31403	0.931671	0.00234805	0.0642239	0.0144072	0.00119859	0.202605	0.202605	0.202605	0.202605	0.183769	0.183769	0.183769	0.183769	0.316489	0.998789	0.379302	0.0209564	4.94734e-05	0.158407	-0.123529	0.0425916	0.806287	0.330267
C20:1 c11 (ω9)	HbA1c (Log)	0.623142	0.340451	0.591549	0.319622	1.05341	1.06517	0.294139	0.288805	0.583778	0.00878604	0.00878604	0.00104218	0.00104218	-0.77113	0.440347	-0.264623	0.0310923	0.713666	0.305991	0.178573	0.00767627	-1.08052	1.43908	-1.48188	4.05045	0.281975	0.152606	0.507893	0.140869	8.87514e-05	0.128937	0.128937	0.128937	0.128937	0.108197	0.108197	0.108197	0.108197	-0.432339	0.501597	-0.311334	0.0236248	0.000100371	0.572041	-0.276984	-0.0821981	0.911778	0.364604
C20:1 c11 (ω9)	Plasma glucose (Log)	0.60109	0.328275	0.591635	0.319543	1.01598	1.02733	0.311555	0.306204	0.603204	0.00817789	0.00817789	0.000429276	0.000429276	-0.402722	0.280771	0.204392	0.0138963	0.743445	0.320258	0.187292	0.00787294	-0.541697	0.876704	1.0913	1.76508	0.588984	0.382316	0.725464	0.277222	0.0799735	0.0453862	0.0453862	0.0453862	0.0453862	0.0226573	0.0226573	0.0226573	0.0226573	-0.566482	0.41021	0.149066	0.0153904	0.000208355	0.239127	-0.196435	0.136476	0.943077	0.383054
C20:1 c11 (ω9)	Plasma HDL-cholesterol	0.111412	0.0608455	0.593986	0.320813	0.187566	0.189661	0.851514	0.849875	0.937249	0.000280946	0.000280946	-0.00752936	-0.00752936	0.236426	0.333342	-0.953674	0.017865	0.673683	0.290206	0.169717	0.00713417	0.350946	1.14864	-5.61919	2.50414	0.726215	0.25288	0.621709	1.17199e-07	0.0135525	0.216135	0.216135	0.216135	0.216135	0.197472	0.197472	0.197472	0.197472	-0.0618827	0.370119	-1.13196	0.0235461	8.01203e-05	-0.0771204	0.00562958	0.0912805	0.808636	0.328447
C20:1 c11 (ω9)	Plasma LDL-cholesterol	0.130159	0.0710842	0.593956	0.320796	0.21914	0.221587	0.82689	0.824989	0.934513	0.000383452	0.000383452	-0.00742605	-0.00742605	-1.46277	0.0492496	0.137893	0.025988	0.724405	0.312056	0.182496	0.00767132	-2.01927	0.157823	0.755595	3.38768	0.0455814	0.874849	0.961244	0.451302	0.000940963	0.0936553	0.0936553	0.0936553	0.0936553	0.0720756	0.0720756	0.0720756	0.0720756	-0.696311	0.270453	0.212765	0.0224727	-6.32282e-05	-0.186107	-0.14251	-0.0846556	0.839235	0.340876
C20:1 c11 (ω9)	Plasma total-cholesterol	0.0329721	0.0180063	0.594019	0.320842	0.0555068	0.0561219	0.955821	0.955332	0.981928	2.44154e-05	2.44154e-05	-0.00772733	-0.00772733	-1.64124	0.106213	-0.243889	0.0355674	0.693844	0.300595	0.174845	0.007338	-2.36544	0.353343	-1.39489	4.84701	0.0195225	0.724417	0.914748	0.165484	3.58919e-06	0.158744	0.158744	0.158744	0.158744	0.138872	0.138872	0.138872	0.138872	-1.04754	0.370369	-0.255669	0.0349748	5.46265e-06	-0.124242	-0.174167	-0.0975025	0.812785	0.332928
C20:1 c11 (ω9)	SBP	1.548	0.84537	0.577821	0.312093	2.67902	2.70871	0.00834582	0.00767159	0.0769198	0.053816	0.053816	0.0464813	0.0464813	-1.04467	0.740746	0.461263	0.0373926	0.631186	0.273449	0.159055	0.00667533	-1.65509	2.70889	2.90003	5.60161	0.100376	0.00768246	0.124675	0.00439836	1.2558e-07	0.303825	0.303825	0.303825	0.303825	0.28738	0.28738	0.28738	0.28738	-0.947098	0.77104	0.533163	0.0341894	5.09446e-05	0.257772	-0.106503	0.00566047	0.758781	0.310808
C20:1 c11 (ω9)	SCORE (Log)	0.894084	0.48673	0.607808	0.327169	1.471	1.4877	0.143953	0.139497	0.390958	0.0184111	0.0184111	0.0100926	0.0100926	-4.33532	0.238672	0.567194	0.0779941	0.235649	0.0994812	0.0591868	0.00245304	-18.3974	2.39916	9.58312	31.7948	3.42843e-36	0.0180255	0.195639	2.25076e-16	4.17742e-59	0.914422	0.914422	0.914422	0.914422	0.912209	0.912209	0.912209	0.912209	-4.5178	0.237343	0.595519	0.076908	6.9926e-05	0.279466	0.014557	0.00908487	0.240013	0.0983129
C20:1 c11 (ω9)	Serum TG (Log)	-0.581221	-0.317408	0.591768	0.319626	-0.982176	-0.993061	0.327851	0.322539	0.617536	0.00758673	0.00758673	-0.000106397	-0.000106397	-1.65672	-0.364963	0.20579	0.0152069	0.736956	0.319272	0.185708	0.00779394	-2.24807	-1.14311	1.10814	1.95111	0.0262963	0.255143	0.622872	0.269896	0.0532455	0.0509554	0.0509554	0.0509554	0.0509554	0.028537	0.028537	0.028537	0.028537	-1.58278	-0.208848	0.235875	0.0141031	0.000111896	0.182054	-0.10775	0.0116422	0.919561	0.376665
C20:1 c11 (ω9)	Waist circumference	0.058975	0.0322066	0.594003	0.320833	0.0992841	0.100384	0.921067	0.920195	0.964931	7.81103e-05	7.81103e-05	-0.00767322	-0.00767322	-1.75563	-0.175661	0.79111	0.0162991	0.67985	0.294532	0.171318	0.00718999	-2.58239	-0.596409	4.61779	2.26692	0.0109457	0.551964	0.850404	9.37139e-06	0.0250859	0.192338	0.192338	0.192338	0.192338	0.17326	0.17326	0.17326	0.17326	-2.24503	-0.313167	0.965915	0.0144569	9.56177e-05	0.285978	-0.141088	-0.56163	0.702275	0.287662
C20:1 c8 + c9	BMI (Log)	1.59149	0.58882	2.3879	0.882882	0.666481	0.666929	0.506294	0.506009	0.779629	0.00343617	0.00343617	-0.00428913	-0.00428913	-0.508	0.136254	0.218033	0.013065	2.56515	0.899503	0.186251	0.00796258	-0.198039	0.151477	1.17064	1.6408	0.843331	0.87984	0.961244	0.243935	0.103313	0.0380734	0.0380734	0.0380734	0.0380734	0.0153507	0.0153507	0.0153507	0.0153507	-1.68882	-0.210032	0.3849	0.0124042	6.73987e-05	0.215533	-0.150329	-0.602618	2.64848	0.939409
C20:1 c8 + c9	Continuous MetS score	3.52552	1.3042	2.37408	0.877654	1.485	1.48601	0.140002	0.139736	0.390986	0.0169591	0.0169591	0.0092791	0.0092791	3.91127	1.38887	-0.0414759	-0.00230119	2.60828	0.912186	0.189447	0.00811682	1.49956	1.52258	-0.218931	-0.283509	0.13623	0.130371	0.474738	0.827058	0.777252	0.0180665	0.0180665	0.0180665	0.0180665	-0.00531287	-0.00531287	-0.00531287	-0.00531287	4.82816	1.75354	0.0652481	-0.00629467	0.000117304	0.464536	-0.230844	-0.332693	3.04529	1.07692
C20:1 c8 + c9	DBP	3.97997	1.47251	2.36617	0.874849	1.68203	1.68316	0.094982	0.0947622	0.314838	0.0214896	0.0214896	0.0139042	0.0139042	0.121106	0.618094	0.490465	0.0218753	2.41746	0.847712	0.175527	0.00750411	0.0500963	0.729132	2.79424	2.9151	0.960124	0.467263	0.785224	0.00600912	0.00420419	0.145655	0.145655	0.145655	0.145655	0.125473	0.125473	0.125473	0.125473	-0.0231046	0.544652	0.51312	0.0193667	3.42176e-05	0.184631	-0.126098	0.0362788	2.90963	1.03204
C20:1 c8 + c9	HbA1c (Log)	-0.702798	-0.260113	2.40465	0.88939	-0.292266	-0.292462	0.770556	0.770407	0.913366	0.000667789	0.000667789	-0.00713949	-0.00713949	-3.58182	-0.715602	-0.204031	0.0316448	2.45452	0.861906	0.178815	0.00780913	-1.45928	-0.830256	-1.14102	4.05229	0.146978	0.407965	0.742432	0.256027	8.81363e-05	0.119437	0.119437	0.119437	0.119437	0.0984715	0.0984715	0.0984715	0.0984715	-3.09479	-0.632218	-0.2206	0.0235608	8.16871e-05	0.576996	-0.263912	-0.0360261	3.09574	1.10075
C20:1 c8 + c9	Plasma glucose (Log)	1.32549	0.490341	2.3916	0.884131	0.554227	0.554602	0.580391	0.580135	0.822421	0.00239723	0.00239723	-0.00539654	-0.00539654	-0.919802	0.000160953	0.231052	0.0136434	2.57957	0.902146	0.187362	0.00802748	-0.356572	0.000178411	1.23319	1.69958	0.722009	0.999858	0.999858	0.219802	0.0916769	0.039563	0.039563	0.039563	0.039563	0.0166955	0.0166955	0.0166955	0.0166955	0.205461	0.552576	0.194515	0.0143811	0.000205634	0.254186	-0.202889	0.115953	3.26148	1.15338
C20:1 c8 + c9	Plasma HDL-cholesterol	-5.15583	-1.9073	2.35065	0.868991	-2.19336	-2.19485	0.0300875	0.0299782	0.178851	0.0362706	0.0362706	0.0287414	0.0287414	-5.07446	-1.66844	-0.871608	0.0202848	2.30371	0.80567	0.167325	0.00716902	-2.20273	-2.07087	-5.20906	2.8295	0.0294323	0.0404124	0.30336	7.51449e-07	0.00542677	0.233999	0.233999	0.233999	0.233999	0.21576	0.21576	0.21576	0.21576	-4.8647	-1.48255	-1.03156	0.0249025	5.68408e-05	-0.0887214	0.0299825	0.179464	2.76788	0.978823
C20:1 c8 + c9	Plasma LDL-cholesterol	6.16416	2.28032	2.33158	0.861941	2.64377	2.64556	0.00922389	0.00917782	0.0868833	0.0518448	0.0518448	0.0444373	0.0444373	3.19475	1.68685	0.0916051	0.0231938	2.46901	0.86348	0.179332	0.00768343	1.29394	1.95355	0.510813	3.01868	0.198054	0.0529702	0.324681	0.610376	0.00307347	0.120126	0.120126	0.120126	0.120126	0.0991769	0.0991769	0.0991769	0.0991769	1.79221	1.07745	0.221349	0.0209912	-5.75257e-05	-0.167112	-0.157627	-0.136595	2.88067	1.01871
C20:1 c8 + c9	Plasma total-cholesterol	4.60513	1.70381	2.35735	0.871588	1.95352	1.95483	0.0529224	0.0527653	0.241282	0.0287708	0.0287708	0.0212419	0.0212419	1.46836	1.17704	-0.267294	0.0336539	2.38149	0.8351	0.172916	0.00739247	0.616573	1.40946	-1.54581	4.55245	0.53862	0.161142	0.51906	0.124639	1.22534e-05	0.170887	0.170887	0.170887	0.170887	0.151301	0.151301	0.151301	0.151301	0.619029	0.849453	-0.224346	0.0337079	6.89116e-06	-0.105944	-0.186222	-0.135407	2.81174	0.997317
C20:1 c8 + c9	SBP	4.51783	1.67151	2.35866	0.872072	1.91542	1.91671	0.0576519	0.0574863	0.248621	0.0276903	0.0276903	0.0201531	0.0201531	-1.03196	0.490099	0.517194	0.0359459	2.24097	0.785822	0.162712	0.00695626	-0.460498	0.623676	3.17858	5.16742	0.645947	0.533959	0.833762	0.00185915	8.95e-07	0.265849	0.265849	0.265849	0.265849	0.248506	0.248506	0.248506	0.248506	-0.791999	0.571179	0.632207	0.0328045	4.08169e-05	0.280012	-0.11107	-0.00749134	2.69708	0.956647
C20:1 c8 + c9	SCORE (Log)	5.3827	1.98973	2.5178	0.930117	2.13786	2.13922	0.0345912	0.034478	0.189886	0.0373341	0.0373341	0.0291759	0.0291759	-4.47223	0.113356	0.592789	0.0777824	0.829774	0.292604	0.0598553	0.0025375	-5.38969	0.387404	9.9037	30.6532	3.75909e-07	0.699167	0.912808	3.96999e-17	1.85667e-57	0.910292	0.910292	0.910292	0.910292	0.907972	0.907972	0.907972	0.907972	-3.81138	0.413748	0.619282	0.0762327	6.94122e-05	0.289462	0.00907116	-0.00803185	0.844826	0.299657
C20:1 c8 + c9	Serum TG (Log)	4.7632	1.76229	2.35491	0.870686	2.02267	2.02403	0.0451746	0.0450323	0.218619	0.0307798	0.0307798	0.0232665	0.0232665	2.85489	1.36747	0.13255	0.0134395	2.53751	0.889808	0.184244	0.00787676	1.12507	1.53681	0.719427	1.70622	0.262679	0.126827	0.468791	0.4732	0.0904117	0.058696	0.058696	0.058696	0.058696	0.0364604	0.0364604	0.0364604	0.0364604	3.13921	1.56614	0.160413	0.0126778	0.000133471	0.198815	-0.136023	-0.0793145	3.14494	1.1155
C20:1 c8 + c9	Waist circumference	3.02506	1.11922	2.37711	0.878896	1.27258	1.27343	0.205457	0.205154	0.484857	0.0124148	0.0124148	0.00475905	0.00475905	-0.945765	0.173268	0.769627	0.016196	2.35337	0.825236	0.170873	0.00730516	-0.401878	0.209961	4.50408	2.21706	0.68845	0.834034	0.948318	1.49209e-05	0.0283983	0.190357	0.190357	0.190357	0.190357	0.171232	0.171232	0.171232	0.171232	0.0752037	0.628877	0.901357	0.0141187	0.000109152	0.288343	-0.153996	-0.603572	2.43126	0.862362
C20:1 t11 + c5	BMI (Log)	3.77036	2.24791	2.1025	1.25246	1.79328	1.7948	0.0752716	0.075027	0.284102	0.024363	0.024363	0.0168	0.0168	2.3807	1.89167	0.211543	0.0116419	2.21789	1.25659	0.183013	0.00784793	1.0734	1.5054	1.15589	1.48343	0.285125	0.134705	0.484816	0.249896	0.140437	0.0547666	0.0547666	0.0547666	0.0547666	0.0324383	0.0324383	0.0324383	0.0324383	-0.823758	0.166368	0.376239	0.0121403	7.02589e-05	0.219584	-0.154619	-0.622902	2.21419	1.26514
C20:1 t11 + c5	Continuous MetS score	1.88919	1.12651	2.12343	1.2651	0.88969	0.890451	0.375301	0.374894	0.674572	0.00615642	0.00615642	-0.00160798	-0.00160798	1.99199	1.1515	-0.00553466	-0.00101734	2.27457	1.2887	0.188672	0.00810174	0.875764	0.89354	-0.0293348	-0.12557	0.382825	0.373272	0.718706	0.976644	0.900272	0.00629691	0.00629691	0.00629691	0.00629691	-0.0173627	-0.0173627	-0.0173627	-0.0173627	0.822833	0.506166	0.109674	-0.00441428	0.000100616	0.44615	-0.206389	-0.264953	2.56415	1.46502
C20:1 t11 + c5	DBP	3.54923	2.11607	2.10548	1.25424	1.68571	1.68714	0.0942694	0.0939929	0.314664	0.0215891	0.0215891	0.0140045	0.0140045	0.827682	1.41222	0.500282	0.0216088	2.10137	1.19057	0.173398	0.00743562	0.393877	1.18617	2.88517	2.90612	0.694332	0.23777	0.611193	0.00459775	0.00431888	0.151479	0.151479	0.151479	0.151479	0.131435	0.131435	0.131435	0.131435	-0.330576	0.704121	0.51698	0.0197496	3.06349e-05	0.182795	-0.119672	0.0291709	2.43238	1.38981
C20:1 t11 + c5	HbA1c (Log)	2.46303	1.46851	2.11748	1.26141	1.16319	1.16418	0.246917	0.246514	0.539231	0.0104775	0.0104775	0.0027469	0.0027469	-0.0735867	0.868114	-0.228779	0.0298286	2.15054	1.21447	0.177517	0.00779541	-0.0342178	0.71481	-1.28877	3.82643	0.972758	0.476049	0.790223	0.199838	0.000203641	0.118196	0.118196	0.118196	0.118196	0.0972004	0.0972004	0.0972004	0.0972004	-0.238633	0.651541	-0.248504	0.022792	9.11471e-05	0.589179	-0.277091	-0.104885	2.60931	1.48088
C20:1 t11 + c5	Plasma glucose (Log)	0.40305	0.240335	2.12969	1.26883	0.189253	0.189414	0.850195	0.850068	0.937249	0.000280217	0.000280217	-0.00753009	-0.00753009	-1.18856	-0.155237	0.231869	0.0137758	2.23604	1.26687	0.185476	0.0079645	-0.531547	-0.122536	1.25013	1.72965	0.595976	0.90267	0.961953	0.21357	0.0861421	0.0396775	0.0396775	0.0396775	0.0396775	0.0168126	0.0168126	0.0168126	0.0168126	-1.12286	0.120663	0.20914	0.0149833	0.000200242	0.248092	-0.19501	0.139349	2.71285	1.54997
C20:1 t11 + c5	Plasma HDL-cholesterol	-1.21285	-0.723213	2.12729	1.2674	-0.57014	-0.570628	0.569582	0.569252	0.817756	0.00253742	0.00253742	-0.00525525	-0.00525525	-1.7629	-0.801267	-0.917827	0.018247	2.02683	1.14833	0.168122	0.0072193	-0.869783	-0.697767	-5.45929	2.52753	0.386073	0.486609	0.799466	2.44135e-07	0.0127234	0.210976	0.210976	0.210976	0.210976	0.19219	0.19219	0.19219	0.19219	-1.18434	-0.25535	-1.07189	0.0232697	7.15443e-05	-0.0718437	0.00853834	0.113087	2.32725	1.32966
C20:1 t11 + c5	Plasma LDL-cholesterol	0.845528	0.50418	2.12868	1.26823	0.397208	0.397547	0.691876	0.691626	0.872986	0.0012332	0.0012332	-0.00656967	-0.00656967	-1.78967	-0.136619	0.143284	0.0260599	2.1724	1.23081	0.180197	0.00773782	-0.823823	-0.110999	0.795153	3.36787	0.411597	0.911794	0.963831	0.42802	0.00100518	0.0935647	0.0935647	0.0935647	0.0935647	0.0719829	0.0719829	0.0719829	0.0719829	-2.43384	-0.725081	0.265323	0.0224049	-7.13515e-05	-0.18641	-0.137985	-0.0403116	2.40398	1.3735
C20:1 t11 + c5	Plasma total-cholesterol	0.220893	0.131698	2.1285	1.26794	0.103779	0.103867	0.917506	0.917436	0.964931	8.3624e-05	8.3624e-05	-0.00766767	-0.00766767	-2.90824	-0.619602	-0.230481	0.0360032	2.09113	1.18477	0.172553	0.00739939	-1.39075	-0.522971	-1.33571	4.8657	0.166734	0.601905	0.876766	0.184033	3.3149e-06	0.159727	0.159727	0.159727	0.159727	0.139878	0.139878	0.139878	0.139878	-3.23381	-0.880614	-0.185915	0.0348305	-5.37816e-06	-0.123915	-0.168011	-0.0424467	2.35397	1.34501
C20:1 t11 + c5	SBP	3.60483	2.14922	2.10475	1.2538	1.71271	1.71417	0.0891682	0.0888997	0.308826	0.0222708	0.0222708	0.0146915	0.0146915	-0.497838	1.10466	0.52506	0.0357477	1.94996	1.10479	0.160904	0.00689986	-0.255307	0.999887	3.26319	5.18093	0.798899	0.319267	0.681577	0.00141543	8.43107e-07	0.269352	0.269352	0.269352	0.269352	0.252092	0.252092	0.252092	0.252092	-1.09801	0.748059	0.636097	0.0332035	3.70923e-05	0.278161	-0.104372	-0.0154525	2.25466	1.28827
C20:1 t11 + c5	SCORE (Log)	3.26076	1.94228	2.23736	1.33159	1.45741	1.45862	0.147659	0.147327	0.404261	0.0177108	0.0177108	0.00938637	0.00938637	-5.18627	-0.229603	0.598014	0.0781096	0.725367	0.410683	0.0594527	0.00253166	-7.14985	-0.559076	10.0587	30.8532	8.33404e-11	0.577187	0.86502	1.71363e-17	9.47728e-58	0.910417	0.910417	0.910417	0.910417	0.9081	0.9081	0.9081	0.9081	-5.46254	-0.296666	0.635835	0.0767444	6.38827e-05	0.281719	0.0173943	0.0302926	0.711284	0.406413
C20:1 t11 + c5	Serum TG (Log)	-0.570151	-0.339927	2.12799	1.26764	-0.267929	-0.268157	0.789182	0.789007	0.921464	0.000557116	0.000557116	-0.0071905	-0.0071905	-2.34992	-0.789318	0.1757	0.0162289	2.23034	1.26364	0.18404	0.00789198	-1.05362	-0.624636	0.954682	2.05637	0.29406	0.53333	0.833762	0.341552	0.0417947	0.0441274	0.0441274	0.0441274	0.0441274	0.0215477	0.0215477	0.0215477	0.0215477	-2.95265	-1.03016	0.221549	0.0145899	0.000112854	0.170213	-0.104902	0.0608738	2.64969	1.51398
C20:1 t11 + c5	Waist circumference	2.55169	1.52133	2.11668	1.2609	1.20552	1.20654	0.23021	0.229816	0.519386	0.0111589	0.0111589	0.00349351	0.00349351	0.0346182	0.848264	0.769902	0.0157307	2.04872	1.16074	0.169053	0.00724931	0.0168975	0.730795	4.5542	2.16996	0.986545	0.466251	0.785224	1.21665e-05	0.031871	0.193468	0.193468	0.193468	0.193468	0.174416	0.174416	0.174416	0.174416	-1.66465	0.000659687	0.919119	0.0147765	0.000102272	0.280021	-0.143214	-0.569065	2.03798	1.16446
C20:2 c11c14 (ω6)	BMI (Log)	0.463913	0.277763	0.543308	0.321058	0.853867	0.865149	0.394761	0.388563	0.690418	0.00576872	0.00576872	-0.0019385	-0.0019385	-0.623586	0.131102	0.22305	0.0124054	0.808118	0.33041	0.184417	0.00813752	-0.771653	0.396785	1.20949	1.52446	0.441754	0.692192	0.912808	0.228722	0.129879	0.0390908	0.0390908	0.0390908	0.0390908	0.0163922	0.0163922	0.0163922	0.0163922	-1.51712	-0.204199	0.373635	0.0135426	6.58522e-05	0.215012	-0.148613	-0.579866	0.850687	0.342906
C20:2 c11c14 (ω6)	Continuous MetS score	0.600302	0.358437	0.553973	0.326609	1.08363	1.09745	0.280566	0.274505	0.564587	0.00932162	0.00932162	0.00158195	0.00158195	0.828202	0.395491	-0.00157592	-0.00292996	0.855993	0.345412	0.18818	0.00839993	0.967533	1.14498	-0.00837449	-0.348808	0.335131	0.254387	0.621916	0.993331	0.727816	0.0102977	0.0102977	0.0102977	0.0102977	-0.0132667	-0.0132667	-0.0132667	-0.0132667	0.79769	0.403243	0.121899	-0.0073376	0.000104845	0.446788	-0.207451	-0.30196	1.03696	0.412091
C20:2 c11c14 (ω6)	DBP	0.913911	0.547194	0.538748	0.318363	1.69636	1.71877	0.0922296	0.0880545	0.308734	0.0223879	0.0223879	0.0148095	0.0148095	-1.01411	0.294782	0.510596	0.0208725	0.7609	0.311104	0.173641	0.00766205	-1.33278	0.947534	2.94052	2.72414	0.184989	0.345166	0.698122	0.00389454	0.0073555	0.148101	0.148101	0.148101	0.148101	0.127977	0.127977	0.127977	0.127977	-1.02624	0.251511	0.535076	0.0182638	3.2993e-05	0.181487	-0.123307	0.0239621	0.935254	0.376994
C20:2 c11c14 (ω6)	HbA1c (Log)	0.0548661	0.0328975	0.546842	0.323607	0.100333	0.101659	0.920237	0.919186	0.964931	8.07321e-05	8.07321e-05	-0.00773114	-0.00773114	-2.17012	-0.292966	-0.226776	0.0325007	0.778766	0.316343	0.177161	0.00796894	-2.78662	-0.926102	-1.28005	4.07842	0.00615049	0.356163	0.708674	0.202878	7.98279e-05	0.120606	0.120606	0.120606	0.120606	0.0996678	0.0996678	0.0996678	0.0996678	-2.04765	-0.350337	-0.247596	0.0252309	8.20168e-05	0.579676	-0.265622	-0.011922	1.00965	0.40095
C20:2 c11c14 (ω6)	Plasma glucose (Log)	0.2492	0.148796	0.556126	0.327878	0.448099	0.453814	0.654839	0.650731	0.852251	0.00160638	0.00160638	-0.00619357	-0.00619357	-1.01907	-0.0472899	0.231304	0.0139895	0.843177	0.340241	0.185363	0.00827417	-1.20861	-0.138989	1.24784	1.69075	0.229075	0.889681	0.961661	0.214403	0.0933572	0.0397102	0.0397102	0.0397102	0.0397102	0.0168462	0.0168462	0.0168462	0.0168462	-1.65174	-0.155747	0.209507	0.0161913	0.000197518	0.245404	-0.193191	0.170322	1.1013	0.437663
C20:2 c11c14 (ω6)	Plasma HDL-cholesterol	0.141877	0.0847141	0.556429	0.328056	0.254978	0.25823	0.799149	0.796644	0.924715	0.000520688	0.000520688	-0.00728774	-0.00728774	-0.51079	-0.063542	-0.921685	0.0180297	0.765645	0.308955	0.168319	0.00751334	-0.667137	-0.205667	-5.47584	2.39969	0.505904	0.837383	0.948318	2.26403e-07	0.0178726	0.208193	0.208193	0.208193	0.208193	0.18934	0.18934	0.18934	0.18934	-0.519492	0.110723	-1.07489	0.0223687	7.40651e-05	-0.0686235	0.00648954	0.082122	0.945126	0.375597
C20:2 c11c14 (ω6)	Plasma LDL-cholesterol	1.5014	0.896476	0.540103	0.318431	2.77984	2.81529	0.00625924	0.00564486	0.0640284	0.0583101	0.0583101	0.0509532	0.0509532	-0.269983	0.614249	0.139367	0.0214507	0.807931	0.326019	0.177615	0.0079283	-0.334166	1.88409	0.784662	2.70558	0.73881	0.0618569	0.346724	0.434125	0.00776289	0.118316	0.118316	0.118316	0.118316	0.0973233	0.0973233	0.0973233	0.0973233	0.832759	0.978543	0.263549	0.0148239	-5.43538e-05	-0.169777	-0.149266	-0.23317	0.944091	0.375185
C20:2 c11c14 (ω6)	Plasma total-cholesterol	1.43755	0.860716	0.529576	0.312943	2.71453	2.75039	0.00754546	0.00680825	0.0729639	0.0553926	0.0553926	0.04807	0.04807	-0.786939	0.515452	-0.229362	0.0320489	0.748187	0.305906	0.17074	0.00753403	-1.05179	1.685	-1.34334	4.25389	0.294891	0.094444	0.416924	0.181558	4.04243e-05	0.176331	0.176331	0.176331	0.176331	0.156875	0.156875	0.156875	0.156875	0.185526	0.955903	-0.175394	0.0282389	1.5594e-05	-0.101735	-0.196549	-0.249259	0.87451	0.352509
C20:2 c11c14 (ω6)	SBP	1.42286	0.851922	0.529891	0.313129	2.68519	2.72067	0.0082015	0.0074143	0.0765167	0.0542664	0.0542664	0.0469351	0.0469351	-1.47783	0.456782	0.535108	0.0336712	0.700461	0.286393	0.159849	0.00705345	-2.1098	1.59495	3.34759	4.77373	0.0368384	0.113209	0.451532	0.0010729	4.89364e-06	0.278061	0.278061	0.278061	0.278061	0.261007	0.261007	0.261007	0.261007	-1.18193	0.593699	0.663843	0.0294534	4.57451e-05	0.282049	-0.116737	-0.0758091	0.855967	0.345034
C20:2 c11c14 (ω6)	SCORE (Log)	1.58241	0.945099	0.567174	0.334576	2.78999	2.82476	0.00614818	0.00555703	0.0638812	0.0633381	0.0633381	0.0554003	0.0554003	-4.61999	0.0835041	0.597368	0.0773898	0.261631	0.108116	0.0592808	0.00259994	-17.6584	0.772355	10.0769	29.7659	1.15208e-34	0.441475	0.770772	1.55209e-17	3.82798e-56	0.910635	0.910635	0.910635	0.910635	0.908324	0.908324	0.908324	0.908324	-4.59877	0.178427	0.635632	0.0754789	6.8244e-05	0.286869	0.0115197	-0.0152667	0.270715	0.109123
C20:2 c11c14 (ω6)	Serum TG (Log)	0.262053	0.156901	0.54438	0.321691	0.481378	0.487739	0.631063	0.626563	0.840169	0.00184071	0.00184071	-0.00589696	-0.00589696	-1.03414	-0.0241562	0.171166	0.0157077	0.807217	0.330042	0.184211	0.00812845	-1.28112	-0.0731915	0.929184	1.93243	0.202487	0.941769	0.976064	0.354556	0.0555331	0.0412312	0.0412312	0.0412312	0.0412312	0.0185831	0.0185831	0.0185831	0.0185831	-0.760543	0.217253	0.210345	0.0128714	0.000120423	0.181591	-0.114824	-0.029773	1.02082	0.411487
C20:2 c11c14 (ω6)	Waist circumference	0.237626	0.142276	0.54447	0.321744	0.436435	0.442202	0.66325	0.659084	0.857917	0.00151354	0.00151354	-0.00622667	-0.00622667	-1.59123	-0.0780374	0.773864	0.0169807	0.741724	0.303264	0.169265	0.00746896	-2.14532	-0.257325	4.5719	2.27351	0.0338306	0.797344	0.930599	1.13164e-05	0.0246746	0.190498	0.190498	0.190498	0.190498	0.171376	0.171376	0.171376	0.171376	-2.18022	-0.256373	0.91244	0.0164818	9.74427e-05	0.275871	-0.136535	-0.525982	0.781642	0.315074
C20:3 c11c14c17 (ω3)	BMI (Log)	3.00156	2.41275	1.27007	1.01859	2.3633	2.36872	0.0196068	0.019334	0.140192	0.0416817	0.0416817	0.0342529	0.0342529	1.87456	2.10725	0.203164	0.0109342	1.41593	1.0255	0.181744	0.00779809	1.32391	2.05485	1.11786	1.40217	0.187911	0.0419446	0.303566	0.265739	0.163305	0.0688575	0.0688575	0.0688575	0.0688575	0.046862	0.046862	0.046862	0.046862	-1.80155	-0.530517	0.389114	0.0126001	7.09132e-05	0.210098	-0.159701	-0.574147	1.68852	1.23239
C20:3 c11c14c17 (ω3)	Continuous MetS score	1.42871	1.14926	1.29974	1.04313	1.09923	1.10174	0.273729	0.272641	0.561766	0.009394	0.009394	0.0016549	0.0016549	1.53553	1.1749	-0.00786587	-0.00124007	1.46165	1.06268	0.188389	0.00808727	1.05055	1.1056	-0.0417533	-0.153337	0.295477	0.271007	0.633492	0.966761	0.878378	0.00960818	0.00960818	0.00960818	0.00960818	-0.0139726	-0.0139726	-0.0139726	-0.0139726	1.4194	1.12135	0.0983173	-0.00505549	9.67905e-05	0.460205	-0.19411	-0.324022	1.95427	1.43279
C20:3 c11c14c17 (ω3)	DBP	2.70519	2.17452	1.27525	1.02274	2.12131	2.12617	0.0358091	0.0353942	0.191153	0.033857	0.033857	0.0263675	0.0263675	0.4111	1.54365	0.494289	0.0211133	1.3459	0.974782	0.172755	0.00741239	0.305447	1.58358	2.86121	2.84838	0.760526	0.115776	0.453812	0.00493665	0.00512753	0.158691	0.158691	0.158691	0.158691	0.138817	0.138817	0.138817	0.138817	1.67034	2.44651	0.481705	0.0180197	2.26494e-05	0.21531	-0.0901463	-0.118301	1.82667	1.33322
C20:3 c11c14c17 (ω3)	HbA1c (Log)	0.99839	0.802588	1.29443	1.03817	0.771294	0.773076	0.441954	0.440903	0.738014	0.00464742	0.00464742	-0.00312877	-0.00312877	-1.20668	0.281826	-0.226306	0.0302903	1.38984	1.00032	0.177925	0.00781771	-0.868216	0.281737	-1.27192	3.87457	0.386927	0.778608	0.9261	0.205745	0.000170823	0.115177	0.115177	0.115177	0.115177	0.09411	0.09411	0.09411	0.09411	-1.03042	0.244645	-0.242353	0.0227897	8.84719e-05	0.587703	-0.271642	-0.089044	2.01041	1.44789
C20:3 c11c14c17 (ω3)	Plasma glucose (Log)	0.753394	0.606033	1.30418	1.0467	0.577678	0.578995	0.564497	0.56361	0.815273	0.00261218	0.00261218	-0.00517991	-0.00517991	-0.550624	0.283145	0.229044	0.0133537	1.43896	1.04618	0.185464	0.00796172	-0.382655	0.270646	1.23498	1.67724	0.70262	0.787106	0.9261	0.219136	0.0959743	0.040121	0.040121	0.040121	0.040121	0.0172668	0.0172668	0.0172668	0.0172668	-0.779285	0.422096	0.20374	0.0147246	0.000199043	0.253922	-0.190699	0.113428	2.07228	1.51931
C20:3 c11c14c17 (ω3)	Plasma HDL-cholesterol	-0.53478	-0.430179	1.30502	1.04738	-0.409785	-0.41072	0.682648	0.681965	0.865767	0.00131616	0.00131616	-0.00648605	-0.00648605	-0.988612	-0.467733	-0.918692	0.0180438	1.30588	0.949431	0.168313	0.00722542	-0.757045	-0.492646	-5.45825	2.49727	0.450436	0.62312	0.887017	2.45297e-07	0.0138048	0.20945	0.20945	0.20945	0.20945	0.190627	0.190627	0.190627	0.190627	-0.53386	0.165638	-1.07889	0.0230926	7.21174e-05	-0.0672184	0.00888108	0.0869459	1.77861	1.304
C20:3 c11c14c17 (ω3)	Plasma LDL-cholesterol	0.997872	0.802693	1.30289	1.04566	0.765893	0.767639	0.44515	0.444115	0.740482	0.00458258	0.00458258	-0.00319412	-0.00319412	-1.18862	0.279539	0.140583	0.0256574	1.39797	1.01638	0.180182	0.00773496	-0.850247	0.275033	0.780227	3.31707	0.396801	0.783742	0.9261	0.43672	0.00118902	0.09402	0.09402	0.09402	0.09402	0.072449	0.072449	0.072449	0.072449	-0.208733	0.760919	0.240418	0.0217034	-7.02634e-05	-0.168621	-0.134414	-0.136768	1.83664	1.34655
C20:3 c11c14c17 (ω3)	Plasma total-cholesterol	0.652156	0.524224	1.29612	1.03948	0.503158	0.504312	0.615711	0.614902	0.836237	0.00196768	0.00196768	-0.00576901	-0.00576901	-1.98236	-0.110964	-0.232887	0.0355916	1.34645	0.97518	0.172826	0.00741542	-1.47229	-0.113789	-1.34753	4.79967	0.143417	0.909585	0.963831	0.18021	4.38651e-06	0.158003	0.158003	0.158003	0.158003	0.138113	0.138113	0.138113	0.138113	-0.917953	0.622577	-0.21225	0.0341088	-3.83175e-06	-0.10755	-0.164884	-0.1357	1.79866	1.31278
C20:3 c11c14c17 (ω3)	SBP	2.48429	1.99695	1.27874	1.02555	1.94276	1.94721	0.0542242	0.0536822	0.241996	0.0285532	0.0285532	0.0210226	0.0210226	-1.01719	1.06001	0.521684	0.0355239	1.25247	0.907119	0.160763	0.00689787	-0.812147	1.16854	3.24504	5.14998	0.418227	0.244777	0.615322	0.00150135	9.66612e-07	0.271434	0.271434	0.271434	0.271434	0.254223	0.254223	0.254223	0.254223	0.12814	1.91165	0.611776	0.0319043	3.01845e-05	0.302056	-0.0804823	-0.120279	1.70271	1.24275
C20:3 c11c14c17 (ω3)	SCORE (Log)	3.17019	2.53969	1.53894	1.23076	2.05999	2.06352	0.0415989	0.041256	0.209073	0.034829	0.034829	0.0266496	0.0266496	-4.88051	-0.0695791	0.597155	0.077993	0.530733	0.387526	0.0598871	0.00254253	-9.19578	-0.179547	9.97133	30.6754	1.81754e-15	0.857821	0.956002	2.75157e-17	1.72299e-57	0.910201	0.910201	0.910201	0.910201	0.907878	0.907878	0.907878	0.907878	-4.85459	0.0781136	0.629481	0.0766044	6.47053e-05	0.285194	0.0170159	0.00880291	0.544328	0.397286
C20:3 c11c14c17 (ω3)	Serum TG (Log)	-0.250153	-0.201081	1.29721	1.04036	-0.192839	-0.193281	0.847389	0.847043	0.937249	0.000289509	0.000289509	-0.00746018	-0.00746018	-1.77774	-0.604169	0.17675	0.0162185	1.4349	1.03925	0.18418	0.00790259	-1.23893	-0.581353	0.95966	2.05231	0.217658	0.562033	0.855416	0.33905	0.0421943	0.0437355	0.0437355	0.0437355	0.0437355	0.0211466	0.0211466	0.0211466	0.0211466	-2.15573	-0.73309	0.218701	0.0148907	0.000118013	0.166725	-0.11714	0.0619903	2.02476	1.4778
C20:3 c11c14c17 (ω3)	Waist circumference	2.48857	2.0004	1.27868	1.02549	1.94621	1.95067	0.0538041	0.0532647	0.241391	0.0286518	0.0286518	0.021122	0.021122	0.389958	1.38869	0.762198	0.0149204	1.30955	0.948455	0.168089	0.0072122	0.297781	1.46416	4.53449	2.06878	0.766357	0.145621	0.500176	1.31856e-05	0.0405957	0.203521	0.203521	0.203521	0.203521	0.184706	0.184706	0.184706	0.184706	-1.85295	-0.143041	0.921867	0.0148887	0.000102598	0.277801	-0.144768	-0.558243	1.5554	1.13523
C20:3 c8c11c14 (ω6)	BMI (Log)	-0.0386017	0.0491633	0.102543	0.0680327	-0.376442	0.722642	0.707207	0.471208	0.762802	0.00403183	0.00403183	-0.00368885	-0.00368885	-0.890067	0.0490069	0.248112	0.0122732	0.446847	0.0693861	0.187849	0.00795378	-1.99188	0.706293	1.32081	1.54307	0.048529	0.4813	0.795475	0.188941	0.125302	0.0416639	0.0416639	0.0416639	0.0416639	0.0190261	0.0190261	0.0190261	0.0190261	-1.10754	0.0725704	0.420881	0.0107918	7.04017e-05	0.212072	-0.152553	-0.671239	0.498068	0.0670693
C20:3 c8c11c14 (ω6)	Continuous MetS score	-0.138102	0.174588	0.100613	0.0664969	-1.3726	2.6255	0.172276	0.0097064	0.089634	0.0511017	0.0511017	0.0436884	0.0436884	-0.00683643	0.185941	0.102732	-0.00370172	0.449785	0.0690299	0.187803	0.00794754	-0.0151993	2.69363	0.547022	-0.465769	0.987897	0.00803072	0.126239	0.585331	0.642185	0.0544492	0.0544492	0.0544492	0.0544492	0.0319361	0.0319361	0.0319361	0.0319361	-0.0532549	0.190792	0.231109	-0.0077736	0.000101499	0.426776	-0.203952	-0.390246	0.569949	0.0757555
C20:3 c8c11c14 (ω6)	DBP	-0.0855622	0.108972	0.101728	0.0674917	-0.841088	1.61461	0.401855	0.10884	0.344086	0.0198086	0.0198086	0.0122102	0.0122102	-1.6132	0.118807	0.571557	0.0203993	0.417302	0.0647984	0.175429	0.00742788	-3.86579	1.83348	3.25806	2.74632	0.000175807	0.0690721	0.361141	0.00143925	0.00690262	0.164202	0.164202	0.164202	0.164202	0.144458	0.144458	0.144458	0.144458	-1.53119	0.118739	0.597097	0.0176578	2.94102e-05	0.167207	-0.114503	-0.0272087	0.54369	0.0732127
C20:3 c8c11c14 (ω6)	HbA1c (Log)	-0.0734208	0.0920254	0.102943	0.0681214	-0.713217	1.3509	0.47701	0.17911	0.448828	0.0140569	0.0140569	0.00635424	0.00635424	-1.58525	0.0464318	-0.197719	0.0297939	0.444789	0.0669008	0.181285	0.00780853	-3.56405	0.694039	-1.09065	3.81556	0.000516638	0.488935	0.799564	0.277507	0.000211842	0.117992	0.117992	0.117992	0.117992	0.0969915	0.0969915	0.0969915	0.0969915	-1.37031	0.0514936	-0.205318	0.0222624	9.09341e-05	0.574716	-0.271848	-0.110588	0.624464	0.0793958
C20:3 c8c11c14 (ω6)	Plasma glucose (Log)	-0.0109558	0.0138502	0.10327	0.068253	-0.106088	0.202925	0.915678	0.839516	0.937249	0.000321603	0.000321603	-0.00748838	-0.00748838	-0.920856	0.0129806	0.238195	0.0133878	0.453249	0.0695615	0.189249	0.00800875	-2.03168	0.186606	1.25863	1.67165	0.0442894	0.85227	0.952306	0.210491	0.0970754	0.0398284	0.0398284	0.0398284	0.0398284	0.0169671	0.0169671	0.0169671	0.0169671	-1.32891	0.00688701	0.215171	0.0148876	0.000199921	0.246602	-0.194465	0.140228	0.622822	0.0827833
C20:3 c8c11c14 (ω6)	Plasma HDL-cholesterol	-0.0172634	0.0218242	0.103246	0.0682367	-0.167207	0.319831	0.867471	0.749618	0.906368	0.000798518	0.000798518	-0.00700774	-0.00700774	-0.375021	-0.0646069	-0.957543	0.0188382	0.409955	0.0629169	0.171172	0.00724374	-0.914788	-1.02686	-5.59404	2.60062	0.36205	0.306454	0.670233	1.31638e-07	0.010418	0.214501	0.214501	0.214501	0.214501	0.195798	0.195798	0.195798	0.195798	-0.745218	-0.056985	-1.10984	0.024247	7.16399e-05	-0.0652528	0.00734613	0.145014	0.532552	0.0707849
C20:3 c8c11c14 (ω6)	Plasma LDL-cholesterol	-0.175508	0.221876	0.0989329	0.0653863	-1.77401	3.39331	0.0784392	0.000919478	0.0220675	0.082533	0.082533	0.0753653	0.0753653	-1.56335	0.21202	0.259157	0.021765	0.422859	0.0648975	0.17656	0.00747177	-3.6971	3.26699	1.46781	2.91297	0.000324081	0.00140068	0.0433957	0.144648	0.00423652	0.164269	0.164269	0.164269	0.164269	0.144371	0.144371	0.144371	0.144371	-1.21253	0.191364	0.36728	0.0187282	-6.6216e-05	-0.196322	-0.141033	-0.231017	0.532196	0.0707375
C20:3 c8c11c14 (ω6)	Plasma total-cholesterol	-0.231503	0.294843	0.0950092	0.063034	-2.43664	4.67752	0.0161888	7.22431e-06	0.000683902	0.145011	0.145011	0.138384	0.138384	-1.83405	0.249131	-0.100632	0.0303754	0.393931	0.0611694	0.165604	0.00701189	-4.65575	4.07281	-0.607665	4.33199	8.01035e-06	8.12147e-05	0.00718164	0.544495	2.97351e-05	0.255198	0.255198	0.255198	0.255198	0.237604	0.237604	0.237604	0.237604	-1.73313	0.232754	-0.0659003	0.0301298	-1.44729e-07	-0.137211	-0.167237	-0.27184	0.50332	0.0677764
C20:3 c8c11c14 (ω6)	SBP	-0.0793947	0.101118	0.101871	0.0675864	-0.779367	1.49612	0.437191	0.137064	0.386685	0.0170558	0.0170558	0.00943612	0.00943612	-2.40714	0.0928881	0.580789	0.0348025	0.38809	0.0602623	0.163148	0.00690791	-6.20253	1.5414	3.55989	5.03807	7.21292e-09	0.125708	0.468791	0.000522783	1.57808e-06	0.277124	0.277124	0.277124	0.277124	0.260048	0.260048	0.260048	0.260048	-2.37346	0.0903713	0.700548	0.0316678	3.54438e-05	0.264676	-0.09956	-0.047207	0.506479	0.0682019
C20:3 c8c11c14 (ω6)	SCORE (Log)	-0.0970549	0.127983	0.104397	0.0689417	-0.929667	1.8564	0.354441	0.0658916	0.26481	0.0283764	0.0283764	0.0201423	0.0201423	-4.77898	0.0587166	0.62898	0.076566	0.139685	0.0212165	0.0587663	0.00248283	-34.2126	2.7675	10.7031	30.8382	1.91315e-62	0.00657673	0.114355	5.18256e-19	9.9655e-58	0.915739	0.915739	0.915739	0.915739	0.91356	0.91356	0.91356	0.91356	-4.95693	0.0546187	0.662523	0.0756174	6.54147e-05	0.279286	0.0172032	-0.0282707	0.155918	0.0209957
C20:3 c8c11c14 (ω6)	Serum TG (Log)	-0.22168	0.282333	0.095676	0.0634765	-2.31699	4.44784	0.0220803	1.85261e-05	0.00137254	0.132967	0.132967	0.126246	0.126246	-0.981791	0.29062	0.326809	0.00960637	0.414957	0.0644342	0.174443	0.00738614	-2.36601	4.51034	1.87345	1.3006	0.0194938	1.45462e-05	0.00257024	0.0633048	0.195752	0.17357	0.17357	0.17357	0.17357	0.154049	0.154049	0.154049	0.154049	-1.19712	0.275101	0.363573	0.0090368	0.000119003	0.154416	-0.103943	-0.209694	0.563011	0.0758144
C20:3 c8c11c14 (ω6)	Waist circumference	-0.020702	0.0263661	0.102691	0.0681307	-0.201594	0.386993	0.840552	0.699399	0.877716	0.00115961	0.00115961	-0.00658334	-0.00658334	-1.43167	0.057652	0.805381	0.0152845	0.409469	0.063582	0.172136	0.00728845	-3.49641	0.906734	4.67876	2.09708	0.000650283	0.366265	0.71655	7.28082e-06	0.0379694	0.195286	0.195286	0.195286	0.195286	0.176277	0.176277	0.176277	0.176277	-1.66599	0.0918518	0.972184	0.0130139	0.000103162	0.272116	-0.141468	-0.641283	0.455837	0.0613824
C20:4 c5c8c11c14 (ω6)	BMI (Log)	-0.0892143	0.00893684	0.204696	0.018531	-0.435838	0.482264	0.663683	0.630436	0.841666	0.00179969	0.00179969	-0.0059383	-0.0059383	-0.946665	0.00727074	0.228202	0.012907	0.469642	0.0184998	0.185091	0.00789261	-2.01572	0.393016	1.23291	1.63533	0.0459399	0.694966	0.912808	0.219886	0.104456	0.0390683	0.0390683	0.0390683	0.0390683	0.0163692	0.0163692	0.0163692	0.0163692	-1.0874	-0.00519988	0.374747	0.0125428	7.41081e-05	0.22324	-0.149014	-0.600528	0.506462	0.0193727
C20:4 c5c8c11c14 (ω6)	Continuous MetS score	-0.253364	0.0253171	0.204252	0.0184464	-1.24045	1.37247	0.217079	0.172318	0.440225	0.0145027	0.0145027	0.00680351	0.00680351	-0.202898	0.0258044	0.024342	-0.00127022	0.482626	0.018763	0.188544	0.00804289	-0.420405	1.37528	0.129105	-0.157931	0.674906	0.171484	0.529185	0.89748	0.874764	0.0147893	0.0147893	0.0147893	0.0147893	-0.00866807	-0.00866807	-0.00866807	-0.00866807	-0.149421	0.0270823	0.141168	-0.00607569	7.62446e-05	0.41701	-0.231279	-0.310072	0.591401	0.0223024
C20:4 c5c8c11c14 (ω6)	DBP	-0.313147	0.0313688	0.202596	0.0183409	-1.54567	1.71032	0.124634	0.0896116	0.308826	0.022173	0.022173	0.014593	0.014593	-1.84363	0.0297146	0.533762	0.021324	0.438679	0.0172802	0.172888	0.00737226	-4.20268	1.71958	3.08732	2.89247	4.9342e-05	0.0879455	0.398582	0.00248052	0.0044988	0.161599	0.161599	0.161599	0.161599	0.141794	0.141794	0.141794	0.141794	-1.6464	0.0300715	0.552902	0.0178641	2.74785e-06	0.148933	-0.145189	-0.0126039	0.551359	0.02109
C20:4 c5c8c11c14 (ω6)	HbA1c (Log)	-0.252749	0.0252042	0.205322	0.0185263	-1.23099	1.36045	0.220585	0.176077	0.444927	0.0142535	0.0142535	0.0065524	0.0065524	-1.72533	0.0177119	-0.2068	0.0298919	0.467852	0.0177694	0.17784	0.00773628	-3.68778	0.996765	-1.16285	3.86386	0.000334976	0.320789	0.681577	0.247089	0.000177655	0.121547	0.121547	0.121547	0.121547	0.100631	0.100631	0.100631	0.100631	-1.43044	0.0168191	-0.221996	0.0220321	7.58575e-05	0.564264	-0.289053	-0.114267	0.632114	0.0226901
C20:4 c5c8c11c14 (ω6)	Plasma glucose (Log)	-0.235744	0.0235564	0.204454	0.0184646	-1.15304	1.27576	0.251042	0.204351	0.483631	0.0125557	0.0125557	0.00484125	0.00484125	-1.0992	0.0225622	0.251916	0.0125655	0.473706	0.0184162	0.185059	0.00789424	-2.32043	1.22513	1.36127	1.59172	0.021925	0.222813	0.6037	0.175858	0.113953	0.0508692	0.0508692	0.0508692	0.0508692	0.0282709	0.0282709	0.0282709	0.0282709	-1.395	0.0163954	0.225216	0.0139312	0.000186128	0.231886	-0.210906	0.102233	0.628639	0.0237067
C20:4 c5c8c11c14 (ω6)	Plasma HDL-cholesterol	-0.372621	0.0372338	0.202497	0.0182879	-1.84014	2.03598	0.0680647	0.0438158	0.215787	0.0313686	0.0313686	0.0238012	0.0238012	-0.587687	0.0264365	-0.897576	0.0163016	0.42848	0.016658	0.167391	0.00714056	-1.37156	1.58702	-5.36214	2.28296	0.172638	0.115015	0.453812	3.7909e-07	0.0241082	0.22345	0.22345	0.22345	0.22345	0.20496	0.20496	0.20496	0.20496	-0.847223	0.0240978	-1.05523	0.0216154	5.22916e-05	-0.0923226	-0.0167537	0.0357076	0.536685	0.020239
C20:4 c5c8c11c14 (ω6)	Plasma LDL-cholesterol	-0.490432	0.0490059	0.200081	0.0180698	-2.45117	2.71204	0.0155889	0.00760651	0.0769198	0.0543397	0.0543397	0.0469518	0.0469518	-1.90924	0.0448465	0.18403	0.0238006	0.451401	0.0175491	0.176346	0.00752254	-4.22958	2.55549	1.04358	3.1639	4.46531e-05	0.0117923	0.15457	0.29868	0.00195151	0.138146	0.138146	0.138146	0.138146	0.117625	0.117625	0.117625	0.117625	-1.43023	0.0570168	0.302806	0.0184607	-0.000116488	-0.23393	-0.198366	-0.229775	0.536891	0.0202468
C20:4 c5c8c11c14 (ω6)	Plasma total-cholesterol	-0.754691	0.0755994	0.191233	0.0173122	-3.94644	4.36682	0.000129618	2.5635e-05	0.00168008	0.128785	0.128785	0.122032	0.122032	-2.34753	0.0662382	-0.176481	0.0321155	0.413545	0.0162901	0.162983	0.00694987	-5.67659	4.06616	-1.08282	4.62103	8.86642e-08	8.32901e-05	0.00718164	0.28094	9.24716e-06	0.254917	0.254917	0.254917	0.254917	0.237316	0.237316	0.237316	0.237316	-2.03396	0.0784777	-0.13669	0.0291882	-6.89769e-05	-0.191532	-0.245852	-0.29439	0.49661	0.0189958
C20:4 c5c8c11c14 (ω6)	SBP	-0.187815	0.0188139	0.204062	0.0184736	-0.920383	1.01842	0.359091	0.310383	0.607484	0.00797607	0.00797607	0.000285961	0.000285961	-2.51229	0.0135059	0.542812	0.0360178	0.410001	0.0161505	0.161586	0.00689031	-6.12753	0.836253	3.35927	5.2273	1.03872e-08	0.404583	0.740234	0.00103214	6.86356e-07	0.267633	0.267633	0.267633	0.267633	0.250333	0.250333	0.250333	0.250333	-2.4547	0.0212091	0.665551	0.0319405	1.65748e-05	0.252358	-0.121328	-0.0316944	0.513619	0.0196464
C20:4 c5c8c11c14 (ω6)	SCORE (Log)	-0.425431	0.0435866	0.21151	0.0196191	-2.0114	2.22165	0.0465617	0.0282147	0.172942	0.0401487	0.0401487	0.0320144	0.0320144	-4.915	0.0194037	0.613471	0.0765925	0.143069	0.00588339	0.0570468	0.00243649	-34.3539	3.29804	10.7538	31.4355	1.23741e-62	0.00129297	0.04234	3.93452e-19	1.36264e-58	0.917876	0.917876	0.917876	0.917876	0.915752	0.915752	0.915752	0.915752	-5.01899	0.0161949	0.64411	0.0755495	5.11463e-05	0.268643	0.000854739	-0.027743	0.157252	0.00601505
C20:4 c5c8c11c14 (ω6)	Serum TG (Log)	-0.498757	0.0499619	0.199035	0.0180185	-2.50588	2.77281	0.013459	0.00638146	0.0692612	0.056248	0.056248	0.0489321	0.0489321	-1.35615	0.0481383	0.213087	0.0131108	0.456418	0.0179789	0.17988	0.00767037	-2.97129	2.67749	1.18461	1.70928	0.00354784	0.00839774	0.128917	0.238384	0.0898415	0.092422	0.092422	0.092422	0.092422	0.0709831	0.0709831	0.0709831	0.0709831	-1.38151	0.0481823	0.243753	0.0109957	7.54596e-05	0.132436	-0.15472	-0.119548	0.593693	0.0227093
C20:4 c5c8c11c14 (ω6)	Waist circumference	-0.111791	0.0111984	0.204591	0.0185215	-0.546412	0.604617	0.585726	0.546496	0.803584	0.0028258	0.0028258	-0.00490423	-0.00490423	-1.53024	0.0127009	0.785552	0.0158202	0.430214	0.0169467	0.169552	0.00723	-3.55692	0.749463	4.63309	2.18813	0.00052818	0.454964	0.782299	8.79789e-06	0.03049	0.193642	0.193642	0.193642	0.193642	0.174595	0.174595	0.174595	0.174595	-1.68044	0.0038167	0.922226	0.0145136	9.90322e-05	0.276401	-0.14682	-0.579031	0.466178	0.0178318
C20:4 c8c11c14c17 (ω3)	BMI (Log)	2.12314	1.44472	0.976155	0.661648	2.175	2.18352	0.0314536	0.0308068	0.181016	0.035642	0.035642	0.0281663	0.0281663	1.35709	1.40184	0.285778	0.00918515	1.1797	0.682546	0.184163	0.00796742	1.15037	2.05384	1.55176	1.15284	0.252152	0.0420432	0.303566	0.123208	0.251142	0.0688282	0.0688282	0.0688282	0.0688282	0.046832	0.046832	0.046832	0.046832	0.818541	1.24692	0.401286	0.0101254	8.90683e-05	0.207029	-0.154553	-0.722729	1.39744	0.845987
C20:4 c8c11c14c17 (ω3)	Continuous MetS score	1.89573	1.29079	0.982452	0.666332	1.92959	1.93716	0.0558702	0.0549283	0.243744	0.0284822	0.0284822	0.0208922	0.0208922	2.23506	1.39946	0.0670449	-0.00398398	1.20361	0.698172	0.18914	0.00816801	1.85696	2.00447	0.354472	-0.487754	0.0656523	0.0471639	0.317207	0.723578	0.626572	0.0309027	0.0309027	0.0309027	0.0309027	0.007829	0.007829	0.007829	0.007829	2.04842	1.35929	0.144838	-0.00637978	0.000120662	0.43076	-0.207802	-0.358274	1.62121	0.984861
C20:4 c8c11c14c17 (ω3)	DBP	1.93497	1.31668	0.979206	0.663716	1.97606	1.9838	0.0502814	0.0494011	0.229999	0.0296043	0.0296043	0.0220819	0.0220819	0.323696	1.20881	0.563096	0.0193013	1.11707	0.64631	0.174386	0.00754443	0.289773	1.87032	3.22902	2.55835	0.772463	0.0637407	0.351133	0.0015812	0.0116911	0.165076	0.165076	0.165076	0.165076	0.145353	0.145353	0.145353	0.145353	-0.0926479	0.931199	0.545183	0.0183988	4.27237e-05	0.168992	-0.117223	-0.0148898	1.54664	0.93631
C20:4 c8c11c14c17 (ω3)	HbA1c (Log)	1.50699	1.02601	0.986989	0.669348	1.52685	1.53286	0.129265	0.127779	0.373475	0.0180257	0.0180257	0.010354	0.010354	-0.956751	0.38858	-0.205649	0.0295194	1.15196	0.665049	0.180145	0.007948	-0.830543	0.584288	-1.14158	3.71407	0.407803	0.560071	0.854397	0.255795	0.000305106	0.117012	0.117012	0.117012	0.117012	0.0959887	0.0959887	0.0959887	0.0959887	-0.675437	0.443175	-0.22849	0.0223783	9.65877e-05	0.577622	-0.273818	-0.108939	1.65653	1.0031
C20:4 c8c11c14c17 (ω3)	Plasma glucose (Log)	-0.197229	-0.134292	0.996595	0.675925	-0.197903	-0.198679	0.843435	0.842829	0.937249	0.000308291	0.000308291	-0.0075018	-0.0075018	-1.38635	-0.292069	0.217166	0.0144674	1.19738	0.694559	0.188161	0.00812573	-1.15781	-0.420511	1.15415	1.78044	0.24913	0.674829	0.909677	0.250623	0.0774144	0.040909	0.040909	0.040909	0.040909	0.0180735	0.0180735	0.0180735	0.0180735	-0.722525	0.394465	0.218922	0.0144064	0.000206149	0.243829	-0.195537	0.110883	1.73034	1.05115
C20:4 c8c11c14c17 (ω3)	Plasma HDL-cholesterol	1.57362	1.07147	0.98692	0.669362	1.59447	1.60073	0.113297	0.111902	0.351162	0.0196254	0.0196254	0.0119662	0.0119662	0.0892678	0.292813	-0.90809	0.0167391	1.08721	0.630653	0.170849	0.00737809	0.082107	0.464302	-5.31517	2.26876	0.934692	0.643233	0.892499	4.68217e-07	0.024984	0.20928	0.20928	0.20928	0.20928	0.190453	0.190453	0.190453	0.190453	0.839898	1.03468	-1.05544	0.0216138	8.90115e-05	-0.0786114	0.004608	0.00825381	1.47523	0.896179
C20:4 c8c11c14c17 (ω3)	Plasma LDL-cholesterol	2.22619	1.5158	0.976978	0.662619	2.27865	2.2876	0.0243443	0.0238018	0.155396	0.0392777	0.0392777	0.0317721	0.0317721	0.358526	1.19817	0.199556	0.0225645	1.14947	0.666766	0.180632	0.00780059	0.311906	1.79699	1.10476	2.89266	0.755628	0.0747321	0.37454	0.271368	0.00450175	0.116128	0.116128	0.116128	0.116128	0.0950838	0.0950838	0.0950838	0.0950838	0.00655059	0.784652	0.269248	0.0210167	-5.62729e-05	-0.187438	-0.143333	-0.147849	1.53089	0.929993
C20:4 c8c11c14c17 (ω3)	Plasma total-cholesterol	3.38391	2.30263	0.947963	0.642539	3.56966	3.58364	0.000502842	0.000478995	0.0136035	0.0905403	0.0905403	0.0834903	0.0834903	0.776473	1.62982	-0.15961	0.0307133	1.09365	0.632757	0.170729	0.00738624	0.709986	2.57574	-0.934872	4.15818	0.479014	0.0111476	0.152838	0.351628	5.85989e-05	0.199723	0.199723	0.199723	0.199723	0.180819	0.180819	0.180819	0.180819	0.745759	1.60459	-0.171614	0.0319469	2.25231e-05	-0.131715	-0.172457	-0.22847	1.48099	0.896565
C20:4 c8c11c14c17 (ω3)	SBP	2.49573	1.69825	0.969244	0.656964	2.57492	2.585	0.0111544	0.0108493	0.0952951	0.0492492	0.0492492	0.0418791	0.0418791	-0.256238	1.3421	0.592263	0.0327858	1.0287	0.595182	0.160591	0.00694761	-0.249089	2.25495	3.68803	4.719	0.803694	0.0258487	0.239726	0.00033371	6.15643e-06	0.291949	0.291949	0.291949	0.291949	0.275223	0.275223	0.275223	0.275223	-0.117883	1.46022	0.674491	0.0309908	5.72513e-05	0.259233	-0.102005	-0.103268	1.42015	0.859736
C20:4 c8c11c14c17 (ω3)	SCORE (Log)	2.64142	1.78974	1.05275	0.710734	2.50908	2.51815	0.0134614	0.0131369	0.108667	0.0509975	0.0509975	0.0429551	0.0429551	-4.10511	0.422659	0.615163	0.0766309	0.394932	0.2278	0.0594605	0.00257258	-10.3945	1.85539	10.3457	29.7875	2.76959e-18	0.0660785	0.354081	3.60832e-18	3.55338e-56	0.912765	0.912765	0.912765	0.912765	0.910509	0.910509	0.910509	0.910509	-4.10591	0.550905	0.640838	0.0757559	7.34428e-05	0.278998	0.0158912	-0.0332764	0.445534	0.269718
C20:4 c8c11c14c17 (ω3)	Serum TG (Log)	2.51521	1.71151	0.96885	0.656697	2.59608	2.60625	0.0105228	0.010231	0.0917558	0.0500213	0.0500213	0.0426571	0.0426571	1.60831	1.61736	0.245074	0.0108287	1.1711	0.677568	0.18282	0.00790932	1.37334	2.38701	1.34052	1.36911	0.172067	0.018461	0.199098	0.182471	0.173381	0.0823603	0.0823603	0.0823603	0.0823603	0.0606837	0.0606837	0.0606837	0.0606837	0.970042	1.4027	0.229786	0.012	0.000138124	0.165383	-0.109867	-0.115433	1.67859	1.01619
C20:4 c8c11c14c17 (ω3)	Waist circumference	1.51564	1.03134	0.984961	0.667617	1.53878	1.54481	0.126307	0.124843	0.371213	0.0181634	0.0181634	0.0105523	0.0105523	0.444867	1.17075	0.827893	0.0130474	1.08547	0.628025	0.169453	0.007331	0.40984	1.86418	4.88569	1.77975	0.682614	0.0646057	0.351133	3.04395e-06	0.077508	0.211648	0.211648	0.211648	0.211648	0.193026	0.193026	0.193026	0.193026	0.577441	1.45236	0.94513	0.0123783	0.000124833	0.266871	-0.143937	-0.695494	1.27714	0.773157
C20:5 c5,c8,c11,c14,c17 (EPA) (ω3)	BMI (Log)	-0.0111657	0.204616	0.0858482	0.0833266	-0.130064	2.45558	0.896719	0.0153967	0.120518	0.044656	0.044656	0.0372502	0.0372502	-0.688321	0.185098	0.247983	0.00918519	0.449393	0.0852329	0.181572	0.00792693	-1.53167	2.17167	1.36575	1.15873	0.128092	0.0317384	0.27312	0.174431	0.248739	0.0723482	0.0723482	0.0723482	0.0723482	0.0504351	0.0504351	0.0504351	0.0504351	-1.04522	0.0586188	0.377223	0.0112989	6.86752e-05	0.210705	-0.16165	-0.604292	0.512284	0.103839
C20:5 c5,c8,c11,c14,c17 (EPA) (ω3)	Continuous MetS score	5.05472e-05	-0.000795159	0.088216	0.0856816	0.000572993	-0.0092804	0.999544	0.99261	0.996166	6.72857e-07	6.72857e-07	-0.00781182	-0.00781182	0.0010087	-0.000736733	0.000369381	-2.14454e-05	0.471434	0.0887781	0.18967	0.00827041	0.00213963	-0.00829859	0.00194749	-0.00259303	0.998296	0.993392	0.996824	0.998449	0.997935	7.46359e-07	7.46359e-07	7.46359e-07	7.46359e-07	-0.0238088	-0.0238088	-0.0238088	-0.0238088	-0.144444	-0.107351	0.118982	-0.00278191	0.000100233	0.455555	-0.187736	-0.255051	0.598287	0.120579
C20:5 c5,c8,c11,c14,c17 (EPA) (ω3)	DBP	-0.00383867	0.0703449	0.0875996	0.0850266	-0.0438206	0.827328	0.965115	0.409579	0.707777	0.00527797	0.00527797	-0.00243305	-0.00243305	-1.59094	0.0215505	0.511052	0.0223519	0.432056	0.0819446	0.174567	0.0076211	-3.68226	0.262988	2.92753	2.93289	0.000340609	0.792986	0.928055	0.00405002	0.00398521	0.142545	0.142545	0.142545	0.142545	0.12229	0.12229	0.12229	0.12229	-1.52264	0.00780571	0.528281	0.0198186	2.81212e-05	0.176406	-0.117786	0.0675075	0.56442	0.114407
C20:5 c5,c8,c11,c14,c17 (EPA) (ω3)	HbA1c (Log)	-0.010044	0.157	0.0870547	0.0845906	-0.115375	1.856	0.908328	0.0657534	0.26481	0.0262067	0.0262067	0.0185989	0.0185989	-1.48863	0.0879334	-0.2103	0.0287846	0.451422	0.0830431	0.177394	0.00789058	-3.29764	1.05889	-1.1855	3.64797	0.00126731	0.291677	0.65397	0.238052	0.000385513	0.122429	0.122429	0.122429	0.122429	0.101535	0.101535	0.101535	0.101535	-1.20719	0.159835	-0.238948	0.0209245	8.81096e-05	0.556825	-0.293386	-0.043021	0.629341	0.121049
C20:5 c5,c8,c11,c14,c17 (EPA) (ω3)	Plasma glucose (Log)	-0.00476211	0.0749129	0.0879522	0.0854254	-0.0541443	0.876939	0.956905	0.382163	0.683321	0.0059721	0.0059721	-0.00179374	-0.00179374	-0.869283	0.049658	0.238923	0.0125888	0.461417	0.0868917	0.18564	0.00809468	-1.88394	0.571493	1.28702	1.55519	0.0618772	0.568684	0.857044	0.200446	0.122409	0.0420461	0.0420461	0.0420461	0.0420461	0.0192377	0.0192377	0.0192377	0.0192377	-1.16237	0.169727	0.209248	0.0126321	0.000197673	0.22611	-0.220398	0.17228	0.629256	0.126821
C20:5 c5,c8,c11,c14,c17 (EPA) (ω3)	Plasma HDL-cholesterol	-0.0164131	0.258195	0.0850293	0.0825865	-0.193028	3.12635	0.847243	0.0021908	0.0429094	0.0709429	0.0709429	0.0636846	0.0636846	-0.163167	0.209302	-0.888864	0.0131188	0.407718	0.0767795	0.164036	0.00715264	-0.400196	2.72602	-5.41872	1.83411	0.68969	0.00732366	0.121145	2.93547e-07	0.0689965	0.25204	0.25204	0.25204	0.25204	0.234231	0.234231	0.234231	0.234231	-0.394802	0.362417	-1.07992	0.0181212	6.78269e-05	-0.11482	-0.0479585	0.15634	0.512192	0.103227
C20:5 c5,c8,c11,c14,c17 (EPA) (ω3)	Plasma LDL-cholesterol	-0.0150415	0.236618	0.0855477	0.0830899	-0.175826	2.84773	0.860709	0.00513134	0.0603021	0.0595814	0.0595814	0.0522343	0.0522343	-1.36085	0.187723	0.172305	0.0219559	0.439987	0.0828562	0.177018	0.00771873	-3.09294	2.26565	0.973372	2.8445	0.00244108	0.0251797	0.237324	0.332233	0.00519268	0.128962	0.128962	0.128962	0.128962	0.108223	0.108223	0.108223	0.108223	-1.04844	0.153553	0.251993	0.0200697	-7.07995e-05	-0.199855	-0.164671	-0.0545311	0.558217	0.112503
C20:5 c5,c8,c11,c14,c17 (EPA) (ω3)	Plasma total-cholesterol	-0.019068	0.349428	0.081913	0.079507	-0.232784	4.39493	0.816298	2.2913e-05	0.00156175	0.130232	0.130232	0.12349	0.12349	-1.53846	0.272955	-0.195414	0.0294372	0.408677	0.0775105	0.165121	0.00720872	-3.76449	3.52153	-1.18345	4.08355	0.000253958	0.000596685	0.0332288	0.23884	7.79669e-05	0.232829	0.232829	0.232829	0.232829	0.214707	0.214707	0.214707	0.214707	-1.43241	0.283117	-0.208749	0.0303193	-7.33999e-06	-0.153944	-0.208938	-0.0411168	0.527416	0.106906
C20:5 c5,c8,c11,c14,c17 (EPA) (ω3)	SBP	-0.00300999	0.055159	0.0876891	0.0851134	-0.0343257	0.648065	0.97267	0.518095	0.787541	0.00324515	0.00324515	-0.00448163	-0.00448163	-2.4421	-0.0310726	0.526731	0.037388	0.400133	0.0758901	0.161669	0.00705802	-6.10323	-0.409443	3.25808	5.29723	1.16845e-08	0.682904	0.911252	0.00143916	5.02301e-07	0.264571	0.264571	0.264571	0.264571	0.247198	0.247198	0.247198	0.247198	-2.44481	-0.0674871	0.650355	0.0344217	3.57428e-05	0.28121	-0.0923888	0.0125267	0.522291	0.105868
C20:5 c5,c8,c11,c14,c17 (EPA) (ω3)	SCORE (Log)	0.00309811	0.276547	0.0886092	0.0958765	0.0349638	2.88441	0.972168	0.00466269	0.0567516	0.0658633	0.0658633	0.0579469	0.0579469	-4.75155	0.0307648	0.597385	0.0772493	0.148371	0.0309362	0.0591676	0.00259247	-32.0248	0.994461	10.0965	29.7975	1.97084e-59	0.322068	0.681796	1.39572e-17	3.43316e-56	0.910935	0.910935	0.910935	0.910935	0.908632	0.908632	0.908632	0.908632	-4.91819	0.0364189	0.629894	0.0761154	6.42495e-05	0.279257	0.0113704	0.0208209	0.164253	0.0332939
C20:5 c5,c8,c11,c14,c17 (EPA) (ω3)	Serum TG (Log)	-0.00727648	0.133344	0.0869948	0.0844396	-0.0836427	1.57916	0.93347	0.116748	0.355883	0.0189648	0.0189648	0.0113599	0.0113599	-0.872708	0.102702	0.185848	0.0132781	0.454344	0.0861719	0.183573	0.00801426	-1.92081	1.19183	1.0124	1.65682	0.0569973	0.235551	0.611171	0.313274	0.100025	0.0517961	0.0517961	0.0517961	0.0517961	0.0293975	0.0293975	0.0293975	0.0293975	-1.2008	-0.00406532	0.204796	0.0143778	0.000116403	0.178606	-0.108631	0.00602287	0.615531	0.124767
C20:5 c5,c8,c11,c14,c17 (EPA) (ω3)	Waist circumference	-0.0115012	0.210763	0.0857257	0.0832078	-0.134163	2.53297	0.893483	0.0125082	0.104995	0.0473796	0.0473796	0.0399949	0.0399949	-1.22314	0.191392	0.801515	0.0122341	0.410251	0.0778091	0.165758	0.00723649	-2.98144	2.45977	4.83546	1.69061	0.0034398	0.0152477	0.178222	3.76963e-06	0.0933634	0.226907	0.226907	0.226907	0.226907	0.208645	0.208645	0.208645	0.208645	-1.57544	0.0851979	0.916599	0.0134895	0.000100785	0.268957	-0.154431	-0.554696	0.470276	0.0953243
C22	BMI (Log)	-0.285063	-0.175545	0.98265	0.602714	-0.290096	-0.291258	0.772209	0.771322	0.913366	0.000657172	0.000657172	-0.00708967	-0.00708967	-1.42072	-0.303529	0.209207	0.0140869	1.15835	0.611798	0.186097	0.00800314	-1.22649	-0.496127	1.12418	1.76018	0.222282	0.620663	0.886512	0.263056	0.0807854	0.0397607	0.0397607	0.0397607	0.0397607	0.0170779	0.0170779	0.0170779	0.0170779	-2.20791	-0.629387	0.351046	0.0136195	7.32995e-05	0.22335	-0.143298	-0.606225	1.17784	0.610331
C22	Continuous MetS score	0.0568469	0.0349885	0.985754	0.604293	0.0576685	0.0578999	0.954103	0.953919	0.981928	2.61899e-05	2.61899e-05	-0.00778611	-0.00778611	0.0681055	0.0377737	0.00196879	-0.000142869	1.19353	0.626478	0.190737	0.00824127	0.0570623	0.0602954	0.010322	-0.0173358	0.954586	0.952016	0.977455	0.991781	0.986196	2.90524e-05	2.90524e-05	2.90524e-05	2.90524e-05	-0.0237798	-0.0237798	-0.0237798	-0.0237798	-0.130518	-0.051732	0.115673	-0.00416178	9.92041e-05	0.4427	-0.203423	-0.237688	1.388	0.713746
C22	DBP	0.993969	0.612098	0.979038	0.600499	1.01525	1.01932	0.311887	0.309961	0.607484	0.00798996	0.00798996	0.000299959	0.000299959	-0.759549	0.489514	0.528489	0.0215187	1.09181	0.576652	0.175406	0.00754337	-0.695679	0.84889	3.01294	2.85266	0.487901	0.39754	0.733607	0.00312364	0.00506313	0.146919	0.146919	0.146919	0.146919	0.126767	0.126767	0.126767	0.126767	-1.53702	-0.00348539	0.528358	0.0199445	2.82773e-05	0.177448	-0.116699	0.0662382	1.30286	0.675112
C22	HbA1c (Log)	1.86261	1.14773	0.97149	0.596231	1.91727	1.92497	0.0574315	0.0564514	0.247262	0.0281349	0.0281349	0.0205422	0.0205422	-0.357584	0.702414	-0.193362	0.0288432	1.10821	0.584855	0.178513	0.00782919	-0.322667	1.20101	-1.08318	3.68406	0.747483	0.232002	0.610079	0.280796	0.000339418	0.124641	0.124641	0.124641	0.124641	0.103799	0.103799	0.103799	0.103799	-0.0203985	0.770012	-0.20135	0.021449	8.57878e-05	0.573797	-0.286085	-0.0798697	1.38537	0.715292
C22	Plasma glucose (Log)	1.48559	0.91436	0.976911	0.598873	1.5207	1.5268	0.130801	0.129277	0.375343	0.0178862	0.0178862	0.0102134	0.0102134	0.536684	0.829568	0.26362	0.0113207	1.16119	0.609505	0.18557	0.008018	0.462183	1.36105	1.4206	1.41191	0.644747	0.175927	0.533886	0.157904	0.160441	0.0534788	0.0534788	0.0534788	0.0534788	0.0309426	0.0309426	0.0309426	0.0309426	0.682826	1.14218	0.258512	0.0122248	0.000192476	0.237031	-0.210162	0.133333	1.44945	0.745347
C22	Plasma HDL-cholesterol	2.85426	1.75676	0.952668	0.584011	2.99607	3.00809	0.00328495	0.00316606	0.0490451	0.0660249	0.0660249	0.0587282	0.0587282	1.84077	1.26335	-0.872427	0.0140273	1.04037	0.546087	0.166261	0.00718373	1.76933	2.31346	-5.24732	1.95265	0.0792575	0.0223174	0.224994	6.34003e-07	0.0530781	0.240201	0.240201	0.240201	0.240201	0.222111	0.222111	0.222111	0.222111	1.45907	1.25415	-1.02393	0.0201439	6.43545e-05	-0.0809945	-0.00982733	0.0860202	1.23358	0.634341
C22	Plasma LDL-cholesterol	0.771888	0.475087	0.983384	0.602841	0.784931	0.788081	0.433944	0.432106	0.7312	0.00482869	0.00482869	-0.00294609	-0.00294609	-1.30961	0.138893	0.148022	0.0255547	1.13615	0.59636	0.181568	0.00784507	-1.15268	0.232902	0.815244	3.25742	0.251225	0.816216	0.939822	0.416471	0.00144493	0.0938662	0.0938662	0.0938662	0.0938662	0.0722916	0.0722916	0.0722916	0.0722916	-0.660562	0.305582	0.266342	0.021478	-7.08179e-05	-0.183521	-0.145413	-0.0818775	1.30099	0.669001
C22	Plasma total-cholesterol	2.01789	1.24264	0.966653	0.592902	2.08751	2.09587	0.0388101	0.0380484	0.199776	0.0329302	0.0329302	0.0254336	0.0254336	-0.629225	0.691393	-0.204957	0.0336189	1.07851	0.569628	0.17327	0.0074515	-0.58342	1.21376	-1.18288	4.5117	0.560645	0.227091	0.6037	0.239067	1.44662e-05	0.167573	0.167573	0.167573	0.167573	0.14791	0.14791	0.14791	0.14791	-0.140299	0.910615	-0.159946	0.0325204	-7.61676e-06	-0.124478	-0.187039	-0.100222	1.24893	0.647165
C22	SBP	0.659461	0.406104	0.981243	0.601851	0.672067	0.674759	0.502743	0.501037	0.777281	0.00351704	0.00351704	-0.00420764	-0.00420764	-2.28315	0.0715679	0.534103	0.03651	1.01433	0.535729	0.162958	0.00700804	-2.2509	0.13359	3.27754	5.20972	0.026111	0.893938	0.961661	0.00135077	7.42128e-07	0.263703	0.263703	0.263703	0.263703	0.246311	0.246311	0.246311	0.246311	-2.70497	-0.189707	0.639935	0.0338347	3.56522e-05	0.273967	-0.098071	0.026271	1.2076	0.625749
C22	SCORE (Log)	1.69579	1.04294	1.01094	0.619242	1.67744	1.68421	0.096104	0.0947839	0.314838	0.0234745	0.0234745	0.0151988	0.0151988	-4.28119	0.292162	0.610507	0.0771712	0.3645	0.193032	0.0596193	0.00253764	-11.7454	1.51355	10.2401	30.4106	1.82403e-21	0.132861	0.479651	6.40332e-18	4.21819e-57	0.911915	0.911915	0.911915	0.911915	0.909637	0.909637	0.909637	0.909637	-4.4382	0.296584	0.644131	0.0759894	6.31868e-05	0.281611	0.011156	0.0109573	0.376949	0.195327
C22	Serum TG (Log)	0.460326	0.283475	0.98213	0.602395	0.468702	0.470579	0.640074	0.638736	0.845693	0.00171368	0.00171368	-0.00602497	-0.00602497	-0.76102	0.128211	0.17674	0.0152045	1.15729	0.611237	0.185926	0.00799579	-0.657587	0.209758	0.95059	1.90156	0.511994	0.834193	0.948318	0.343618	0.0594941	0.0415228	0.0415228	0.0415228	0.0415228	0.0188816	0.0188816	0.0188816	0.0188816	-0.656941	0.308559	0.218362	0.0136128	0.000114566	0.175609	-0.114379	0.00281971	1.41948	0.735544
C22	Waist circumference	-0.466161	-0.287068	0.982109	0.602382	-0.474653	-0.476554	0.635837	0.634486	0.843342	0.0017574	0.0017574	-0.00598091	-0.00598091	-1.89625	-0.265644	0.763437	0.0171736	1.0629	0.561381	0.170761	0.00734362	-1.78404	-0.473197	4.47078	2.33857	0.0768058	0.636885	0.889345	1.70739e-05	0.0209195	0.191502	0.191502	0.191502	0.191502	0.172403	0.172403	0.172403	0.172403	-2.13812	-0.270125	0.907148	0.0153925	0.000103816	0.282178	-0.138648	-0.565627	1.08879	0.564188
C22:5 c7,c10,c13,c16,c19 (DPA) (ω3)	BMI (Log)	0.39162	0.248299	0.324521	0.198192	1.20676	1.25282	0.229731	0.212538	0.49548	0.0120208	0.0120208	0.00436205	0.00436205	-0.529181	0.157961	0.23095	0.0111683	0.654009	0.208771	0.184482	0.00830471	-0.809133	0.756622	1.25189	1.34481	0.419952	0.450678	0.780074	0.212912	0.181082	0.042217	0.042217	0.042217	0.042217	0.0195922	0.0195922	0.0195922	0.0195922	-1.25743	-0.0663754	0.378962	0.0128982	6.99985e-05	0.218698	-0.154763	-0.59004	0.706954	0.220656
C22:5 c7,c10,c13,c16,c19 (DPA) (ω3)	Continuous MetS score	0.481815	0.306449	0.325175	0.199238	1.48171	1.53811	0.140875	0.126491	0.372937	0.0181472	0.0181472	0.0104765	0.0104765	0.775367	0.343225	0.0232324	-0.00446431	0.662035	0.212174	0.187742	0.00842697	1.17119	1.61766	0.123747	-0.529764	0.243734	0.108237	0.442231	0.901713	0.597208	0.020346	0.020346	0.020346	0.020346	-0.00297907	-0.00297907	-0.00297907	-0.00297907	0.5648	0.271863	0.12023	-0.00707479	9.82392e-05	0.441404	-0.203397	-0.338506	0.815523	0.255431
C22:5 c7,c10,c13,c16,c19 (DPA) (ω3)	DBP	0.870951	0.552209	0.316634	0.193376	2.75065	2.85562	0.00680321	0.00500735	0.0593512	0.0594554	0.0594554	0.0521644	0.0521644	-0.665534	0.41475	0.531773	0.0172964	0.608145	0.194131	0.171544	0.00772232	-1.09437	2.13645	3.09991	2.2398	0.275865	0.0345609	0.280057	0.00238459	0.026843	0.171843	0.171843	0.171843	0.171843	0.15228	0.15228	0.15228	0.15228	-0.703721	0.365886	0.528526	0.016002	2.65961e-05	0.175305	-0.112167	-0.0667326	0.768526	0.239874
C22:5 c7,c10,c13,c16,c19 (DPA) (ω3)	HbA1c (Log)	0.810901	0.516001	0.320322	0.196389	2.53152	2.62745	0.0125672	0.00965395	0.089634	0.0511735	0.0511735	0.0437608	0.0437608	-0.89457	0.30478	-0.204263	0.0267713	0.62837	0.199547	0.176565	0.00806518	-1.42364	1.52736	-1.15687	3.31936	0.157023	0.129177	0.472355	0.249515	0.00118011	0.130714	0.130714	0.130714	0.130714	0.110017	0.110017	0.110017	0.110017	-0.391013	0.440825	-0.232725	0.0187492	8.96773e-05	0.572362	-0.265982	-0.229778	0.830635	0.255501
C22:5 c7,c10,c13,c16,c19 (DPA) (ω3)	Plasma glucose (Log)	0.674316	0.428886	0.322281	0.197465	2.09232	2.17196	0.0383849	0.0317018	0.184999	0.0355448	0.0355448	0.02801	0.02801	-0.0981834	0.36473	0.255229	0.00893903	0.647622	0.207555	0.183654	0.00824351	-0.151606	1.75727	1.38972	1.08437	0.87974	0.0813006	0.388933	0.167063	0.28027	0.0625383	0.0625383	0.0625383	0.0625383	0.0402177	0.0402177	0.0402177	0.0402177	-0.171815	0.520397	0.215692	0.00967916	0.000198616	0.245559	-0.193061	-0.0461953	0.850247	0.266307
C22:5 c7,c10,c13,c16,c19 (DPA) (ω3)	Plasma HDL-cholesterol	0.651359	0.414285	0.322678	0.197708	2.0186	2.09543	0.0456179	0.0381029	0.199776	0.0331657	0.0331657	0.0256123	0.0256123	0.236033	0.272433	-0.903962	0.0140508	0.590452	0.189232	0.167442	0.0075158	0.39975	1.43968	-5.39867	1.86951	0.690017	0.152439	0.507893	3.21454e-07	0.0638733	0.220746	0.220746	0.220746	0.220746	0.202192	0.202192	0.202192	0.202192	0.199874	0.42709	-1.07222	0.0188282	7.14318e-05	-0.0711864	0.00855868	-0.057885	0.730789	0.228892
C22:5 c7,c10,c13,c16,c19 (DPA) (ω3)	Plasma LDL-cholesterol	1.11806	0.711122	0.31172	0.190994	3.58675	3.72326	0.000475043	0.000293521	0.00893143	0.0977191	0.0977191	0.0906701	0.0906701	-0.277187	0.566284	0.180099	0.0186392	0.617085	0.197768	0.174994	0.00785481	-0.449188	2.86337	1.02917	2.37297	0.654067	0.0049111	0.100441	0.305372	0.0191579	0.14886	0.14886	0.14886	0.14886	0.128595	0.128595	0.128595	0.128595	-0.249879	0.42689	0.257435	0.0178483	-6.9844e-05	-0.182125	-0.140058	-0.235992	0.756796	0.237037
C22:5 c7,c10,c13,c16,c19 (DPA) (ω3)	Plasma total-cholesterol	1.49902	0.950425	0.296346	0.180985	5.05835	5.25139	1.42039e-06	6.04811e-07	0.00010306	0.176125	0.176125	0.169738	0.169738	-0.161079	0.732367	-0.191923	0.0257006	0.578457	0.184654	0.16317	0.00734534	-0.278463	3.96616	-1.17622	3.49889	0.78111	0.000121312	0.00939613	0.241708	0.000644796	0.250724	0.250724	0.250724	0.250724	0.233024	0.233024	0.233024	0.233024	-0.215809	0.670903	-0.200314	0.0273821	-5.45076e-06	-0.121069	-0.163239	-0.33249	0.720236	0.224802
C22:5 c7,c10,c13,c16,c19 (DPA) (ω3)	SBP	0.819359	0.519498	0.317783	0.194077	2.57836	2.67676	0.0110495	0.00839944	0.0825802	0.0526202	0.0526202	0.0452761	0.0452761	-1.84242	0.247258	0.545273	0.0334037	0.569332	0.181741	0.160596	0.00722946	-3.2361	1.3605	3.39531	4.62049	0.00154541	0.176082	0.533886	0.000915306	9.26765e-06	0.274178	0.274178	0.274178	0.274178	0.257033	0.257033	0.257033	0.257033	-1.8293	0.240601	0.648359	0.0308148	3.3474e-05	0.271059	-0.0982572	-0.0635296	0.717051	0.223808
C22:5 c7,c10,c13,c16,c19 (DPA) (ω3)	SCORE (Log)	1.39685	0.872254	0.3271	0.197255	4.2704	4.42197	3.96833e-05	2.18885e-05	0.00155408	0.142154	0.142154	0.134884	0.134884	-4.37371	0.175633	0.604473	0.0754456	0.211585	0.0670896	0.057812	0.00261887	-20.6712	2.61788	10.4558	28.8085	1.06252e-40	0.0100276	0.142706	1.98468e-18	1.08491e-54	0.915187	0.915187	0.915187	0.915187	0.912993	0.912993	0.912993	0.912993	-4.54212	0.183423	0.630982	0.0746932	6.40516e-05	0.282924	0.0184674	-0.0519442	0.219621	0.0685487
C22:5 c7,c10,c13,c16,c19 (DPA) (ω3)	Serum TG (Log)	0.730738	0.46331	0.319584	0.195177	2.28653	2.37379	0.0238529	0.0190815	0.139549	0.0418531	0.0418531	0.0344256	0.0344256	-0.120099	0.377988	0.193029	0.0105061	0.645869	0.206173	0.182185	0.00820134	-0.18595	1.83335	1.05952	1.28102	0.852781	0.0690916	0.361141	0.291375	0.20252	0.0659123	0.0659123	0.0659123	0.0659123	0.0438473	0.0438473	0.0438473	0.0438473	-0.633686	0.248936	0.204684	0.0116394	0.000115202	0.176639	-0.106043	-0.083732	0.844414	0.26356
C22:5 c7,c10,c13,c16,c19 (DPA) (ω3)	Waist circumference	0.429878	0.272555	0.324116	0.197945	1.32631	1.37692	0.187081	0.170921	0.438177	0.0144842	0.0144842	0.00684452	0.00684452	-1.05718	0.163949	0.783938	0.0142764	0.599683	0.19143	0.169158	0.00761487	-1.7629	0.856444	4.63437	1.87481	0.0803234	0.393365	0.732518	8.75165e-06	0.0631159	0.194727	0.194727	0.194727	0.194727	0.175705	0.175705	0.175705	0.175705	-1.62815	0.0166431	0.919131	0.0145977	0.000102194	0.27992	-0.143003	-0.575077	0.650922	0.203167
C22:6 c4,c7,c10,c13,c16,c19 (DHA) (ω3)	BMI (Log)	-0.167036	0.0501064	0.147138	0.0355863	-1.13523	1.40803	0.258384	0.161529	0.4274	0.0151359	0.0151359	0.00750127	0.00750127	-0.929369	0.0442806	0.253403	0.0109668	0.446292	0.0364745	0.185273	0.00802501	-2.08242	1.21402	1.36773	1.36658	0.0393107	0.226994	0.6037	0.173812	0.174171	0.0489367	0.0489367	0.0489367	0.0489367	0.0264707	0.0264707	0.0264707	0.0264707	-1.1146	0.0110422	0.383834	0.0117016	6.95297e-05	0.217414	-0.159361	-0.623203	0.501621	0.0395662
C22:6 c4,c7,c10,c13,c16,c19 (DHA) (ω3)	Continuous MetS score	-0.100425	0.0298927	0.149534	0.0360274	-0.671589	0.829722	0.503056	0.408241	0.706954	0.00534965	0.00534965	-0.00242106	-0.00242106	-0.0333074	0.0319899	0.0251062	-0.00161384	0.463046	0.0375283	0.190804	0.00823971	-0.0719309	0.852423	0.131581	-0.195862	0.942771	0.395597	0.733607	0.895526	0.845034	0.00573399	0.00573399	0.00573399	0.00573399	-0.017939	-0.017939	-0.017939	-0.017939	-0.0669666	0.0289746	0.13258	-0.00544223	9.89288e-05	0.440486	-0.22059	-0.263222	0.589432	0.0461889
C22:6 c4,c7,c10,c13,c16,c19 (DHA) (ω3)	DBP	-0.218148	0.0654386	0.146338	0.0353928	-1.49071	1.84892	0.13848	0.0667581	0.266407	0.025816	0.025816	0.0182642	0.0182642	-1.66412	0.0566778	0.548336	0.0198736	0.419385	0.0342754	0.174103	0.00754117	-3.96799	1.6536	3.1495	2.63535	0.000120486	0.100679	0.43432	0.00203939	0.00945204	0.160161	0.160161	0.160161	0.160161	0.140322	0.140322	0.140322	0.140322	-1.59244	0.0940232	0.569983	0.0158252	2.68319e-05	0.169758	-0.163001	-0.0108597	0.538113	0.0424446
C22:6 c4,c7,c10,c13,c16,c19 (DHA) (ω3)	HbA1c (Log)	-0.153169	0.0456803	0.14849	0.0357811	-1.03151	1.27666	0.304246	0.204034	0.483552	0.0125732	0.0125732	0.0048589	0.0048589	-1.59218	0.0138467	-0.213469	0.0299353	0.446771	0.0352233	0.179501	0.00792115	-3.56376	0.393112	-1.18924	3.77916	0.000517161	0.694901	0.912808	0.236582	0.000241642	0.115704	0.115704	0.115704	0.115704	0.0946498	0.0946498	0.0946498	0.0946498	-1.37348	0.0225824	-0.226627	0.0221058	8.92725e-05	0.580092	-0.284796	-0.0888885	0.625899	0.0463391
C22:6 c4,c7,c10,c13,c16,c19 (DHA) (ω3)	Plasma glucose (Log)	0.00265281	-0.000789637	0.149935	0.0361241	0.017693	-0.021859	0.985911	0.982594	0.993085	3.73293e-06	3.73293e-06	-0.00780874	-0.00780874	-0.91068	-0.00873395	0.224335	0.0140741	0.455	0.0368761	0.187488	0.00809652	-2.0015	-0.236846	1.19653	1.73829	0.0474871	0.813161	0.938204	0.233736	0.0846019	0.0399904	0.0399904	0.0399904	0.0399904	0.017133	0.017133	0.017133	0.017133	-1.33087	0.00258673	0.2124	0.0149104	0.000199831	0.247004	-0.195941	0.143485	0.624542	0.0489401
C22:6 c4,c7,c10,c13,c16,c19 (DHA) (ω3)	Plasma HDL-cholesterol	-0.250414	0.0745385	0.147421	0.0355183	-1.69863	2.09859	0.0918177	0.037818	0.199776	0.0332625	0.0332625	0.0257099	0.0257099	-0.420853	0.0390777	-0.891942	0.0156388	0.411053	0.0333143	0.169379	0.0073145	-1.02384	1.173	-5.26595	2.13806	0.307871	0.243008	0.615322	5.8352e-07	0.0344426	0.216483	0.216483	0.216483	0.216483	0.197828	0.197828	0.197828	0.197828	-0.825717	0.0803403	-1.03508	0.0200058	7.25844e-05	-0.0747383	-0.0382283	0.0303707	0.525216	0.0411568
C22:6 c4,c7,c10,c13,c16,c19 (DHA) (ω3)	Plasma LDL-cholesterol	-0.440653	0.131165	0.142004	0.0342133	-3.1031	3.83375	0.00235723	0.000196991	0.00658182	0.102999	0.102999	0.0959907	0.0959907	-1.68264	0.117747	0.233191	0.02014	0.422775	0.0342644	0.17421	0.00752309	-3.97999	3.43643	1.33856	2.67709	0.000115646	0.000798988	0.0332288	0.183123	0.00841504	0.171157	0.171157	0.171157	0.171157	0.151423	0.151423	0.151423	0.151423	-1.30722	0.114209	0.311825	0.0176749	-6.86245e-05	-0.187729	-0.20608	-0.177001	0.533251	0.0417864
C22:6 c4,c7,c10,c13,c16,c19 (DHA) (ω3)	Plasma total-cholesterol	-0.565858	0.169743	0.134774	0.0325959	-4.19857	5.20749	4.96906e-05	7.35659e-07	0.000104649	0.173701	0.173701	0.167296	0.167296	-1.95835	0.138879	-0.135076	0.028229	0.39194	0.0320324	0.162709	0.00704767	-4.99656	4.33557	-0.830167	4.00543	1.88966e-06	2.93165e-05	0.00356823	0.408002	0.000104736	0.266484	0.266484	0.266484	0.266484	0.249157	0.249157	0.249157	0.249157	-1.83014	0.149093	-0.134579	0.0280772	-4.66493e-06	-0.129341	-0.244984	-0.210935	0.497861	0.0392697
C22:6 c4,c7,c10,c13,c16,c19 (DHA) (ω3)	SBP	-0.200777	0.060228	0.146635	0.0354645	-1.36924	1.69826	0.173305	0.0918689	0.311222	0.0218684	0.0218684	0.014286	0.014286	-2.44035	0.0367831	0.557277	0.034784	0.390673	0.0319289	0.162183	0.0070249	-6.24653	1.15203	3.43609	4.95153	5.81785e-09	0.251473	0.621709	0.000798082	2.29517e-06	0.271216	0.271216	0.271216	0.271216	0.254001	0.254001	0.254001	0.254001	-2.411	0.0576934	0.673797	0.0308794	3.36917e-05	0.267748	-0.129651	-0.0233998	0.50628	0.0399337
C22:6 c4,c7,c10,c13,c16,c19 (DHA) (ω3)	SCORE (Log)	-0.347496	0.108086	0.149151	0.0373248	-2.32983	2.89583	0.021515	0.00450735	0.0552571	0.0663511	0.0663511	0.0584388	0.0584388	-4.80206	0.0283358	0.609089	0.0763846	0.140828	0.011798	0.0582375	0.00253502	-34.0988	2.40174	10.4587	30.1317	2.71976e-62	0.0179051	0.195639	1.95405e-18	1.09028e-56	0.914431	0.914431	0.914431	0.914431	0.912218	0.912218	0.912218	0.912218	-4.97601	0.0293569	0.643924	0.0753819	6.44393e-05	0.281592	0.00172768	-0.00936499	0.157024	0.0123855
C22:6 c4,c7,c10,c13,c16,c19 (DHA) (ω3)	Serum TG (Log)	-0.236611	0.0709773	0.145996	0.03531	-1.62067	2.01012	0.10753	0.0465039	0.222172	0.0303711	0.0303711	0.0228546	0.0228546	-1.04021	0.0631169	0.216279	0.0122573	0.442835	0.0361919	0.183838	0.00796284	-2.34897	1.74395	1.17647	1.53932	0.0203687	0.0835879	0.388933	0.241609	0.126215	0.063615	0.063615	0.063615	0.063615	0.0414956	0.0414956	0.0414956	0.0414956	-1.21959	0.03532	0.220254	0.0127719	0.000115797	0.1752	-0.126538	-0.0222386	0.600178	0.04734
C22:6 c4,c7,c10,c13,c16,c19 (DHA) (ω3)	Waist circumference	-0.102783	0.0308321	0.147839	0.0357558	-0.695232	0.862296	0.488161	0.390125	0.691032	0.00573096	0.00573096	-0.00197655	-0.00197655	-1.46046	0.0321629	0.797428	0.0147865	0.410364	0.0335382	0.170358	0.00737897	-3.55893	0.958994	4.6809	2.00387	0.000524523	0.339384	0.694531	7.21646e-06	0.0472118	0.195899	0.195899	0.195899	0.195899	0.176904	0.176904	0.176904	0.176904	-1.67535	0.014631	0.925584	0.0141369	0.000102048	0.278824	-0.150408	-0.581021	0.461453	0.0363979
Sum of C15 and C17	Plasma total-cholesterol	1.65703	0.786199	0.384927	0.178465	4.30478	4.40533	3.27866e-05	2.19783e-05	0.001481	0.130769	0.130769	0.12403	0.12403	-0.264005	0.575254	-0.169627	0.0282956	0.633912	0.179032	0.167201	0.00739982	-0.41647	3.21314	-1.01451	3.82383	0.677769	0.00166424	0.0511535	0.312267	0.000204906	0.221226	0.221226	0.221226	0.221226	0.20283	0.20283	0.20283	0.20283	0.383032	0.790671	-0.144868	0.0251453	1.73805e-05	-0.0203584	-0.135826	-0.388097	0.729265	0.200304
Sum of C15 and C17	Plasma HDL-cholesterol	0.648294	0.308367	0.411262	0.191176	1.57635	1.613	0.117413	0.109207	0.347243	0.0199214	0.0199214	0.0122645	0.0122645	-0.0659238	0.115894	-0.907816	0.0161812	0.638423	0.18142	0.169531	0.00747575	-0.10326	0.638815	-5.35487	2.16449	0.917921	0.524103	0.819847	3.91717e-07	0.0323124	0.210484	0.210484	0.210484	0.210484	0.191686	0.191686	0.191686	0.191686	-0.354112	0.150565	-1.06368	0.0215065	7.66341e-05	-0.0508935	0.0122623	0.0415204	0.774928	0.214301
Sum of C15 and C17	Plasma LDL-cholesterol	1.31552	0.625737	0.398018	0.185019	3.30518	3.38201	0.00123157	0.000954871	0.0223058	0.0820293	0.0820293	0.0748577	0.0748577	-0.17463	0.512063	0.205314	0.0198297	0.664995	0.188971	0.176587	0.0077869	-0.262604	2.70974	1.16268	2.54654	0.793285	0.00767153	0.123483	0.247157	0.0120835	0.143395	0.143395	0.143395	0.143395	0.123	0.123	0.123	0.123	0.54465	0.664108	0.308005	0.0147282	-5.02846e-05	-0.0971009	-0.119771	-0.334811	0.764085	0.211303
Sum of C15 and C17	Waist circumference	-0.548224	-0.260112	0.409902	0.190044	-1.33745	-1.36869	0.183429	0.173475	0.438568	0.014314	0.014314	0.00667298	0.00667298	-2.39293	-0.351367	0.735305	0.0208441	0.636969	0.179895	0.168007	0.00743551	-3.75675	-1.95317	4.37662	2.80332	0.000261121	0.0529983	0.3258	2.49074e-05	0.0058522	0.213695	0.213695	0.213695	0.213695	0.195121	0.195121	0.195121	0.195121	-2.10074	-0.162559	0.907726	0.0167198	9.82021e-05	0.260108	-0.150578	-0.507486	0.677401	0.186059
Sum of C15 and C17	SBP	0.781677	0.370877	0.406816	0.188614	1.92145	1.96633	0.0568807	0.0514073	0.238269	0.0291004	0.0291004	0.021574	0.021574	-1.94476	0.169491	0.550039	0.034588	0.61412	0.173442	0.161981	0.00716878	-3.16674	0.97722	3.39571	4.82481	0.00193067	0.330318	0.682449	0.000914084	3.94379e-06	0.269096	0.269096	0.269096	0.269096	0.251831	0.251831	0.251831	0.251831	-1.66061	0.266335	0.667035	0.0302185	4.12309e-05	0.305067	-0.0892065	-0.0769527	0.747144	0.205215
Sum of C15 and C17	DBP	0.600308	0.284824	0.40931	0.18977	1.46664	1.50089	0.144909	0.135827	0.387352	0.017163	0.017163	0.00954407	0.00954407	-1.12253	0.179942	0.528112	0.0205844	0.662938	0.18723	0.174857	0.00773866	-1.69326	0.961076	3.02025	2.65994	0.0928571	0.33834	0.688234	0.00305424	0.00882297	0.148273	0.148273	0.148273	0.148273	0.128153	0.128153	0.128153	0.128153	-0.779774	0.280725	0.548208	0.0165809	3.5282e-05	0.2118	-0.104036	-0.0400878	0.806013	0.221384
Sum of C15 and C17	Continuous MetS score	0.0153673	0.00730958	0.415418	0.193108	0.0369923	0.0378523	0.970549	0.969864	0.986344	1.11936e-05	1.11936e-05	-0.00780122	-0.00780122	0.0242949	0.00836654	0.00151124	-0.000136991	0.718498	0.204175	0.190794	0.00841339	0.0338134	0.0409773	0.00792079	-0.0162825	0.973079	0.967379	0.985377	0.993693	0.987035	1.35261e-05	1.35261e-05	1.35261e-05	1.35261e-05	-0.0237957	-0.0237957	-0.0237957	-0.0237957	0.536186	0.219278	0.135768	-0.00676312	0.000105002	0.469881	-0.197053	-0.322857	0.852497	0.235752
Sum of C15 and C17	Serum TG (Log)	0.522806	0.248052	0.410172	0.190169	1.2746	1.30438	0.204741	0.194428	0.464085	0.0130174	0.0130174	0.00536639	0.00536639	-0.525777	0.167946	0.190134	0.0134533	0.701396	0.198091	0.185001	0.00818759	-0.749615	0.847823	1.02775	1.64314	0.454873	0.398132	0.72659	0.306022	0.102828	0.0465869	0.0465869	0.0465869	0.0465869	0.0240653	0.0240653	0.0240653	0.0240653	-0.279855	0.342571	0.228709	0.0102214	0.000124905	0.220033	-0.0936423	-0.12299	0.877086	0.240906
Sum of C15 and C17	HbA1c (Log)	0.467438	0.222154	0.411653	0.191162	1.13551	1.16212	0.258282	0.247348	0.531358	0.0104409	0.0104409	0.00270993	0.00270993	-1.5694	0.00302009	-0.223306	0.0305832	0.683701	0.190997	0.179064	0.00807481	-2.29545	0.0158123	-1.24707	3.78748	0.0233602	0.987409	0.992508	0.214684	0.000234499	0.114622	0.114622	0.114622	0.114622	0.0935412	0.0935412	0.0935412	0.0935412	-1.02463	0.123281	-0.228497	0.021562	9.23999e-05	0.598051	-0.268419	-0.117166	0.888834	0.23729
Sum of C15 and C17	Plasma glucose (Log)	0.397365	0.18901	0.413863	0.192385	0.960136	0.982456	0.338797	0.327728	0.615413	0.00748435	0.00748435	-0.000269681	-0.000269681	-0.567254	0.131088	0.24712	0.0120785	0.702946	0.199755	0.186665	0.00823129	-0.806966	0.656242	1.32387	1.46738	0.421207	0.512865	0.810956	0.187943	0.144763	0.0428345	0.0428345	0.0428345	0.0428345	0.0200448	0.0200448	0.0200448	0.0200448	-0.799303	0.201564	0.227578	0.0127383	0.000205461	0.272567	-0.187963	0.0679412	0.902409	0.249555
Sum of C15 and C17	BMI (Log)	-0.582847	-0.27654	0.409514	0.189865	-1.42326	-1.45651	0.157074	0.147682	0.404911	0.016179	0.016179	0.00855253	0.00855253	-1.95793	-0.390391	0.178302	0.0181427	0.693826	0.195953	0.183004	0.00809921	-2.82193	-1.99227	0.974304	2.24006	0.00554228	0.0484861	0.320098	0.331758	0.0268256	0.0670569	0.0670569	0.0670569	0.0670569	0.0450189	0.0450189	0.0450189	0.0450189	-1.776	-0.249887	0.361433	0.0151715	6.34441e-05	0.18771	-0.165255	-0.519547	0.733041	0.201341
Sum of C15 and C17	SCORE (Log)	1.16199	0.552067	0.404956	0.187747	2.86943	2.94049	0.00487406	0.00394433	0.0508122	0.0682724	0.0682724	0.0603764	0.0603764	-4.55482	0.0855493	0.605183	0.0768552	0.219957	0.0611158	0.0592841	0.00260619	-20.7078	1.39979	10.2082	29.4894	9.03516e-41	0.164245	0.519692	7.61361e-18	9.97021e-56	0.911668	0.911668	0.911668	0.911668	0.909383	0.909383	0.909383	0.909383	-4.5461	0.153492	0.641744	0.0748308	6.87253e-05	0.302782	0.0231219	-0.0434183	0.230969	0.0634392
Sum of C15, C17, and C16:1 t9	Plasma HDL-cholesterol	0.535753	0.281887	0.338588	0.172147	1.58232	1.63747	0.116045	0.103988	0.334996	0.020518	0.020518	0.0128658	0.0128658	-0.154015	0.0872074	-0.908122	0.0163659	0.589465	0.164435	0.17018	0.00750716	-0.26128	0.530344	-5.33623	2.18004	0.794303	0.596807	0.86648	4.25989e-07	0.0311132	0.209691	0.209691	0.209691	0.209691	0.190874	0.190874	0.190874	0.190874	-0.446517	0.121694	-1.06269	0.0216429	7.61938e-05	-0.0543292	0.0133869	0.0492232	0.7267	0.198371
Sum of C15, C17, and C16:1 t9	Plasma LDL-cholesterol	1.08164	0.569105	0.327498	0.166509	3.30274	3.41787	0.00124147	0.000846744	0.0203219	0.0836317	0.0836317	0.0764726	0.0764726	-0.344784	0.470605	0.217554	0.0194732	0.613169	0.171048	0.177024	0.00780905	-0.562298	2.7513	1.22895	2.49367	0.574912	0.00681143	0.116086	0.22138	0.0139387	0.144851	0.144851	0.144851	0.144851	0.12449	0.12449	0.12449	0.12449	0.33992	0.618281	0.321282	0.0142827	-4.97021e-05	-0.101844	-0.110801	-0.334591	0.715594	0.19534
Sum of C15, C17, and C16:1 t9	Waist circumference	-0.450587	-0.236323	0.337585	0.171066	-1.33474	-1.38147	0.184313	0.169521	0.434326	0.0145787	0.0145787	0.00693973	0.00693973	-2.24297	-0.309843	0.729088	0.0209138	0.588151	0.162984	0.168634	0.00747086	-3.81359	-1.90107	4.3235	2.79938	0.000212671	0.0595591	0.339869	3.07499e-05	0.00591994	0.212486	0.212486	0.212486	0.212486	0.193884	0.193884	0.193884	0.193884	-2.04583	-0.149262	0.904788	0.016807	9.81454e-05	0.261561	-0.152767	-0.508454	0.634689	0.171996
Sum of C15, C17, and C16:1 t9	SBP	0.600304	0.314847	0.335644	0.170083	1.78851	1.85114	0.0760404	0.0664365	0.266965	0.0258763	0.0258763	0.018325	0.018325	-2.05129	0.136394	0.551121	0.0347422	0.567065	0.15714	0.162588	0.00720301	-3.61738	0.867978	3.38968	4.82328	0.000428014	0.387043	0.722921	0.000932707	3.96946e-06	0.267943	0.267943	0.267943	0.267943	0.25065	0.25065	0.25065	0.25065	-1.81692	0.218497	0.669344	0.03043	4.0604e-05	0.299466	-0.0872885	-0.0647942	0.701328	0.190055
Sum of C15, C17, and C16:1 t9	DBP	0.465837	0.244322	0.337413	0.170979	1.38061	1.42896	0.169785	0.155433	0.415886	0.0155822	0.0155822	0.00795105	0.00795105	-1.2063	0.156012	0.530905	0.020587	0.611845	0.169549	0.175427	0.00777182	-1.97158	0.920157	3.02635	2.64893	0.050831	0.359235	0.704005	0.00299735	0.00909973	0.14776	0.14776	0.14776	0.14776	0.127628	0.127628	0.127628	0.127628	-0.891474	0.25114	0.552644	0.0165204	3.5197e-05	0.208472	-0.100681	-0.0357289	0.75556	0.204751
Sum of C15, C17, and C16:1 t9	Continuous MetS score	0.0220054	0.0115782	0.34211	0.173938	0.0643227	0.0665649	0.948814	0.947032	0.976885	3.46151e-05	3.46151e-05	-0.00777761	-0.00777761	0.0356691	0.0131998	0.00258928	-0.000218582	0.663057	0.184964	0.191427	0.0084444	0.0537949	0.0713642	0.0135262	-0.0258849	0.957184	0.943221	0.976963	0.989229	0.97939	4.06176e-05	4.06176e-05	4.06176e-05	4.06176e-05	-0.0237679	-0.0237679	-0.0237679	-0.0237679	0.470486	0.204909	0.140235	-0.00692001	0.000105218	0.468412	-0.194054	-0.323101	0.798864	0.21807
Sum of C15, C17, and C16:1 t9	Serum TG (Log)	0.464494	0.243617	0.337428	0.170987	1.37657	1.42477	0.17103	0.156638	0.415886	0.0154925	0.0154925	0.00786062	0.00786062	-0.52461	0.175942	0.197191	0.0130201	0.646522	0.179159	0.18537	0.0082123	-0.811433	0.982044	1.06377	1.58544	0.418635	0.327945	0.679953	0.289452	0.115353	0.0484168	0.0484168	0.0484168	0.0484168	0.0259385	0.0259385	0.0259385	0.0259385	-0.323986	0.342671	0.237601	0.00965508	0.000125801	0.220449	-0.0872301	-0.132363	0.820226	0.222275
Sum of C15, C17, and C16:1 t9	HbA1c (Log)	0.4093	0.215114	0.338693	0.17196	1.20847	1.25095	0.229095	0.213234	0.488987	0.0120779	0.0120779	0.0043598	0.0043598	-1.55467	0.00883398	-0.22233	0.0304959	0.632358	0.172909	0.1796	0.00810456	-2.45854	0.0510903	-1.23792	3.76281	0.0153085	0.959334	0.982433	0.218049	0.000256289	0.114638	0.114638	0.114638	0.114638	0.0935581	0.0935581	0.0935581	0.0935581	-1.04921	0.120106	-0.225537	0.0214089	9.26707e-05	0.597679	-0.266278	-0.119222	0.835497	0.219318
Sum of C15, C17, and C16:1 t9	Plasma glucose (Log)	0.32675	0.171919	0.340808	0.173276	0.958751	0.992172	0.339492	0.322985	0.610432	0.00763197	0.00763197	-0.000120902	-0.000120902	-0.602971	0.123528	0.250739	0.0119452	0.648623	0.180938	0.18726	0.00826057	-0.929617	0.682708	1.33899	1.44605	0.354347	0.496045	0.797312	0.182983	0.150645	0.0431027	0.0431027	0.0431027	0.0431027	0.0203194	0.0203194	0.0203194	0.0203194	-0.836916	0.19751	0.232686	0.0124765	0.000205943	0.272386	-0.184756	0.063927	0.845354	0.230761
Sum of C15, C17, and C16:1 t9	BMI (Log)	-0.475163	-0.249213	0.337305	0.170924	-1.4087	-1.45803	0.161328	0.147262	0.404573	0.0162123	0.0162123	0.00858608	0.00858608	-1.81641	-0.353852	0.169987	0.0183579	0.640134	0.177389	0.183538	0.00813116	-2.83755	-1.99478	0.926164	2.25772	0.00529378	0.0482074	0.320098	0.356117	0.0256701	0.0671283	0.0671283	0.0671283	0.0671283	0.045092	0.045092	0.045092	0.045092	-1.70198	-0.233529	0.356525	0.0153611	6.32441e-05	0.189439	-0.16888	-0.519378	0.686659	0.18608
Sum of C15, C17, and C16:1 t9	SCORE (Log)	0.939073	0.493564	0.333659	0.16908	2.81447	2.9191	0.00572635	0.00420531	0.0518852	0.0673498	0.0673498	0.0594459	0.0594459	-4.60106	0.071747	0.60645	0.0768879	0.203727	0.0554004	0.0595459	0.00261995	-22.5844	1.29506	10.1846	29.347	2.80156e-44	0.19787	0.556429	8.65402e-18	1.63681e-55	0.911456	0.911456	0.911456	0.911456	0.909166	0.909166	0.909166	0.909166	-4.61146	0.135633	0.644008	0.0748206	6.86323e-05	0.300755	0.0248488	-0.0403518	0.216974	0.0587983
Sum of C15, C17, and C16:1 t9	Plasma total-cholesterol	1.37142	0.719279	0.316277	0.160268	4.33613	4.48796	2.8962e-05	1.57505e-05	0.00119978	0.135051	0.135051	0.128346	0.128346	-0.464176	0.524606	-0.156907	0.0279326	0.584527	0.161979	0.167595	0.00742483	-0.794105	3.23872	-0.936225	3.76206	0.428615	0.00153239	0.0479419	0.350934	0.000256186	0.222161	0.222161	0.222161	0.222161	0.203787	0.203787	0.203787	0.203787	0.135779	0.733797	-0.129832	0.024615	1.78721e-05	-0.0264596	-0.124681	-0.386556	0.682791	0.185031
Sum of C18:1	BMI (Log)	0.0385457	-0.000534612	0.300648	0.00398849	0.128209	-0.134038	0.898183	0.893581	0.952154	0.000139254	0.000139254	-0.0076116	-0.0076116	-0.774748	-0.00208844	0.231631	0.0137801	0.499183	0.00399685	0.185248	0.00789262	-1.55203	-0.52252	1.25038	1.74594	0.123143	0.602219	0.876766	0.213459	0.0832388	0.0399635	0.0399635	0.0399635	0.0399635	0.0172855	0.0172855	0.0172855	0.0172855	-0.989677	-0.00221693	0.389192	0.0128493	6.7287e-05	0.22305	-0.156741	-0.571113	0.54427	0.00403429
Sum of C18:1	Continuous MetS score	-0.510271	0.0070791	0.296995	0.0039397	-1.71811	1.79686	0.0881938	0.074716	0.283555	0.0246036	0.0246036	0.0169834	0.0169834	-0.397953	0.00730109	-0.0349217	-0.00187066	0.507159	0.00403064	0.187753	0.00801386	-0.784672	1.8114	-0.185998	-0.233428	0.434119	0.0724612	0.367482	0.852745	0.815808	0.0253803	0.0253803	0.0253803	0.0253803	0.00217503	0.00217503	0.00217503	0.00217503	-0.55809	0.0100175	0.0685723	-0.00746528	0.000109	0.419913	-0.188053	-0.430853	0.6213	0.00457341
Sum of C18:1	DBP	-0.851553	0.0118107	0.290272	0.00385084	-2.93364	3.06704	0.00396612	0.00263468	0.0461369	0.0679642	0.0679642	0.0607391	0.0607391	-2.12391	0.00918334	0.465234	0.0206073	0.460783	0.00368939	0.170998	0.00728547	-4.60935	2.48912	2.7207	2.82855	9.70283e-06	0.0140994	0.169188	0.00742825	0.00543576	0.181985	0.181985	0.181985	0.181985	0.162662	0.162662	0.162662	0.162662	-2.2029	0.0126576	0.470116	0.0161406	4.2018e-05	0.15038	-0.100709	-0.179547	0.573172	0.00424853
Sum of C18:1	HbA1c (Log)	-0.454077	0.00628797	0.298753	0.00395695	-1.51991	1.5891	0.131	0.114506	0.353522	0.0193466	0.0193466	0.0116853	0.0116853	-1.85962	0.00503544	-0.246746	0.029443	0.49129	0.00381294	0.177378	0.00773061	-3.78518	1.32062	-1.39107	3.80863	0.000236455	0.189021	0.549646	0.166655	0.000217236	0.126708	0.126708	0.126708	0.126708	0.105915	0.105915	0.105915	0.105915	-1.66248	0.00571704	-0.262929	0.0213822	9.58486e-05	0.569657	-0.266421	-0.181369	0.67033	0.00469408
Sum of C18:1	Plasma glucose (Log)	-0.668515	0.00927444	0.294299	0.00390395	-2.27155	2.37566	0.0247831	0.0190011	0.139549	0.0422298	0.0422298	0.0347472	0.0347472	-1.35587	0.00795683	0.192469	0.0116454	0.495492	0.00393791	0.183434	0.0078295	-2.73642	2.02057	1.04926	1.48737	0.00710882	0.045444	0.314783	0.296068	0.139414	0.0697068	0.0697068	0.0697068	0.0697068	0.0475569	0.0475569	0.0475569	0.0475569	-1.73595	0.00787122	0.172385	0.012517	0.000207785	0.229616	-0.181836	-0.00562299	0.664474	0.00489121
Sum of C18:1	Plasma HDL-cholesterol	0.00532166	-7.38285e-05	0.300717	0.00398908	0.0176966	-0.0185077	0.985908	0.985263	0.993283	2.67604e-06	2.67604e-06	-0.0078098	-0.0078098	-0.438299	0.00110121	-0.927357	0.0172884	0.457036	0.00363229	0.169197	0.00722185	-0.959002	0.303173	-5.48093	2.3939	0.339394	0.762258	0.921851	2.21212e-07	0.0181446	0.208505	0.208505	0.208505	0.208505	0.189659	0.189659	0.189659	0.189659	-0.793505	0.000852852	-1.0802	0.0229355	7.32871e-05	-0.0717729	0.00876951	0.0832182	0.57788	0.00425379
Sum of C18:1	Plasma LDL-cholesterol	-0.380024	0.00527215	0.298659	0.00396177	-1.27244	1.33076	0.205524	0.185635	0.457997	0.0136465	0.0136465	0.00594057	0.00594057	-1.72717	0.00317136	0.12719	0.0251472	0.487827	0.003877	0.180596	0.00770839	-3.54054	0.817993	0.704279	3.26232	0.000560319	0.414905	0.746326	0.482559	0.00142215	0.0982647	0.0982647	0.0982647	0.0982647	0.0767948	0.0767948	0.0767948	0.0767948	-1.64455	0.00861209	0.211313	0.0194927	-6.01435e-05	-0.200007	-0.127391	-0.244147	0.585397	0.00430912
Sum of C18:1	Plasma total-cholesterol	-0.401186	0.00556428	0.298393	0.00395857	-1.34449	1.40563	0.181149	0.162239	0.427948	0.0150851	0.0150851	0.00745015	0.00745015	-2.04727	0.00379512	-0.251554	0.0345505	0.465617	0.0037281	0.172792	0.0073619	-4.39691	1.01798	-1.45582	4.69315	2.29714e-05	0.310624	0.672386	0.14791	6.8575e-06	0.164733	0.164733	0.164733	0.164733	0.145002	0.145002	0.145002	0.145002	-2.22384	0.00925321	-0.243029	0.0318216	7.65496e-06	-0.136959	-0.159924	-0.268397	0.566371	0.00419811
Sum of C18:1	SBP	-0.812986	0.0112758	0.291207	0.00386325	-2.79178	2.91872	0.00603938	0.00414834	0.0531486	0.0619474	0.0619474	0.0546757	0.0546757	-2.82833	0.00757464	0.495822	0.0348697	0.429057	0.00343537	0.159225	0.00678386	-6.59196	2.2049	3.11398	5.14009	1.04982e-09	0.0292619	0.258354	0.00228152	1.00965e-06	0.29075	0.29075	0.29075	0.29075	0.273996	0.273996	0.273996	0.273996	-2.89865	0.00989652	0.602692	0.0304342	4.53254e-05	0.251308	-0.0887282	-0.168255	0.538728	0.00399322
Sum of C18:1	SCORE (Log)	-0.845771	0.0117106	0.302192	0.00400067	-2.79879	2.92717	0.00599342	0.00410499	0.0529917	0.0676974	0.0676974	0.0597966	0.0597966	-4.96807	0.0035055	0.581204	0.076784	0.153062	0.00123531	0.0576655	0.00246298	-32.4578	2.83776	10.0789	31.1752	4.84591e-60	0.00536423	0.10613	1.53564e-17	3.23108e-58	0.916007	0.916007	0.916007	0.916007	0.913835	0.913835	0.913835	0.913835	-5.13092	0.00327964	0.615845	0.075682	6.84498e-05	0.276978	0.0203244	-0.0489791	0.169566	0.00125688
Sum of C18:1	Serum TG (Log)	-0.21588	0.00299417	0.300012	0.00398005	-0.719574	0.752294	0.473089	0.453245	0.749835	0.00436801	0.00436801	-0.00335007	-0.00335007	-1.06896	0.00151452	0.164322	0.0151812	0.498581	0.00399204	0.185025	0.00788311	-2.144	0.379385	0.888106	1.92578	0.0339386	0.705035	0.912808	0.376162	0.0563664	0.0422761	0.0422761	0.0422761	0.0422761	0.0196527	0.0196527	0.0196527	0.0196527	-1.39278	0.00369755	0.187616	0.0132074	0.000120352	0.170179	-0.104478	-0.0650793	0.651881	0.00483194
Sum of C18:1	Waist circumference	-0.0763876	0.00105946	0.300587	0.00398768	-0.254128	0.265684	0.799801	0.790907	0.921661	0.000546894	0.000546894	-0.0072008	-0.0072008	-1.31413	-0.00213022	0.784471	0.0169782	0.45789	0.00366623	0.169924	0.00723974	-2.86996	-0.581037	4.61658	2.34514	0.00481028	0.562245	0.855416	9.41808e-06	0.0205703	0.192223	0.192223	0.192223	0.192223	0.173142	0.173142	0.173142	0.173142	-1.51934	-0.00275843	0.931857	0.0156039	9.92711e-05	0.285909	-0.146709	-0.515477	0.500242	0.00370795
Sum of C18:1t	BMI (Log)	0.110078	-0.0469334	0.143709	0.0486403	0.765979	-0.964907	0.445088	0.336397	0.633392	0.0071657	0.0071657	-0.000530694	-0.000530694	-0.788051	-0.050335	0.222892	0.0135398	0.456437	0.0480777	0.183719	0.0078121	-1.72653	-1.04695	1.21322	1.73319	0.0866842	0.297111	0.65914	0.227298	0.0854896	0.0461322	0.0461322	0.0461322	0.0461322	0.0235999	0.0235999	0.0235999	0.0235999	-1.06093	-0.0212114	0.373654	0.0124535	6.82727e-05	0.223573	-0.168593	-0.601771	0.511976	0.0488916
Sum of C18:1t	Continuous MetS score	-0.0558972	0.0238116	0.144389	0.0487758	-0.387129	0.488185	0.699304	0.626254	0.840169	0.00185845	0.00185845	-0.00593953	-0.00593953	-0.0471067	0.0238427	9.54787e-05	-0.000158705	0.472982	0.0491869	0.188974	0.00804893	-0.0995951	0.484737	0.000505248	-0.0197176	0.920824	0.628705	0.889025	0.999598	0.9843	0.00186157	0.00186157	0.00186157	0.00186157	-0.0219036	-0.0219036	-0.0219036	-0.0219036	-0.0984439	0.0272071	0.124506	-0.00464039	0.000100666	0.435457	-0.185186	-0.254054	0.600996	0.0566277
Sum of C18:1t	DBP	0.0267357	-0.0113992	0.144196	0.0488052	0.185412	-0.233565	0.853197	0.815693	0.932723	0.000422709	0.000422709	-0.00732595	-0.00732595	-1.57884	-0.0175007	0.50836	0.0229201	0.432622	0.0455692	0.174134	0.0074045	-3.64946	-0.384047	2.91936	3.09543	0.000382435	0.701586	0.912808	0.00415076	0.00241835	0.143074	0.143074	0.143074	0.143074	0.122831	0.122831	0.122831	0.122831	-1.48668	-0.0202042	0.523455	0.0201928	2.69006e-05	0.182429	-0.130724	0.0779896	0.563282	0.0537912
Sum of C18:1t	HbA1c (Log)	-0.128989	0.0550689	0.143615	0.0485831	-0.898162	1.1335	0.370785	0.259123	0.549185	0.00993793	0.00993793	0.00220307	0.00220307	-1.67298	0.0485895	-0.225094	0.0303098	0.452706	0.046141	0.176959	0.00770386	-3.6955	1.05307	-1.27201	3.93436	0.000325923	0.294326	0.657406	0.205712	0.000137035	0.122344	0.122344	0.122344	0.122344	0.101448	0.101448	0.101448	0.101448	-1.46561	0.0516144	-0.224477	0.0223549	9.26454e-05	0.570617	-0.23847	-0.100674	0.634844	0.0570411
Sum of C18:1t	Plasma glucose (Log)	-0.167097	0.0711816	0.143318	0.0484141	-1.16592	1.47027	0.245817	0.143943	0.398828	0.0166077	0.0166077	0.00892496	0.00892496	-1.05975	0.0680542	0.229942	0.0132965	0.460286	0.0478666	0.183901	0.00783288	-2.30237	1.42175	1.25036	1.69753	0.0229545	0.15757	0.51734	0.213486	0.0920656	0.0547276	0.0547276	0.0547276	0.0547276	0.0322211	0.0322211	0.0322211	0.0322211	-1.45902	0.0602077	0.225874	0.0142338	0.000203798	0.232147	-0.152541	0.110739	0.632789	0.0596234
Sum of C18:1t	Plasma HDL-cholesterol	0.120408	-0.0512928	0.143899	0.0486102	0.836757	-1.05519	0.404289	0.293328	0.588877	0.00862355	0.00862355	0.000878417	0.000878417	-0.269817	-0.0527832	-0.921152	0.0178341	0.418906	0.0435634	0.167368	0.0071287	-0.6441	-1.21164	-5.50374	2.50174	0.520682	0.227916	0.603996	1.99319e-07	0.0136401	0.21705	0.21705	0.21705	0.21705	0.198408	0.198408	0.198408	0.198408	-0.607061	-0.0655927	-1.09212	0.0240554	6.80968e-05	-0.0535152	-0.0382806	0.137719	0.541111	0.0509852
Sum of C18:1t	Plasma LDL-cholesterol	-0.0359493	0.015314	0.144468	0.0488024	-0.248839	0.313797	0.803884	0.754186	0.90736	0.000768693	0.000768693	-0.0070378	-0.0070378	-1.57383	0.00989542	0.142408	0.0258932	0.450674	0.046867	0.180061	0.0076693	-3.49217	0.211138	0.790888	3.37621	0.000661353	0.83312	0.948318	0.430496	0.000977651	0.0937967	0.0937967	0.0937967	0.0937967	0.0722204	0.0722204	0.0722204	0.0722204	-1.30997	0.0513166	0.266261	0.0215596	-6.54655e-05	-0.193607	-0.105477	-0.108375	0.561803	0.0529348
Sum of C18:1t	Plasma total-cholesterol	-0.0249746	0.0106483	0.1442	0.0488065	-0.173195	0.218174	0.86277	0.827638	0.934547	0.000368855	0.000368855	-0.00738022	-0.00738022	-1.84466	0.00388426	-0.23395	0.0354479	0.428846	0.0451715	0.172614	0.00733988	-4.30146	0.0859892	-1.35534	4.82949	3.35427e-05	0.93161	0.972722	0.177716	3.86639e-06	0.157966	0.157966	0.157966	0.157966	0.138076	0.138076	0.138076	0.138076	-1.82525	0.0423176	-0.189745	0.0340599	4.37049e-07	-0.127684	-0.142404	-0.113455	0.544113	0.0519607
Sum of C18:1t	SBP	0.0731224	-0.0311769	0.143998	0.0487383	0.507801	-0.63968	0.61246	0.523515	0.792247	0.00316199	0.00316199	-0.00456544	-0.00456544	-2.32614	-0.0402521	0.531901	0.0369131	0.399609	0.0420919	0.160846	0.00683948	-5.82104	-0.956291	3.3069	5.39707	4.50301e-08	0.340742	0.695556	0.00122701	3.20319e-07	0.268865	0.268865	0.268865	0.268865	0.251594	0.251594	0.251594	0.251594	-2.22008	-0.0699594	0.630836	0.0342894	2.98684e-05	0.289795	-0.149635	0.0647237	0.517252	0.0493955
Sum of C18:1t	SCORE (Log)	-0.0381747	0.0158871	0.154087	0.0515538	-0.247748	0.308166	0.80476	0.758499	0.90926	0.000804152	0.000804152	-0.00766361	-0.00766361	-4.7809	-0.00395739	0.595193	0.0779586	0.147469	0.015617	0.0594241	0.00251617	-32.4197	-0.253402	10.016	30.9831	5.47924e-60	0.800406	0.932218	2.15952e-17	6.13387e-58	0.910226	0.910226	0.910226	0.910226	0.907904	0.907904	0.907904	0.907904	-4.95121	-0.00255292	0.630337	0.076698	6.4713e-05	0.284617	0.0144015	0.016184	0.165058	0.0157624
Sum of C18:1t	Serum TG (Log)	-0.10926	0.0465848	0.143716	0.0486429	-0.76025	0.95769	0.448493	0.34001	0.636679	0.00705965	0.00705965	-0.000637558	-0.000637558	-1.07244	0.0429496	0.170533	0.0153215	0.456185	0.0480512	0.183618	0.00780779	-2.35089	0.89383	0.928736	1.96233	0.0202681	0.373104	0.718706	0.354788	0.0519106	0.0471847	0.0471847	0.0471847	0.0471847	0.0246772	0.0246772	0.0246772	0.0246772	-1.34869	0.0695171	0.222079	0.0134346	0.000121001	0.160842	-0.0611133	-0.0338775	0.610135	0.0582655
Sum of C18:1t	Waist circumference	0.0397598	-0.0169522	0.144159	0.0487927	0.275806	-0.347434	0.783139	0.728832	0.895593	0.000934863	0.000934863	-0.00680983	-0.00680983	-1.38659	-0.022433	0.774988	0.0165811	0.420165	0.0442571	0.16912	0.0071913	-3.30012	-0.50688	4.58248	2.30571	0.00125462	0.613118	0.883801	1.08361e-05	0.0227479	0.191711	0.191711	0.191711	0.191711	0.172618	0.172618	0.172618	0.172618	-1.65556	-0.00466929	0.917961	0.0148359	0.000101956	0.281174	-0.146439	-0.566304	0.471632	0.045039
Sum of C18:2	BMI (Log)	0.184201	-0.00420877	0.340117	0.00750907	0.541581	-0.560491	0.589041	0.576117	0.81899	0.00242936	0.00242936	-0.00530375	-0.00530375	-0.662835	-0.00719631	0.215831	0.0148999	0.506582	0.00758165	0.183968	0.00799927	-1.30845	-0.949174	1.1732	1.86265	0.193085	0.344335	0.698122	0.242913	0.0648217	0.0446766	0.0446766	0.0446766	0.0446766	0.0221099	0.0221099	0.0221099	0.0221099	-0.937248	-0.00578033	0.376957	0.0136968	6.61755e-05	0.214248	-0.156609	-0.547821	0.554521	0.00815919
Sum of C18:2	Continuous MetS score	-0.364564	0.00832054	0.339715	0.00749103	-1.07315	1.11073	0.285224	0.268765	0.559188	0.00954649	0.00954649	0.00180857	0.00180857	-0.275989	0.00871277	0.0083621	-0.00197867	0.521907	0.0077209	0.188329	0.00819479	-0.528809	1.12847	0.0444015	-0.241454	0.597868	0.261268	0.627042	0.964655	0.809596	0.0100057	0.0100057	0.0100057	0.0100057	-0.0135656	-0.0135656	-0.0135656	-0.0135656	-0.44988	0.0139113	0.122886	-0.00791434	0.000107406	0.4521	-0.19795	-0.398037	0.644443	0.00936684
Sum of C18:2	DBP	-0.727045	0.0166121	0.334025	0.00737457	-2.17662	2.25262	0.0313299	0.0259727	0.163907	0.0378468	0.0378468	0.0303883	0.0303883	-2.01444	0.0126366	0.518676	0.0199749	0.47418	0.00709672	0.172202	0.00748763	-4.24826	1.78063	3.01203	2.66772	4.13226e-05	0.0773635	0.384336	0.00313244	0.00863222	0.162975	0.162975	0.162975	0.162975	0.143203	0.143203	0.143203	0.143203	-2.09748	0.01925	0.535196	0.0149001	3.99852e-05	0.190962	-0.107837	-0.154711	0.596492	0.00877674
Sum of C18:2	HbA1c (Log)	-0.24523	0.00559356	0.34131	0.00752274	-0.718497	0.743554	0.473761	0.458509	0.751973	0.00430074	0.00430074	-0.00347816	-0.00347816	-1.57034	-0.000226509	-0.223855	0.0306697	0.503335	0.00730206	0.177852	0.00789605	-3.11986	-0.0310198	-1.25866	3.88418	0.00224329	0.975303	0.987959	0.210481	0.000164901	0.114627	0.114627	0.114627	0.114627	0.0935463	0.0935463	0.0935463	0.0935463	-1.40604	0.00178276	-0.236651	0.0225564	9.03348e-05	0.584433	-0.273249	-0.090974	0.686448	0.00957535
Sum of C18:2	Plasma glucose (Log)	-0.271986	0.0062076	0.34044	0.00750702	-0.798924	0.826906	0.425814	0.409829	0.707777	0.0053136	0.0053136	-0.00245739	-0.00245739	-1.04062	0.00377555	0.23447	0.0128023	0.513554	0.00759733	0.185315	0.00806363	-2.0263	0.496958	1.26525	1.58766	0.0448449	0.620085	0.88643	0.208115	0.11487	0.0414418	0.0414418	0.0414418	0.0414418	0.018619	0.018619	0.018619	0.018619	-1.36506	0.00124204	0.211534	0.0146897	0.000200588	0.248041	-0.19392	0.131448	0.689376	0.0100199
Sum of C18:2	Plasma HDL-cholesterol	-0.18455	0.00421204	0.340931	0.00751784	-0.541314	0.560273	0.589232	0.576273	0.81899	0.00244639	0.00244639	-0.005347	-0.005347	-0.392003	0.000438953	-0.92162	0.0174671	0.466824	0.00690601	0.168452	0.00732988	-0.839725	0.063561	-5.47111	2.383	0.402653	0.949421	0.97635	2.31339e-07	0.0186661	0.207953	0.207953	0.207953	0.207953	0.189094	0.189094	0.189094	0.189094	-0.84346	0.00318967	-1.07484	0.0223746	7.43816e-05	-0.0676114	0.00881832	0.0629788	0.591099	0.0085915
Sum of C18:2	Plasma LDL-cholesterol	-1.09664	0.0250289	0.326272	0.00719461	-3.36112	3.47884	0.0010237	0.000688833	0.0172613	0.0863821	0.0863821	0.0792444	0.0792444	-2.21987	0.0209015	0.161464	0.0212859	0.483299	0.00714975	0.174397	0.00758858	-4.59315	2.92339	0.925841	2.80499	1.04363e-05	0.00410609	0.0908671	0.356299	0.00583028	0.151057	0.151057	0.151057	0.151057	0.130845	0.130845	0.130845	0.130845	-2.01218	0.0275724	0.263692	0.0150369	-5.19359e-05	-0.16127	-0.128959	-0.395265	0.579348	0.0084207
Sum of C18:2	Plasma total-cholesterol	-1.28428	0.0293442	0.319793	0.00706034	-4.01598	4.1562	9.99022e-05	5.85403e-05	0.00311727	0.118094	0.118094	0.111257	0.111257	-2.57098	0.0231983	-0.214304	0.0302305	0.455288	0.00681398	0.165341	0.00718931	-5.64693	3.40452	-1.29613	4.20492	1.01787e-07	0.000887502	0.0332288	0.19728	4.8916e-05	0.228343	0.228343	0.228343	0.228343	0.210115	0.210115	0.210115	0.210115	-2.66286	0.0316076	-0.189366	0.026327	1.68521e-05	-0.0949555	-0.157009	-0.451467	0.549395	0.00808375
Sum of C18:2	SBP	-0.756271	0.0172798	0.333486	0.00736266	-2.26777	2.34696	0.0250058	0.0204501	0.144593	0.0409507	0.0409507	0.0335162	0.0335162	-2.73722	0.0103971	0.539881	0.0343539	0.440473	0.00659225	0.159961	0.00695537	-6.21427	1.57717	3.37509	4.93919	6.81158e-09	0.117244	0.454056	0.00097924	2.42033e-06	0.277746	0.277746	0.277746	0.277746	0.260685	0.260685	0.260685	0.260685	-2.88357	0.0173393	0.654369	0.0288656	4.51302e-05	0.284648	-0.0932406	-0.175097	0.553946	0.00815073
Sum of C18:2	SCORE (Log)	-0.979879	0.0224701	0.333053	0.00736437	-2.94211	3.05119	0.00392514	0.00281587	0.0461369	0.0731268	0.0731268	0.0652719	0.0652719	-4.93358	0.00500518	0.601579	0.0765505	0.156838	0.00234406	0.0583264	0.00254745	-31.4566	2.13527	10.314	30.0499	1.2711e-58	0.0348428	0.280057	4.28656e-18	1.4426e-56	0.913573	0.913573	0.913573	0.913573	0.911338	0.911338	0.911338	0.911338	-5.13012	0.00588896	0.63302	0.0751249	6.84722e-05	0.288127	0.0188952	-0.0528859	0.174275	0.00256427
Sum of C18:2	Serum TG (Log)	-0.547474	0.0125091	0.336858	0.0074371	-1.62524	1.68199	0.106552	0.0949907	0.314911	0.0214602	0.0214602	0.0138746	0.0138746	-1.29623	0.00983525	0.179674	0.0133268	0.504144	0.00754517	0.183083	0.00796078	-2.57115	1.30352	0.981382	1.67405	0.0112888	0.194757	0.556821	0.32827	0.0965813	0.0538494	0.0538494	0.0538494	0.0538494	0.0314994	0.0314994	0.0314994	0.0314994	-1.51133	0.0106975	0.208389	0.0115175	0.00012285	0.185604	-0.104209	-0.116053	0.662702	0.00975095
Sum of C18:2	Waist circumference	0.218826	-0.0049999	0.339947	0.00750531	0.643706	-0.666182	0.520909	0.506484	0.779629	0.00342851	0.00342851	-0.00429685	-0.00429685	-1.15926	-0.0086266	0.767269	0.0184108	0.463628	0.00693879	0.168369	0.007321	-2.50042	-1.24324	4.55706	2.51479	0.0136783	0.216069	0.59313	1.2025e-05	0.013159	0.199815	0.199815	0.199815	0.199815	0.180913	0.180913	0.180913	0.180913	-1.45652	-0.00710991	0.916662	0.0166368	9.79382e-05	0.275015	-0.146507	-0.48744	0.509272	0.00749339
Sum of C18:2t with CLAt	BMI (Log)	-0.142706	-0.123394	0.262702	0.214152	-0.543222	-0.576198	0.587914	0.565486	0.815908	0.00256707	0.00256707	-0.00516497	-0.00516497	-1.18135	-0.188323	0.205701	0.0147647	0.558033	0.216889	0.184907	0.00800447	-2.11699	-0.868293	1.11246	1.84455	0.0362113	0.386872	0.730044	0.268042	0.0674324	0.0435774	0.0435774	0.0435774	0.0435774	0.0209847	0.0209847	0.0209847	0.0209847	-1.50063	-0.282334	0.37021	0.0135281	5.93206e-05	0.205472	-0.162237	-0.529701	0.603409	0.244981
Sum of C18:2t with CLAt	Continuous MetS score	-0.108748	-0.0941213	0.26285	0.214375	-0.413724	-0.43905	0.679769	0.661366	0.857917	0.00150371	0.00150371	-0.00629704	-0.00629704	-0.150277	-0.0987938	-0.00814082	0.000738124	0.574424	0.221644	0.189988	0.008232	-0.261614	-0.445731	-0.0428492	0.0896652	0.794047	0.656557	0.902236	0.96589	0.928696	0.00157451	0.00157451	0.00157451	0.00157451	-0.0221975	-0.0221975	-0.0221975	-0.0221975	-0.021079	0.0131719	0.11823	-0.00435075	9.93554e-05	0.44284	-0.203747	-0.242189	0.710909	0.285788
Sum of C18:2t with CLAt	DBP	0.487382	0.421426	0.259072	0.211192	1.88126	1.99546	0.0621905	0.0480997	0.227518	0.0299428	0.0299428	0.022423	0.022423	-1.06786	0.354059	0.538474	0.0200274	0.522299	0.203	0.173066	0.00749189	-2.04454	1.74413	3.11138	2.67321	0.0429671	0.0835562	0.388933	0.00230028	0.0084996	0.162147	0.162147	0.162147	0.162147	0.142355	0.142355	0.142355	0.142355	-1.03903	0.353144	0.539463	0.018256	4.12363e-05	0.193483	-0.106369	-0.0394397	0.662336	0.268905
Sum of C18:2t with CLAt	HbA1c (Log)	0.28193	0.24387	0.261757	0.213364	1.07707	1.14298	0.283476	0.255182	0.54821	0.0101031	0.0101031	0.00236953	0.00236953	-1.47985	0.0626248	-0.218408	0.0301085	0.551793	0.208718	0.178525	0.00791503	-2.68189	0.300045	-1.2234	3.80397	0.00830188	0.764637	0.924072	0.223462	0.00022093	0.115252	0.115252	0.115252	0.115252	0.0941866	0.0941866	0.0941866	0.0941866	-1.11932	0.164114	-0.232933	0.0221644	9.48769e-05	0.592016	-0.269673	-0.119754	0.747594	0.288574
Sum of C18:2t with CLAt	Plasma glucose (Log)	0.108866	0.0942239	0.26285	0.214375	0.414176	0.439529	0.679439	0.661019	0.857917	0.00150699	0.00150699	-0.00629374	-0.00629374	-0.855474	0.0420935	0.234733	0.0133133	0.563307	0.217355	0.186311	0.00807267	-1.51867	0.193663	1.2599	1.64919	0.131352	0.846752	0.949729	0.210034	0.101601	0.0398488	0.0398488	0.0398488	0.0398488	0.0169881	0.0169881	0.0169881	0.0169881	-1.09613	0.166774	0.216258	0.01422	0.000205956	0.254748	-0.189571	0.0958255	0.750454	0.301685
Sum of C18:2t with CLAt	Plasma HDL-cholesterol	0.521332	0.451214	0.258463	0.210797	2.01705	2.14052	0.0457824	0.0342092	0.189886	0.0345584	0.0345584	0.0270159	0.0270159	0.073305	0.293255	-0.896409	0.0152638	0.507132	0.195679	0.167731	0.00726764	0.144548	1.49865	-5.34432	2.10024	0.885299	0.136466	0.484816	4.10766e-07	0.0377016	0.221799	0.221799	0.221799	0.221799	0.20327	0.20327	0.20327	0.20327	-0.359878	0.279636	-1.06733	0.0218757	8.2704e-05	-0.0571498	0.0156184	0.0159652	0.640904	0.257645
Sum of C18:2t with CLAt	Plasma LDL-cholesterol	0.177319	0.15347	0.262522	0.214107	0.675446	0.716792	0.500611	0.474808	0.764401	0.00399795	0.00399795	-0.00378332	-0.00378332	-1.51248	0.0266861	0.1449	0.0257342	0.547315	0.211184	0.181021	0.0078435	-2.76345	0.126364	0.80046	3.28097	0.00657717	0.899645	0.961953	0.424951	0.00133834	0.093591	0.093591	0.093591	0.093591	0.0720098	0.0720098	0.0720098	0.0720098	-1.13038	0.0490239	0.255174	0.0219909	-6.70494e-05	-0.17858	-0.139775	-0.09323	0.666958	0.268119
Sum of C18:2t with CLAt	Plasma total-cholesterol	0.328304	0.283875	0.261247	0.212965	1.25668	1.33296	0.211141	0.184894	0.45727	0.0135864	0.0135864	0.00593979	0.00593979	-1.72326	0.0735063	-0.22755	0.0348869	0.523347	0.203408	0.173413	0.00750692	-3.29278	0.361374	-1.31219	4.64729	0.00128516	0.71842	0.914748	0.191824	8.29614e-06	0.158782	0.158782	0.158782	0.158782	0.138911	0.138911	0.138911	0.138911	-1.581	0.108836	-0.196964	0.0340787	1.59536e-06	-0.112241	-0.168454	-0.121306	0.646837	0.262612
Sum of C18:2t with CLAt	SBP	0.342282	0.295962	0.261091	0.212838	1.31097	1.39055	0.192197	0.166756	0.434469	0.014768	0.014768	0.00713057	0.00713057	-2.18679	0.143375	0.543444	0.0355673	0.488562	0.189888	0.161887	0.00700797	-4.47598	0.755051	3.35693	5.07526	1.67193e-05	0.451616	0.780074	0.00104018	1.3418e-06	0.266891	0.266891	0.266891	0.266891	0.249573	0.249573	0.249573	0.249573	-2.06402	0.222003	0.655234	0.0323456	4.27255e-05	0.282548	-0.0947447	-0.0425253	0.617244	0.250598
Sum of C18:2t with CLAt	SCORE (Log)	0.489333	0.419852	0.279016	0.226495	1.75378	1.85369	0.0820647	0.0662804	0.265162	0.0282962	0.0282962	0.0200614	0.0200614	-4.75861	0.0193931	0.597509	0.0777679	0.182023	0.0714028	0.0597222	0.00257642	-26.1429	0.271602	10.0048	30.1845	1.90067e-50	0.786411	0.9261	2.29482e-17	9.10339e-57	0.910233	0.910233	0.910233	0.910233	0.907911	0.907911	0.907911	0.907911	-4.90365	0.0381609	0.632159	0.076484	6.62869e-05	0.28572	0.0172889	0.00327874	0.195497	0.0793707
Sum of C18:2t with CLAt	Serum TG (Log)	-0.292635	-0.253033	0.261617	0.213267	-1.11856	-1.18646	0.265405	0.23762	0.532768	0.0107946	0.0107946	0.00312633	0.00312633	-1.51339	-0.342281	0.141932	0.0182549	0.553237	0.215025	0.183318	0.00793568	-2.73552	-1.59182	0.774243	2.30035	0.00711994	0.113911	0.452459	0.440226	0.0230591	0.0599465	0.0599465	0.0599465	0.0599465	0.0377406	0.0377406	0.0377406	0.0377406	-1.69876	-0.360596	0.193494	0.0160324	0.00010308	0.161676	-0.119775	0.11457	0.723115	0.293581
Sum of C18:2t with CLAt	Waist circumference	-0.3195	-0.276262	0.261342	0.213043	-1.22253	-1.29674	0.223735	0.197034	0.472216	0.0128675	0.0128675	0.00521531	0.00521531	-1.92845	-0.321363	0.746901	0.019005	0.508252	0.197541	0.168411	0.0072904	-3.79428	-1.62682	4.43498	2.60686	0.000228082	0.106254	0.440529	1.97219e-05	0.010231	0.206609	0.206609	0.206609	0.206609	0.187868	0.187868	0.187868	0.187868	-2.11094	-0.319594	0.90922	0.0162976	9.0524e-05	0.265479	-0.152614	-0.473432	0.553321	0.224646
Sum of C18:2t without CLAt	BMI (Log)	-0.293747	-0.173547	0.844612	0.496305	-0.34779	-0.349678	0.728565	0.72715	0.895593	0.000946971	0.000946971	-0.00679763	-0.00679763	-1.37659	-0.26926	0.216004	0.0138829	1.00012	0.495632	0.184614	0.00791205	-1.37642	-0.543266	1.17003	1.75465	0.171114	0.587899	0.871757	0.244178	0.0817303	0.0401303	0.0401303	0.0401303	0.0401303	0.0174562	0.0174562	0.0174562	0.0174562	-2.74944	-0.955733	0.384268	0.0127569	4.96724e-05	0.207564	-0.170134	-0.534934	1.0904	0.565857
Sum of C18:2t without CLAt	Continuous MetS score	-0.570908	-0.337239	0.843822	0.49574	-0.676574	-0.680274	0.499897	0.497559	0.777281	0.00360239	0.00360239	-0.00418197	-0.00418197	-0.621533	-0.344467	-0.00664574	0.000760684	1.02418	0.505242	0.18909	0.00812244	-0.606859	-0.681786	-0.035146	0.0936522	0.545037	0.496626	0.805186	0.972019	0.925534	0.00367578	0.00367578	0.00367578	0.00367578	-0.0200462	-0.0200462	-0.0200462	-0.0200462	-0.552747	-0.29716	0.120107	-0.00407378	9.2805e-05	0.439094	-0.209882	-0.214013	1.29213	0.665953
Sum of C18:2t without CLAt	DBP	1.328	0.784587	0.836794	0.491711	1.58701	1.59563	0.114959	0.113019	0.352507	0.0193546	0.0193546	0.0117527	0.0117527	-0.428612	0.657029	0.522406	0.0213448	0.938174	0.464931	0.173178	0.00742196	-0.456858	1.41317	3.01658	2.87589	0.648554	0.160051	0.51906	0.00308889	0.00472635	0.15536	0.15536	0.15536	0.15536	0.135408	0.135408	0.135408	0.135408	-0.51189	0.593106	0.525221	0.0195813	4.06841e-05	0.184091	-0.106702	0.0170322	1.21171	0.628812
Sum of C18:2t without CLAt	HbA1c (Log)	0.946552	0.559308	0.840859	0.494151	1.1257	1.13186	0.2624	0.259811	0.549277	0.00990941	0.00990941	0.00217433	0.00217433	-1.0559	0.288553	-0.217451	0.0299552	0.96781	0.475397	0.177766	0.00779805	-1.09102	0.606973	-1.22324	3.84137	0.277345	0.544961	0.843543	0.223521	0.000192867	0.117201	0.117201	0.117201	0.117201	0.0961821	0.0961821	0.0961821	0.0961821	-0.473786	0.511197	-0.240304	0.0226964	9.98535e-05	0.589289	-0.26552	-0.112927	1.31093	0.670311
Sum of C18:2t without CLAt	Plasma glucose (Log)	0.0411055	0.0242813	0.845339	0.496631	0.048626	0.048892	0.961293	0.961082	0.983593	1.86748e-05	1.86748e-05	-0.00779368	-0.00779368	-1.05223	-0.0729384	0.229547	0.0138126	1.00548	0.496017	0.185637	0.00797413	-1.0465	-0.147048	1.23654	1.73217	0.297334	0.883329	0.961244	0.21856	0.08569	0.0397278	0.0397278	0.0397278	0.0397278	0.0168642	0.0168642	0.0168642	0.0168642	-0.443293	0.512393	0.20714	0.0146439	0.000210286	0.252587	-0.184561	0.103924	1.3638	0.702891
Sum of C18:2t without CLAt	Plasma HDL-cholesterol	1.27232	0.751567	0.83775	0.492173	1.51873	1.52704	0.131296	0.129219	0.375343	0.0178916	0.0178916	0.0102189	0.0102189	0.565653	0.521517	-0.911219	0.0163571	0.908316	0.448085	0.167698	0.00720355	0.622749	1.16388	-5.43368	2.2707	0.534575	0.246671	0.617874	2.74279e-07	0.0248626	0.216352	0.216352	0.216352	0.216352	0.197694	0.197694	0.197694	0.197694	0.179882	0.537928	-1.08014	0.0228181	8.3406e-05	-0.0641746	0.0178057	0.0557428	1.16849	0.602227
Sum of C18:2t without CLAt	Plasma LDL-cholesterol	0.314968	0.186054	0.844883	0.496363	0.372795	0.374834	0.709918	0.708404	0.88111	0.00109646	0.00109646	-0.00670748	-0.00670748	-1.59903	-0.025137	0.14205	0.0260019	0.976925	0.48193	0.180365	0.00774767	-1.6368	-0.0521589	0.787566	3.35609	0.104168	0.958485	0.981868	0.43243	0.00104526	0.0934957	0.0934957	0.0934957	0.0934957	0.0719122	0.0719122	0.0719122	0.0719122	-1.67323	-0.27473	0.255766	0.0224223	-7.44598e-05	-0.18372	-0.14653	-0.0561582	1.21249	0.624906
Sum of C18:2t without CLAt	Plasma total-cholesterol	0.513305	0.303263	0.843789	0.495821	0.608333	0.611637	0.544036	0.541855	0.802606	0.00289161	0.00289161	-0.00483791	-0.00483791	-1.87767	-0.0226722	-0.23437	0.0355195	0.936744	0.464222	0.172914	0.00741065	-2.00447	-0.0488392	-1.35541	4.79303	0.0471471	0.961124	0.981868	0.177691	4.5112e-06	0.157933	0.157933	0.157933	0.157933	0.138042	0.138042	0.138042	0.138042	-2.19615	-0.269805	-0.198842	0.0347583	-8.05765e-06	-0.120226	-0.17623	-0.0663864	1.17804	0.611338
Sum of C18:2t without CLAt	SBP	0.531544	0.314039	0.843701	0.495769	0.630015	0.633437	0.529799	0.52757	0.794826	0.00310076	0.00310076	-0.00462714	-0.00462714	-2.3032	0.058143	0.532383	0.0365701	0.875939	0.434089	0.16169	0.00692962	-2.62941	0.133943	3.29261	5.27737	0.00960976	0.89366	0.961661	0.00128586	5.4902e-07	0.263704	0.263704	0.263704	0.263704	0.246311	0.246311	0.246311	0.246311	-2.02752	0.201229	0.647233	0.0332816	3.87825e-05	0.274713	-0.097864	0.00720145	1.12825	0.585503
Sum of C18:2t without CLAt	SCORE (Log)	1.24071	0.73064	0.927433	0.54352	1.33779	1.34427	0.183537	0.181438	0.452666	0.0150832	0.0150832	0.00673643	0.00673643	-4.76619	0.0124393	0.596013	0.0778938	0.337192	0.167669	0.0594858	0.00254383	-14.1349	0.0741896	10.0194	30.6207	5.48324e-27	0.940987	0.975924	2.11997e-17	2.07183e-57	0.91018	0.91018	0.91018	0.91018	0.907857	0.907857	0.907857	0.907857	-4.81875	0.0803501	0.63053	0.0766175	6.65679e-05	0.284888	0.0175285	0.00803342	0.356168	0.184832
Sum of C18:2t without CLAt	Serum TG (Log)	-1.27107	-0.750955	0.837487	0.492118	-1.51772	-1.52597	0.131531	0.129467	0.375343	0.0177309	0.0177309	0.0101164	0.0101164	-2.58114	-0.884365	0.152007	0.0175439	0.986949	0.489102	0.182182	0.00780782	-2.61528	-1.80814	0.834374	2.24697	0.00999502	0.072951	0.368868	0.405637	0.0263685	0.065254	0.065254	0.065254	0.065254	0.0431733	0.0431733	0.0431733	0.0431733	-3.29701	-1.22256	0.21146	0.0150486	9.07171e-05	0.164327	-0.129894	0.108044	1.30522	0.67734
Sum of C18:2t without CLAt	Waist circumference	-0.984653	-0.581737	0.840504	0.493891	-1.1715	-1.17786	0.243556	0.241019	0.535458	0.0106403	0.0106403	0.00297088	0.00297088	-2.61616	-0.65591	0.760181	0.0179438	0.911154	0.451541	0.168191	0.0072082	-2.87126	-1.45261	4.51976	2.48936	0.00479188	0.1488	0.502283	1.40002e-05	0.0140904	0.203313	0.203313	0.203313	0.203313	0.184493	0.184493	0.184493	0.184493	-3.64061	-1.14941	0.925509	0.0154651	7.81873e-05	0.267088	-0.162699	-0.473757	0.992693	0.515154
Sum of CLA	BMI (Log)	-0.130716	-0.132221	0.285102	0.274425	-0.458489	-0.481813	0.647372	0.630756	0.841666	0.00179633	0.00179633	-0.00594169	-0.00594169	-1.15514	-0.207879	0.208623	0.0144823	0.569223	0.277205	0.184951	0.00798823	-2.02933	-0.749911	1.12799	1.81296	0.0445147	0.454696	0.782299	0.26145	0.0722002	0.0421411	0.0421411	0.0421411	0.0421411	0.0195145	0.0195145	0.0195145	0.0195145	-1.38473	-0.235108	0.373643	0.013052	6.50384e-05	0.208683	-0.156448	-0.563315	0.614361	0.303129
Sum of CLA	Continuous MetS score	-0.115013	-0.116524	0.285271	0.274929	-0.40317	-0.423833	0.687496	0.672399	0.861601	0.00140143	0.00140143	-0.00640012	-0.00640012	-0.151507	-0.121509	-0.00763348	0.000651139	0.58425	0.283312	0.189956	0.0082051	-0.259319	-0.428888	-0.0401855	0.0793579	0.795812	0.668737	0.905847	0.968009	0.936874	0.00145795	0.00145795	0.00145795	0.00145795	-0.0223169	-0.0223169	-0.0223169	-0.0223169	-0.0527031	-0.0113683	0.117534	-0.00424788	9.86383e-05	0.441766	-0.204222	-0.235772	0.718718	0.352573
Sum of CLA	DBP	0.494024	0.499711	0.281674	0.271125	1.75388	1.8431	0.0818252	0.0676092	0.268546	0.0256579	0.0256579	0.0181049	0.0181049	-1.08432	0.416612	0.534628	0.0204085	0.533335	0.259728	0.17329	0.0074846	-2.0331	1.60403	3.08516	2.72674	0.0441268	0.111191	0.447918	0.00249729	0.00730118	0.159114	0.159114	0.159114	0.159114	0.139251	0.139251	0.139251	0.139251	-1.10132	0.364164	0.536755	0.0185928	3.54732e-05	0.192338	-0.112858	-0.0125514	0.673629	0.332372
Sum of CLA	HbA1c (Log)	0.187071	0.1893	0.284864	0.274197	0.656703	0.690379	0.512551	0.491206	0.772866	0.00370981	0.00370981	-0.00407371	-0.00407371	-1.62141	-0.034117	-0.225778	0.030824	0.561793	0.266605	0.178495	0.00789412	-2.88613	-0.127968	-1.2649	3.90468	0.00459028	0.898378	0.961953	0.208243	0.000152923	0.114735	0.114735	0.114735	0.114735	0.0936571	0.0936571	0.0936571	0.0936571	-1.32362	0.0246124	-0.236834	0.0229195	8.96711e-05	0.584409	-0.273881	-0.0758618	0.758431	0.356278
Sum of CLA	Plasma glucose (Log)	0.0598341	0.0606203	0.285417	0.275069	0.209638	0.220382	0.834284	0.825925	0.934513	0.000379294	0.000379294	-0.00743024	-0.00743024	-0.922218	-0.00155553	0.230953	0.0136524	0.572994	0.277853	0.186296	0.00804702	-1.60947	-0.00559837	1.23971	1.69659	0.110016	0.995542	0.997538	0.217387	0.0922442	0.0395633	0.0395633	0.0395633	0.0395633	0.0166957	0.0166957	0.0166957	0.0166957	-1.31706	0.00971688	0.211328	0.0149791	0.000200025	0.247566	-0.194397	0.143597	0.759936	0.372792
Sum of CLA	Plasma HDL-cholesterol	0.611262	0.619293	0.279764	0.269621	2.18492	2.2969	0.0307156	0.0232486	0.153839	0.0395852	0.0395852	0.032082	0.032082	0.159037	0.425752	-0.893567	0.0151534	0.514441	0.24946	0.167259	0.00722471	0.309145	1.70669	-5.34241	2.09745	0.757722	0.0903424	0.407258	4.14311e-07	0.0379525	0.225824	0.225824	0.225824	0.225824	0.207391	0.207391	0.207391	0.207391	-0.277471	0.403992	-1.06578	0.0217771	8.0702e-05	-0.0529904	0.0105182	0.0115852	0.646414	0.317103
Sum of CLA	Plasma LDL-cholesterol	0.135527	0.137308	0.285193	0.274854	0.475213	0.499568	0.635445	0.618237	0.836237	0.00194596	0.00194596	-0.00585134	-0.00585134	-1.5706	-0.0135197	0.141667	0.0260202	0.556674	0.269939	0.18099	0.00781782	-2.8214	-0.0500841	0.78273	3.32832	0.00555725	0.960135	0.981868	0.435254	0.00114579	0.0934941	0.0934941	0.0934941	0.0934941	0.0719107	0.0719107	0.0719107	0.0719107	-1.16333	0.030241	0.254418	0.0221172	-6.82319e-05	-0.179547	-0.140982	-0.0851545	0.674371	0.330818
Sum of CLA	Plasma total-cholesterol	0.333339	0.337176	0.283687	0.273062	1.17502	1.2348	0.24215	0.219151	0.50464	0.0116815	0.0116815	0.00402008	0.00402008	-1.73138	0.0828001	-0.228585	0.0349874	0.533501	0.259809	0.173344	0.00748693	-3.24532	0.318696	-1.31868	4.67313	0.00149999	0.75048	0.914748	0.18965	7.45304e-06	0.15859	0.15859	0.15859	0.15859	0.138714	0.138714	0.138714	0.138714	-1.55469	0.150812	-0.196925	0.0340402	5.83679e-07	-0.111014	-0.170041	-0.121361	0.655904	0.323627
Sum of CLA	SBP	0.468345	0.473737	0.282049	0.271486	1.66051	1.74498	0.0992414	0.0833704	0.297826	0.0230599	0.0230599	0.0154867	0.0154867	-2.03215	0.295464	0.549983	0.0349855	0.496189	0.241638	0.161221	0.0069633	-4.09551	1.22275	3.41137	5.02426	7.44946e-05	0.223687	0.6037	0.000867324	1.67572e-06	0.272169	0.272169	0.272169	0.272169	0.254976	0.254976	0.254976	0.254976	-1.94631	0.361912	0.656541	0.0320667	4.17376e-05	0.287275	-0.0974002	-0.0543774	0.624086	0.307928
Sum of CLA	SCORE (Log)	0.472886	0.476262	0.29469	0.282423	1.60469	1.68634	0.111235	0.0943719	0.314696	0.0235325	0.0235325	0.0152573	0.0152573	-4.75208	0.0287922	0.597608	0.0777572	0.182887	0.0882969	0.0596367	0.00256291	-25.9837	0.326084	10.0208	30.3394	3.4837e-50	0.744948	0.914748	2.10411e-17	5.37167e-57	0.910258	0.910258	0.910258	0.910258	0.907937	0.907937	0.907937	0.907937	-4.92033	0.0309217	0.631676	0.0765515	6.54971e-05	0.285251	0.0164973	0.00800717	0.198424	0.0979033
Sum of CLA	Serum TG (Log)	-0.30027	-0.303727	0.284003	0.273367	-1.05728	-1.11106	0.292361	0.268609	0.559188	0.00947873	0.00947873	0.00180027	0.00180027	-1.50462	-0.408366	0.145292	0.017919	0.564623	0.274965	0.183456	0.00792368	-2.66482	-1.48516	0.791969	2.26145	0.00870289	0.13998	0.489786	0.429855	0.0254317	0.0575587	0.0575587	0.0575587	0.0575587	0.0352964	0.0352964	0.0352964	0.0352964	-1.61896	-0.358124	0.196569	0.0156378	0.000109236	0.163408	-0.113001	0.0841463	0.73549	0.362895
Sum of CLA	Waist circumference	-0.315624	-0.319258	0.283861	0.273229	-1.1119	-1.16846	0.26825	0.244776	0.538886	0.0104729	0.0104729	0.00280213	0.00280213	-1.90222	-0.369271	0.750958	0.0186076	0.519081	0.252786	0.168659	0.00728457	-3.66459	-1.4608	4.45253	2.55439	0.000362562	0.146539	0.500406	1.83778e-05	0.0118183	0.20346	0.20346	0.20346	0.20346	0.184644	0.184644	0.184644	0.184644	-1.99163	-0.276221	0.912878	0.0157959	9.67966e-05	0.268701	-0.14617	-0.509301	0.564276	0.278417
Sum of fatty acids	BMI (Log)	-0.0671723	0.000230254	0.403367	0.00134959	-0.166529	0.17061	0.868001	0.864797	0.940186	0.000225592	0.000225592	-0.0075246	-0.0075246	-0.809229	-0.000384201	0.220829	0.0138349	0.534222	0.00137708	0.184492	0.00809202	-1.51478	-0.278998	1.19696	1.7097	0.132313	0.780701	0.9261	0.233552	0.0897632	0.0384889	0.0384889	0.0384889	0.0384889	0.0157761	0.0157761	0.0157761	0.0157761	-1.02042	-0.000440549	0.378035	0.0128811	6.94143e-05	0.220185	-0.153642	-0.586339	0.570659	0.00138532
Sum of fatty acids	Continuous MetS score	-0.734641	0.00251558	0.398944	0.00133331	-1.84146	1.88671	0.0678688	0.0614642	0.256704	0.0270576	0.0270576	0.0194564	0.0194564	-0.568414	0.00267647	0.00883806	-0.00389465	0.542933	0.0013845	0.186454	0.00818273	-1.04693	1.93316	0.0474007	-0.47596	0.297135	0.0554594	0.332369	0.962269	0.634927	0.0288055	0.0288055	0.0288055	0.0288055	0.00568183	0.00568183	0.00568183	0.00568183	-0.673565	0.00320211	0.125071	-0.00932367	0.000101051	0.428793	-0.206784	-0.440726	0.654928	0.00157105
Sum of fatty acids	DBP	-1.2097	0.00414664	0.388374	0.00129943	-3.11479	3.19113	0.00226858	0.00177995	0.0383929	0.0731646	0.0731646	0.0659799	0.0659799	-2.31791	0.00332133	0.517289	0.0179879	0.491502	0.00126696	0.169738	0.00744492	-4.71598	2.62151	3.04757	2.41613	6.23459e-06	0.00982351	0.142706	0.00280716	0.0171091	0.18612	0.18612	0.18612	0.18612	0.166894	0.166894	0.166894	0.166894	-2.30455	0.0039197	0.536783	0.0137381	3.07737e-05	0.160773	-0.119329	-0.181284	0.605542	0.00147001
Sum of fatty acids	HbA1c (Log)	-0.740877	0.00253423	0.401017	0.00133916	-1.8475	1.8924	0.0669839	0.060696	0.25499	0.0272165	0.0272165	0.0196167	0.0196167	-1.88865	0.00143654	-0.218722	0.0286293	0.527218	0.00131721	0.176956	0.0079093	-3.58229	1.09059	-1.23603	3.6197	0.000484986	0.277533	0.640204	0.218748	0.0004257	0.122899	0.122899	0.122899	0.122899	0.102016	0.102016	0.102016	0.102016	-1.72678	0.00183013	-0.231814	0.0202931	9.1279e-05	0.572495	-0.274374	-0.185751	0.702942	0.00161351
Sum of fatty acids	Plasma glucose (Log)	-0.847785	0.00290301	0.3971	0.00132715	-2.13494	2.1874	0.0346712	0.0305297	0.180414	0.0360338	0.0360338	0.0285028	0.0285028	-1.44618	0.00246873	0.238761	0.0100855	0.532985	0.00135913	0.183038	0.0080328	-2.71336	1.8164	1.30444	1.25554	0.00759297	0.0716864	0.367482	0.194463	0.211607	0.0640703	0.0640703	0.0640703	0.0640703	0.0417863	0.0417863	0.0417863	0.0417863	-1.80218	0.0023923	0.216498	0.0112513	0.000201454	0.237113	-0.196452	-0.00555693	0.700187	0.00167962
Sum of fatty acids	Plasma HDL-cholesterol	-0.54155	0.00185439	0.401469	0.00134175	-1.34892	1.38207	0.179744	0.169358	0.437765	0.0147033	0.0147033	0.00700569	0.00700569	-0.647182	0.00126351	-0.918074	0.0157438	0.488324	0.00124525	0.167701	0.00735971	-1.32531	1.01467	-5.47448	2.13919	0.187466	0.312208	0.672386	2.27808e-07	0.0343489	0.214347	0.214347	0.214347	0.214347	0.195641	0.195641	0.195641	0.195641	-1.04272	0.00148136	-1.07265	0.0208764	7.3433e-05	-0.0760933	0.00617429	0.00594544	0.603896	0.00144863
Sum of fatty acids	Plasma LDL-cholesterol	-1.38667	0.00474827	0.384464	0.00128492	-3.60676	3.69538	0.000443028	0.000324179	0.00969125	0.0964017	0.0964017	0.0893424	0.0893424	-2.38329	0.00389489	0.154724	0.02033	0.506589	0.00129182	0.173973	0.00763498	-4.70458	3.01503	0.889358	2.66274	6.58266e-06	0.00310807	0.0756593	0.375506	0.00876202	0.154477	0.154477	0.154477	0.154477	0.134346	0.134346	0.134346	0.134346	-2.1887	0.00499927	0.264971	0.0143624	-6.54487e-05	-0.201807	-0.145354	-0.394682	0.58977	0.00141475
Sum of fatty acids	Plasma total-cholesterol	-1.78105	0.00610511	0.370042	0.00123809	-4.81311	4.93107	4.08545e-06	2.46774e-06	0.000262814	0.158597	0.158597	0.152075	0.152075	-2.87996	0.00492572	-0.22012	0.0282901	0.470312	0.00121233	0.162421	0.00712395	-6.12352	4.063	-1.35525	3.97112	1.05909e-08	8.42915e-05	0.00718164	0.177744	0.000119087	0.254784	0.254784	0.254784	0.254784	0.23718	0.23718	0.23718	0.23718	-2.95379	0.00618734	-0.187284	0.0248122	1.5675e-06	-0.143469	-0.175715	-0.4794	0.548601	0.00133178
Sum of fatty acids	SBP	-1.14795	0.00393496	0.389896	0.00130452	-2.94425	3.0164	0.00384103	0.00308192	0.0486259	0.0658854	0.0658854	0.0586442	0.0586442	-2.92984	0.00246328	0.537988	0.0331117	0.459767	0.00118515	0.158779	0.00696423	-6.37245	2.07845	3.38828	4.75454	3.13231e-09	0.0396817	0.300523	0.000937068	5.30487e-06	0.287825	0.287825	0.287825	0.287825	0.271002	0.271002	0.271002	0.271002	-2.9787	0.0030676	0.654822	0.0285511	3.65357e-05	0.259421	-0.103288	-0.169798	0.567618	0.00137794
Sum of fatty acids	SCORE (Log)	-1.45658	0.00501445	0.384111	0.00128854	-3.79208	3.89158	0.000237031	0.000165353	0.00599494	0.113744	0.113744	0.106233	0.106233	-5.07085	0.00143771	0.603136	0.0754306	0.159017	0.00041055	0.0565252	0.00249358	-31.8887	3.5019	10.6702	30.25	3.07236e-59	0.000656787	0.0332288	6.19544e-19	7.28305e-57	0.918764	0.918764	0.918764	0.918764	0.916663	0.916663	0.916663	0.916663	-5.23567	0.00141292	0.633957	0.0744313	6.57915e-05	0.277983	0.0152393	-0.0745141	0.173845	0.000422024
Sum of fatty acids	Serum TG (Log)	-0.940133	0.0032226	0.394398	0.00131958	-2.38372	2.44214	0.0185963	0.0159553	0.123581	0.0441897	0.0441897	0.0367804	0.0367804	-1.55848	0.00270808	0.178939	0.011601	0.525262	0.00135398	0.181398	0.00795631	-2.96706	2.00009	0.986447	1.45808	0.00359375	0.0476242	0.317207	0.325789	0.147286	0.0704698	0.0704698	0.0704698	0.0704698	0.0485124	0.0485124	0.0485124	0.0485124	-1.77049	0.00290829	0.210811	0.00971726	0.000118199	0.165727	-0.111074	-0.176914	0.673644	0.00163533
Sum of fatty acids	Waist circumference	-0.095998	0.000329063	0.403319	0.00134943	-0.23802	0.243853	0.812243	0.807732	0.929258	0.000460751	0.000460751	-0.00728761	-0.00728761	-1.32828	-0.00049115	0.773175	0.0171788	0.490014	0.00126312	0.169225	0.00742238	-2.71069	-0.388838	4.56893	2.31446	0.00764325	0.698047	0.912808	1.14549e-05	0.0222481	0.191039	0.191039	0.191039	0.191039	0.17193	0.17193	0.17193	0.17193	-1.55716	-0.000550328	0.917969	0.0156469	0.000101917	0.282354	-0.142851	-0.534284	0.524957	0.00127438
Sum of long-chain fatty acids	BMI (Log)	-0.0327603	0.000178799	0.382342	0.00203109	-0.0856833	0.0880307	0.931851	0.929989	0.969595	6.00693e-05	6.00693e-05	-0.0076914	-0.0076914	-0.80427	-0.000626297	0.221447	0.0137869	0.529532	0.00205318	0.184447	0.00801636	-1.51883	-0.305038	1.2006	1.71985	0.13129	0.760837	0.9213	0.232141	0.0878961	0.038604	0.038604	0.038604	0.038604	0.0158939	0.0158939	0.0158939	0.0158939	-0.982843	-0.000979267	0.380242	0.0130799	6.90292e-05	0.219411	-0.153804	-0.571718	0.566524	0.00208612
Sum of long-chain fatty acids	Continuous MetS score	-0.688354	0.00375362	0.377944	0.00200577	-1.82131	1.87141	0.0708947	0.0635705	0.259626	0.0266322	0.0266322	0.0190277	0.0190277	-0.541178	0.00392352	0.00389791	-0.00321644	0.538191	0.00206506	0.186504	0.00811402	-1.00555	1.89996	0.0208999	-0.396405	0.316559	0.0597241	0.339372	0.983359	0.692477	0.0278517	0.0278517	0.0278517	0.0278517	0.00470536	0.00470536	0.00470536	0.00470536	-0.668835	0.00495231	0.111276	-0.00882127	0.000102228	0.436668	-0.204681	-0.452805	0.64933	0.00236432
Sum of long-chain fatty acids	DBP	-1.11526	0.00608686	0.368804	0.00195918	-3.024	3.10684	0.00301066	0.00232606	0.0445349	0.0696163	0.0696163	0.062404	0.062404	-2.29509	0.0049376	0.511604	0.0187926	0.487294	0.00188941	0.169734	0.00737694	-4.70987	2.61331	3.01414	2.54748	6.39588e-06	0.0100497	0.142706	0.00311211	0.0120432	0.185858	0.185858	0.185858	0.185858	0.166627	0.166627	0.166627	0.166627	-2.33233	0.00630207	0.520288	0.0141738	3.25553e-05	0.170359	-0.11757	-0.206903	0.598376	0.00220341
Sum of long-chain fatty acids	HbA1c (Log)	-0.624849	0.00340325	0.38082	0.00201918	-1.6408	1.68546	0.103294	0.094336	0.314696	0.0217117	0.0217117	0.0140689	0.0140689	-1.86186	0.00201637	-0.221332	0.0290676	0.523038	0.00196503	0.177008	0.00784714	-3.55971	1.02613	-1.25041	3.70423	0.000524448	0.306797	0.670233	0.213466	0.000315977	0.121957	0.121957	0.121957	0.121957	0.101052	0.101052	0.101052	0.101052	-1.69354	0.00259763	-0.239378	0.0207797	9.17082e-05	0.577928	-0.273685	-0.182831	0.698434	0.00243235
Sum of long-chain fatty acids	Plasma glucose (Log)	-0.737346	0.00402077	0.377181	0.00200172	-1.95489	2.00866	0.052776	0.046677	0.222172	0.0305581	0.0305581	0.0229843	0.0229843	-1.39051	0.00339821	0.234012	0.01089	0.529089	0.00203013	0.18335	0.00797679	-2.62811	1.67389	1.27631	1.36521	0.00965317	0.0966336	0.423745	0.204192	0.174621	0.0604559	0.0604559	0.0604559	0.0604559	0.0380858	0.0380858	0.0380858	0.0380858	-1.74121	0.00324792	0.206789	0.0120404	0.000202027	0.243505	-0.194831	0.00500042	0.69646	0.00253593
Sum of long-chain fatty acids	Plasma HDL-cholesterol	-0.377295	0.0020574	0.381544	0.00202487	-0.988865	1.01607	0.324595	0.311514	0.607484	0.00800103	0.00800103	0.00025104	0.00025104	-0.566239	0.00136022	-0.920834	0.0164627	0.484767	0.00186007	0.167991	0.00730857	-1.16807	0.731275	-5.48146	2.25252	0.244986	0.465969	0.785224	2.20678e-07	0.0260197	0.211275	0.211275	0.211275	0.211275	0.192495	0.192495	0.192495	0.192495	-0.977598	0.00179591	-1.07838	0.0215621	7.36421e-05	-0.0718931	0.00720215	0.0218093	0.600639	0.00218703
Sum of long-chain fatty acids	Plasma LDL-cholesterol	-1.15405	0.00629306	0.368463	0.00195545	-3.13206	3.21822	0.00215164	0.00163432	0.0357036	0.0748567	0.0748567	0.0676291	0.0676291	-2.26041	0.00510809	0.147012	0.0218044	0.505995	0.00194152	0.175347	0.00762862	-4.46726	2.63097	0.838404	2.85824	1.74164e-05	0.0095767	0.140678	0.403391	0.00498628	0.140684	0.140684	0.140684	0.140684	0.120224	0.120224	0.120224	0.120224	-2.08565	0.00697901	0.244428	0.0158358	-6.41208e-05	-0.188665	-0.141986	-0.380926	0.590968	0.00215182
Sum of long-chain fatty acids	Plasma total-cholesterol	-1.44398	0.00788091	0.359351	0.00190896	-4.01829	4.12838	9.90362e-05	6.5155e-05	0.00326542	0.116701	0.116701	0.109854	0.109854	-2.70333	0.00628688	-0.229305	0.0303301	0.47424	0.00183879	0.165187	0.00717932	-5.70035	3.41903	-1.38815	4.22464	7.93653e-08	0.000845304	0.0332288	0.167521	4.53074e-05	0.228894	0.228894	0.228894	0.228894	0.210679	0.210679	0.210679	0.210679	-2.80845	0.00846027	-0.211381	0.0268604	3.36518e-06	-0.126671	-0.172746	-0.455372	0.555908	0.00204702
Sum of long-chain fatty acids	SBP	-1.06675	0.00582207	0.369977	0.00196541	-2.88328	2.96227	0.00461258	0.0036368	0.050796	0.0636911	0.0636911	0.0564329	0.0564329	-2.94083	0.00386451	0.533918	0.0335429	0.454927	0.00176391	0.15846	0.00688695	-6.46439	2.19087	3.36941	4.87051	1.98569e-09	0.030286	0.264384	0.000997924	3.24768e-06	0.290418	0.290418	0.290418	0.290418	0.273657	0.273657	0.273657	0.273657	-3.02477	0.00512335	0.641663	0.0287172	3.80605e-05	0.266709	-0.101936	-0.198137	0.560455	0.00206377
Sum of long-chain fatty acids	SCORE (Log)	-1.26274	0.00692423	0.369047	0.00196635	-3.42163	3.52135	0.000855997	0.000611282	0.0161404	0.0950916	0.0950916	0.0874229	0.0874229	-5.04748	0.00203739	0.598345	0.0758899	0.158535	0.000616831	0.0567918	0.00248015	-31.8383	3.303	10.5358	30.5989	3.62271e-59	0.00127229	0.04234	1.2858e-18	2.22999e-57	0.917898	0.917898	0.917898	0.917898	0.915774	0.915774	0.915774	0.915774	-5.22063	0.00207467	0.628268	0.0747685	6.62993e-05	0.28166	0.0158989	-0.0752113	0.173213	0.000637824
Sum of long-chain fatty acids	Serum TG (Log)	-0.74889	0.00408728	0.376305	0.00199902	-1.99012	2.04464	0.0486922	0.0429248	0.213871	0.0313901	0.0313901	0.0238815	0.0238815	-1.4463	0.00334702	0.17381	0.0128119	0.523242	0.00202879	0.182256	0.00792114	-2.7641	1.64976	0.953659	1.61743	0.00655778	0.101463	0.435327	0.342068	0.108266	0.0613077	0.0613077	0.0613077	0.0613077	0.0391339	0.0391339	0.0391339	0.0391339	-1.68294	0.00382538	0.199682	0.0108183	0.000118941	0.173792	-0.109659	-0.159064	0.67186	0.002474
Sum of long-chain fatty acids	Waist circumference	-0.0437439	0.000238744	0.382333	0.00203105	-0.114413	0.117547	0.909088	0.906609	0.957364	0.0001071	0.0001071	-0.00764401	-0.00764401	-1.30989	-0.000888075	0.773901	0.0171889	0.485605	0.00188286	0.169146	0.00735137	-2.69743	-0.471663	4.57535	2.33819	0.00793689	0.637977	0.889345	1.11577e-05	0.0209403	0.191492	0.191492	0.191492	0.191492	0.172394	0.172394	0.172394	0.172394	-1.51641	-0.00117459	0.920663	0.0158507	0.000101469	0.281332	-0.14306	-0.51813	0.520963	0.00191835
Sum of medium-chain fatty acids	BMI (Log)	-0.206589	0.00245892	0.362214	0.00418328	-0.570352	0.587797	0.569431	0.557696	0.810214	0.00267118	0.00267118	-0.00506005	-0.00506005	-0.897642	0.000131515	0.221789	0.013205	0.504058	0.00432387	0.184545	0.00817303	-1.78083	0.0304161	1.20182	1.61568	0.0773308	0.975783	0.987959	0.231671	0.108646	0.0379066	0.0379066	0.0379066	0.0379066	0.01518	0.01518	0.01518	0.01518	-1.1635	0.00112946	0.379844	0.0115311	6.95194e-05	0.2141	-0.152456	-0.634397	0.544278	0.00428154
Sum of medium-chain fatty acids	Continuous MetS score	-0.80372	0.0095496	0.357051	0.00411674	-2.25099	2.3197	0.0260915	0.0219407	0.148952	0.040343	0.040343	0.0328457	0.0328457	-0.560808	0.0103689	-0.00649488	-0.00546836	0.509283	0.00431466	0.18498	0.008192	-1.10117	2.40319	-0.0351113	-0.667524	0.272921	0.0177101	0.195639	0.972047	0.505658	0.0438273	0.0438273	0.0438273	0.0438273	0.0210613	0.0210613	0.0210613	0.0210613	-0.627642	0.0116884	0.128637	-0.010952	9.74612e-05	0.399154	-0.19078	-0.448801	0.620461	0.00481394
Sum of medium-chain fatty acids	DBP	-1.03721	0.0123453	0.350275	0.0040454	-2.96112	3.0517	0.00364949	0.0027634	0.0461369	0.0673317	0.0673317	0.0601018	0.0601018	-2.09043	0.00888709	0.500387	0.0180928	0.467025	0.0040062	0.170987	0.00757257	-4.47605	2.21834	2.92647	2.38925	1.67146e-05	0.0283089	0.252557	0.00406299	0.0183534	0.174081	0.174081	0.174081	0.174081	0.154571	0.154571	0.154571	0.154571	-2.02954	0.0100345	0.53633	0.0141319	2.66783e-05	0.13998	-0.103657	-0.113654	0.584263	0.00459607
Sum of medium-chain fatty acids	HbA1c (Log)	-0.715613	0.00849723	0.359822	0.00414684	-1.9888	2.04908	0.048856	0.0424973	0.212986	0.0317609	0.0317609	0.0241965	0.0241965	-1.83928	0.00478286	-0.227009	0.0281553	0.497428	0.00412979	0.176816	0.0079802	-3.69759	1.15813	-1.28387	3.52814	0.000323523	0.249	0.61917	0.201544	0.000584724	0.123945	0.123945	0.123945	0.123945	0.103087	0.103087	0.103087	0.103087	-1.63279	0.00537143	-0.231449	0.0200843	8.92816e-05	0.560149	-0.266137	-0.166466	0.673539	0.0049904
Sum of medium-chain fatty acids	Plasma glucose (Log)	-0.889843	0.0105729	0.355353	0.00409716	-2.50411	2.58054	0.0135332	0.0109924	0.095567	0.0494521	0.0494521	0.0420259	0.0420259	-1.40776	0.00898537	0.225008	0.00893709	0.501596	0.00424953	0.182188	0.00806835	-2.80656	2.11444	1.23503	1.10767	0.00580359	0.0364483	0.287952	0.219116	0.270113	0.0724743	0.0724743	0.0724743	0.0724743	0.0503904	0.0503904	0.0503904	0.0503904	-1.75882	0.00855259	0.218996	0.0101373	0.000198794	0.215633	-0.184701	-0.00834984	0.66679	0.00517339
Sum of medium-chain fatty acids	Plasma HDL-cholesterol	-0.322314	0.00382965	0.363295	0.00418873	-0.887196	0.914274	0.376637	0.362292	0.661677	0.00648808	0.00648808	-0.00127373	-0.00127373	-0.512868	0.0024856	-0.92369	0.016263	0.462788	0.00392075	0.168092	0.00744411	-1.10821	0.633961	-5.49515	2.18467	0.269881	0.527255	0.831122	2.07303e-07	0.0307631	0.210446	0.210446	0.210446	0.210446	0.191647	0.191647	0.191647	0.191647	-0.852653	0.00205274	-1.07411	0.0220357	7.21771e-05	-0.0774389	0.00974573	0.0626381	0.579806	0.00449851
Sum of medium-chain fatty acids	Plasma LDL-cholesterol	-1.22002	0.014496	0.347125	0.0040023	-3.51464	3.62191	0.000609479	0.000420147	0.0123436	0.0929592	0.0929592	0.0858729	0.0858729	-2.17056	0.0113724	0.134913	0.0199868	0.481249	0.00407715	0.174797	0.00774107	-4.51027	2.78931	0.771828	2.58191	1.46356e-05	0.00610265	0.111146	0.441662	0.0109693	0.146197	0.146197	0.146197	0.146197	0.125868	0.125868	0.125868	0.125868	-1.93726	0.0146767	0.267233	0.0138565	-7.0622e-05	-0.234913	-0.124447	-0.342947	0.567421	0.00440242
Sum of medium-chain fatty acids	Plasma total-cholesterol	-1.60975	0.0191599	0.331987	0.00383418	-4.84883	4.99714	3.50985e-06	1.85454e-06	0.000225723	0.162182	0.162182	0.155687	0.155687	-2.65687	0.015314	-0.247018	0.0273086	0.444169	0.00381013	0.162618	0.00720197	-5.98166	4.01928	-1.519	3.79183	2.09772e-08	9.94257e-05	0.00806768	0.131247	0.000230112	0.252944	0.252944	0.252944	0.252944	0.235297	0.235297	0.235297	0.235297	-2.65673	0.0185978	-0.18585	0.0238383	-5.33124e-06	-0.186582	-0.147376	-0.42208	0.526376	0.00414071
Sum of medium-chain fatty acids	SBP	-1.01995	0.01214	0.350692	0.00405021	-2.9084	2.99736	0.00427887	0.00326751	0.0495781	0.0651103	0.0651103	0.057863	0.057863	-2.74612	0.00631088	0.525693	0.0333388	0.436131	0.00374118	0.159676	0.00707164	-6.29654	1.68687	3.29226	4.71444	4.55269e-09	0.0940834	0.416411	0.00128736	6.27491e-06	0.279738	0.279738	0.279738	0.279738	0.262724	0.262724	0.262724	0.262724	-2.72212	0.00702081	0.65382	0.0293408	3.34616e-05	0.246254	-0.0921099	-0.101953	0.547692	0.00430839
Sum of medium-chain fatty acids	SCORE (Log)	-1.43853	0.0171669	0.341227	0.00394342	-4.21578	4.35331	4.9011e-05	2.87059e-05	0.00181166	0.13838	0.13838	0.131078	0.131078	-4.99796	0.00426887	0.598175	0.0752587	0.151809	0.00129658	0.0568068	0.00253581	-32.9227	3.2924	10.53	29.6784	1.09282e-60	0.00131691	0.04234	1.32682e-18	5.1797e-56	0.917852	0.917852	0.917852	0.917852	0.915728	0.915728	0.915728	0.915728	-5.13987	0.00368408	0.633846	0.0745345	6.43047e-05	0.270238	0.0209759	-0.0513363	0.168604	0.00132631
Sum of medium-chain fatty acids	Serum TG (Log)	-1.20319	0.0143209	0.345877	0.0039946	-3.47867	3.58507	0.000687667	0.000476618	0.0136035	0.090606	0.090606	0.0835564	0.0835564	-1.66832	0.0127605	0.160425	0.00874831	0.485575	0.00416532	0.177778	0.00787334	-3.43575	3.06352	0.902389	1.11113	0.000798991	0.00267159	0.0689757	0.368559	0.268612	0.10717	0.10717	0.10717	0.10717	0.0860793	0.0860793	0.0860793	0.0860793	-1.86143	0.0133817	0.2151	0.00657539	0.000114227	0.12815	-0.0916961	-0.233134	0.629104	0.00494881
Sum of medium-chain fatty acids	Waist circumference	-0.381943	0.00454606	0.361039	0.00416971	-1.0579	1.09026	0.292078	0.277632	0.568611	0.00913031	0.00913031	0.00144915	0.00144915	-1.48845	0.00104862	0.773647	0.0159043	0.462354	0.00396612	0.169276	0.00749682	-3.2193	0.264395	4.57032	2.12147	0.00163155	0.791904	0.928055	1.13898e-05	0.035825	0.190522	0.190522	0.190522	0.190522	0.1714	0.1714	0.1714	0.1714	-1.73584	0.00141003	0.920229	0.013961	0.000102048	0.274755	-0.141371	-0.594302	0.500761	0.00393921
Sum of monounsaturated fatty acids	BMI (Log)	0.0419324	-0.000513411	0.305879	0.00358788	0.137088	-0.143096	0.891175	0.886438	0.949626	0.000158707	0.000158707	-0.007592	-0.007592	-0.771574	-0.00193397	0.229822	0.0138762	0.499008	0.00359704	0.184886	0.00791211	-1.54622	-0.537656	1.24305	1.75379	0.12454	0.591755	0.872159	0.216141	0.0818794	0.0400846	0.0400846	0.0400846	0.0400846	0.0174094	0.0174094	0.0174094	0.0174094	-0.986585	-0.00204281	0.386441	0.0129434	6.72531e-05	0.224286	-0.156462	-0.571343	0.544376	0.00362841
Sum of monounsaturated fatty acids	Continuous MetS score	-0.498736	0.00610767	0.302478	0.00354754	-1.64883	1.72166	0.101634	0.0875462	0.308734	0.0226331	0.0226331	0.0149974	0.0149974	-0.381475	0.00630538	-0.0266076	-0.00205886	0.507596	0.00363113	0.187575	0.00804258	-0.751533	1.73648	-0.14185	-0.255995	0.453733	0.0849231	0.391105	0.887425	0.798372	0.0233723	0.0233723	0.0233723	0.0233723	0.000119286	0.000119286	0.000119286	0.000119286	-0.541623	0.00869588	0.0832366	-0.00767581	0.000108582	0.415974	-0.190285	-0.418778	0.622669	0.00411996
Sum of monounsaturated fatty acids	DBP	-0.8761	0.0107268	0.295117	0.00346164	-2.96866	3.09876	0.00356686	0.00238588	0.0446763	0.0692795	0.0692795	0.0620646	0.0620646	-2.13066	0.008387	0.473667	0.0202212	0.460316	0.00331814	0.170551	0.00729864	-4.62869	2.52762	2.77728	2.77055	8.95939e-06	0.0127105	0.162847	0.00631259	0.00643683	0.18317	0.18317	0.18317	0.18317	0.163875	0.163875	0.163875	0.163875	-2.20457	0.0113931	0.486815	0.0157042	4.18879e-05	0.144112	-0.102642	-0.172573	0.573291	0.00382113
Sum of monounsaturated fatty acids	HbA1c (Log)	-0.511772	0.00625655	0.30325	0.00355147	-1.68762	1.76168	0.093919	0.0805114	0.294592	0.0236722	0.0236722	0.0160446	0.0160446	-1.87737	0.00483301	-0.24313	0.029153	0.490517	0.0034283	0.176886	0.00774202	-3.82734	1.40974	-1.3745	3.76556	0.000202973	0.16108	0.51906	0.171727	0.000253773	0.128368	0.128368	0.128368	0.128368	0.107615	0.107615	0.107615	0.107615	-1.68147	0.0054525	-0.256493	0.0210729	9.6165e-05	0.565901	-0.266905	-0.18464	0.669764	0.00421789
Sum of monounsaturated fatty acids	Plasma glucose (Log)	-0.68848	0.00843134	0.299289	0.00351014	-2.30038	2.40199	0.0230445	0.0177426	0.133776	0.0431306	0.0431306	0.0356551	0.0356551	-1.36023	0.00723887	0.199952	0.0113226	0.495233	0.00354268	0.183006	0.00784669	-2.74665	2.04333	1.0926	1.44297	0.00690308	0.0431048	0.305811	0.276654	0.15151	0.0703677	0.0703677	0.0703677	0.0703677	0.0482336	0.0482336	0.0482336	0.0482336	-1.74457	0.00720601	0.182423	0.0122061	0.000207873	0.225393	-0.182996	-0.00388387	0.664432	0.00439629
Sum of monounsaturated fatty acids	Plasma HDL-cholesterol	-0.0895215	0.00109631	0.305849	0.00358707	-0.292698	0.305627	0.770227	0.760385	0.90926	0.000729217	0.000729217	-0.00707759	-0.00707759	-0.482388	0.0017173	-0.929396	0.0170143	0.456626	0.00326651	0.16874	0.00723499	-1.05642	0.525731	-5.50787	2.35167	0.292799	0.599999	0.876766	1.95586e-07	0.0202402	0.209661	0.209661	0.209661	0.209661	0.190843	0.190843	0.190843	0.190843	-0.835763	0.00149632	-1.08196	0.0226231	7.40957e-05	-0.0743918	0.00978346	0.0685519	0.577786	0.00382299
Sum of monounsaturated fatty acids	Plasma LDL-cholesterol	-0.395076	0.00483822	0.30378	0.00356281	-1.30053	1.35798	0.195755	0.176859	0.444927	0.0142025	0.0142025	0.00650093	0.00650093	-1.72449	0.00281249	0.130485	0.0250418	0.487783	0.00348939	0.180253	0.00772865	-3.53536	0.806011	0.723898	3.24013	0.00057039	0.421755	0.752535	0.47047	0.00152822	0.0981261	0.0981261	0.0981261	0.0981261	0.0766529	0.0766529	0.0766529	0.0766529	-1.64744	0.00777094	0.222747	0.0191967	-6.01735e-05	-0.204284	-0.12884	-0.239891	0.585572	0.0038745
Sum of monounsaturated fatty acids	Plasma total-cholesterol	-0.452501	0.00554032	0.303063	0.00355485	-1.49309	1.55852	0.137856	0.121559	0.364036	0.0184814	0.0184814	0.0108728	0.0108728	-2.05911	0.00361301	-0.24867	0.0343453	0.465257	0.00335375	0.172381	0.00737697	-4.42575	1.0773	-1.44256	4.65575	2.04667e-05	0.283387	0.646797	0.151606	8.01059e-06	0.165543	0.165543	0.165543	0.165543	0.145831	0.145831	0.145831	0.145831	-2.24015	0.00858403	-0.231756	0.0314078	7.86514e-06	-0.142287	-0.16102	-0.268646	0.565592	0.00376982
Sum of monounsaturated fatty acids	SBP	-0.831207	0.0101771	0.296212	0.00347448	-2.80613	2.9291	0.00579188	0.00402072	0.052668	0.0623614	0.0623614	0.0550928	0.0550928	-2.82484	0.0067706	0.503381	0.034597	0.429046	0.00309273	0.158965	0.00680282	-6.584	2.1892	3.16662	5.08568	1.09262e-09	0.0304104	0.264384	0.00193142	1.28207e-06	0.290379	0.290379	0.290379	0.290379	0.273616	0.273616	0.273616	0.273616	-2.89372	0.00880237	0.616134	0.0301322	4.50974e-05	0.246715	-0.0903697	-0.160591	0.539266	0.00359435
Sum of monounsaturated fatty acids	SCORE (Log)	-0.889014	0.0108671	0.306567	0.00358859	-2.8999	3.02825	0.00445315	0.00302173	0.0482072	0.0721103	0.0721103	0.0642468	0.0642468	-4.97169	0.00321513	0.585112	0.0766275	0.152888	0.0011103	0.0574778	0.00246771	-32.5186	2.89573	10.1798	31.0521	3.98426e-60	0.00452178	0.0975331	8.88234e-18	4.87036e-58	0.916231	0.916231	0.916231	0.916231	0.914065	0.914065	0.914065	0.914065	-5.13345	0.0029875	0.620042	0.0755558	6.84586e-05	0.27525	0.0198677	-0.0479157	0.169455	0.00112947
Sum of monounsaturated fatty acids	Serum TG (Log)	-0.208958	0.00255844	0.3053	0.00358109	-0.684435	0.714431	0.494928	0.476252	0.764401	0.00394108	0.00394108	-0.00378031	-0.00378031	-1.05689	0.00116897	0.16659	0.0151841	0.498512	0.00359347	0.184703	0.00790426	-2.12008	0.325303	0.901936	1.921	0.0359448	0.745487	0.914748	0.368798	0.056973	0.041989	0.041989	0.041989	0.041989	0.0193588	0.0193588	0.0193588	0.0193588	-1.38235	0.0031434	0.193171	0.0131486	0.000120093	0.168888	-0.105272	-0.0591697	0.652277	0.0043476
Sum of monounsaturated fatty acids	Waist circumference	-0.0627185	0.000767912	0.305849	0.00358753	-0.205063	0.21405	0.837846	0.830846	0.935731	0.000355049	0.000355049	-0.00739414	-0.00739414	-1.31223	-0.00195092	0.782537	0.0170694	0.457737	0.00329955	0.169595	0.00725774	-2.86678	-0.59127	4.61414	2.3519	0.00485597	0.555391	0.851066	9.51327e-06	0.020216	0.192299	0.192299	0.192299	0.192299	0.17322	0.17322	0.17322	0.17322	-1.51984	-0.00246817	0.928164	0.0156935	9.9317e-05	0.287232	-0.14627	-0.517305	0.500395	0.00333527
Sum of n-C12, n-C14, and n-C16	BMI (Log)	-0.252484	0.00335071	0.363925	0.00468787	-0.693778	0.714763	0.489069	0.476047	0.764401	0.00394473	0.00394473	-0.00377663	-0.00377663	-0.928875	0.000783268	0.220806	0.0129182	0.506233	0.00483635	0.184613	0.00814456	-1.83488	0.161954	1.19605	1.58611	0.0688641	0.871599	0.961244	0.233905	0.115201	0.0380983	0.0380983	0.0380983	0.0380983	0.0153762	0.0153762	0.0153762	0.0153762	-1.19745	0.00200419	0.378696	0.0111835	6.92056e-05	0.212178	-0.151656	-0.646394	0.545166	0.00479821
Sum of n-C12, n-C14, and n-C16	Continuous MetS score	-0.864993	0.0114583	0.358046	0.00460409	-2.41587	2.48872	0.0171093	0.0141043	0.113367	0.046155	0.046155	0.0387031	0.0387031	-0.611636	0.0123758	-0.0145487	-0.00556483	0.510063	0.00481222	0.184464	0.00813812	-1.19914	2.57175	-0.0788704	-0.683798	0.232725	0.0112794	0.152838	0.937261	0.495358	0.0498737	0.0498737	0.0498737	0.0498737	0.0272516	0.0272516	0.0272516	0.0272516	-0.664264	0.0137046	0.118031	-0.0110158	9.60239e-05	0.400905	-0.190862	-0.459973	0.620151	0.00538275
Sum of n-C12, n-C14, and n-C16	DBP	-1.02089	0.0135483	0.352691	0.00454315	-2.89458	2.98213	0.00445961	0.00342332	0.0502873	0.0644928	0.0644928	0.0572408	0.0572408	-2.08041	0.00953439	0.494681	0.0184841	0.469816	0.00448844	0.171332	0.00755866	-4.42815	2.12421	2.88726	2.44541	2.02707e-05	0.0355911	0.284729	0.00456922	0.0158391	0.171514	0.171514	0.171514	0.171514	0.151944	0.151944	0.151944	0.151944	-2.01152	0.0106927	0.527081	0.0145964	2.56353e-05	0.14468	-0.104625	-0.105811	0.586979	0.00516622
Sum of n-C12, n-C14, and n-C16	HbA1c (Log)	-0.66226	0.00876669	0.362991	0.00466551	-1.82446	1.87904	0.0704155	0.0625128	0.257922	0.0268439	0.0268439	0.0192411	0.0192411	-1.81881	0.00481285	-0.229571	0.028518	0.500536	0.00462619	0.177064	0.00795973	-3.63372	1.04035	-1.29654	3.58279	0.000405298	0.30017	0.661694	0.197158	0.000484139	0.12216	0.12216	0.12216	0.12216	0.101259	0.101259	0.101259	0.101259	-1.61585	0.00555162	-0.236318	0.020425	8.87971e-05	0.563085	-0.266817	-0.159487	0.676147	0.00560317
Sum of n-C12, n-C14, and n-C16	Plasma glucose (Log)	-0.892343	0.0118206	0.357489	0.00459693	-2.49614	2.57141	0.0138262	0.0112717	0.097497	0.0491198	0.0491198	0.0416911	0.0416911	-1.41509	0.00998367	0.218928	0.00918438	0.504084	0.00475581	0.182301	0.00804272	-2.80725	2.09926	1.20091	1.14195	0.00579201	0.0377895	0.294034	0.232037	0.255641	0.0720194	0.0720194	0.0720194	0.0720194	0.0499247	0.0499247	0.0499247	0.0499247	-1.761	0.0094879	0.211227	0.0103557	0.000197855	0.218543	-0.185284	-0.00778807	0.668642	0.00580364
Sum of n-C12, n-C14, and n-C16	Plasma HDL-cholesterol	-0.225171	0.00298277	0.366032	0.00470679	-0.615168	0.633717	0.539536	0.527396	0.794826	0.00312766	0.00312766	-0.0046604	-0.0046604	-0.468344	0.00182256	-0.924231	0.0167509	0.465392	0.00439077	0.168309	0.00742539	-1.00634	0.415089	-5.49129	2.25589	0.31618	0.678783	0.909677	2.10993e-07	0.0258017	0.209009	0.209009	0.209009	0.209009	0.190176	0.190176	0.190176	0.190176	-0.815748	0.00145635	-1.07598	0.0224911	7.21221e-05	-0.0742645	0.0088108	0.0760538	0.581623	0.00504834
Sum of n-C12, n-C14, and n-C16	Plasma LDL-cholesterol	-1.30783	0.0173244	0.346726	0.00445854	-3.77194	3.88567	0.000246472	0.000162874	0.00599494	0.105511	0.105511	0.0985228	0.0985228	-2.24505	0.0139516	0.125621	0.0197121	0.480489	0.0045332	0.173768	0.00766627	-4.67242	3.07765	0.722921	2.57128	7.5246e-06	0.00256053	0.0671252	0.471068	0.0112942	0.156858	0.156858	0.156858	0.156858	0.136784	0.136784	0.136784	0.136784	-1.98569	0.0172621	0.253917	0.01375	-7.24379e-05	-0.232877	-0.124499	-0.357845	0.565411	0.00490763
Sum of n-C12, n-C14, and n-C16	Plasma total-cholesterol	-1.69019	0.0224306	0.330849	0.0042618	-5.10865	5.26317	1.13918e-06	5.73758e-07	0.00010306	0.176776	0.176776	0.170394	0.170394	-2.73713	0.0184249	-0.259643	0.0270737	0.441659	0.00421944	0.161064	0.00710566	-6.19739	4.36667	-1.61204	3.81016	7.39629e-09	2.59132e-05	0.00339662	0.109435	0.000215336	0.267844	0.267844	0.267844	0.267844	0.250549	0.250549	0.250549	0.250549	-2.7114	0.0217772	-0.203254	0.0237207	-7.74485e-06	-0.183871	-0.146946	-0.439064	0.522379	0.00459765
Sum of n-C12, n-C14, and n-C16	SBP	-1.01007	0.0134046	0.352947	0.00454645	-2.86181	2.94837	0.00491644	0.0037934	0.0515348	0.0631324	0.0631324	0.0558699	0.0558699	-2.74185	0.00682881	0.521559	0.0335901	0.438372	0.00418804	0.159866	0.00705278	-6.25463	1.63055	3.26248	4.76267	5.59182e-09	0.105463	0.438766	0.00141869	5.12653e-06	0.2787	0.2787	0.2787	0.2787	0.261662	0.261662	0.261662	0.261662	-2.70975	0.0074866	0.647348	0.0296632	3.27305e-05	0.249526	-0.0927809	-0.0965499	0.549632	0.00483751
Sum of n-C12, n-C14, and n-C16	SCORE (Log)	-1.43894	0.0191607	0.342743	0.00442084	-4.1983	4.33417	5.24159e-05	3.09447e-05	0.00181827	0.137333	0.137333	0.130022	0.130022	-5.00135	0.00477508	0.594657	0.0753448	0.1522	0.00144869	0.0567976	0.00252708	-32.8604	3.29613	10.4698	29.8149	1.33293e-60	0.00130103	0.04234	1.84015e-18	3.23311e-56	0.917868	0.917868	0.917868	0.917868	0.915744	0.915744	0.915744	0.915744	-5.14405	0.00416604	0.630418	0.074585	6.38628e-05	0.271228	0.0208933	-0.0523222	0.168854	0.00148615
Sum of n-C12, n-C14, and n-C16	Serum TG (Log)	-1.34071	0.0177926	0.343768	0.00442821	-3.90004	4.01801	0.000153947	9.91421e-05	0.00402234	0.11123	0.11123	0.10434	0.10434	-1.77406	0.0161481	0.148793	0.00819015	0.482651	0.00461106	0.176013	0.00776517	-3.67566	3.50203	0.845351	1.05473	0.000348662	0.00063792	0.0332288	0.399505	0.293551	0.125627	0.125627	0.125627	0.125627	0.104973	0.104973	0.104973	0.104973	-1.94372	0.0166252	0.202449	0.00601343	0.000112256	0.127174	-0.0903021	-0.260729	0.624874	0.00549975
Sum of n-C12, n-C14, and n-C16	Waist circumference	-0.443487	0.00588551	0.36242	0.00466847	-1.22368	1.26069	0.223302	0.209694	0.492854	0.0121706	0.0121706	0.00451301	0.00451301	-1.5211	0.00181724	0.772005	0.0156351	0.464216	0.00443494	0.16929	0.00746857	-3.27671	0.409755	4.56024	2.09345	0.00135446	0.682676	0.911252	1.18695e-05	0.0382981	0.191145	0.191145	0.191145	0.191145	0.172039	0.172039	0.172039	0.172039	-1.76663	0.00224383	0.91883	0.013656	0.00010172	0.273146	-0.140666	-0.605125	0.501511	0.00441398
Sum of Omega-3 fatty acids	BMI (Log)	-0.343673	0.0391653	0.201308	0.0207145	-1.7072	1.89072	0.0901909	0.0609043	0.25499	0.0269646	0.0269646	0.0194217	0.0194217	-0.995362	0.0334992	0.250525	0.00956869	0.448609	0.0215427	0.183701	0.00812547	-2.21878	1.55501	1.36377	1.17762	0.0282781	0.122432	0.464605	0.175053	0.241152	0.0558756	0.0558756	0.0558756	0.0558756	0.0335735	0.0335735	0.0335735	0.0335735	-1.12863	0.00689071	0.380516	0.0115736	6.98962e-05	0.216693	-0.158407	-0.62913	0.505922	0.0230013
Sum of Omega-3 fatty acids	Continuous MetS score	-0.240087	0.0272152	0.205169	0.0210372	-1.17019	1.29367	0.244098	0.198108	0.472231	0.0129062	0.0129062	0.0051945	0.0051945	-0.101888	0.0297461	0.0287047	-0.00319161	0.465701	0.0221413	0.188979	0.00833311	-0.218784	1.34346	0.151894	-0.383004	0.827172	0.181536	0.53864	0.879514	0.702362	0.0141225	0.0141225	0.0141225	0.0141225	-0.0093508	-0.0093508	-0.0093508	-0.0093508	-0.127763	0.0249616	0.126055	-0.00635203	0.000100248	0.437167	-0.223259	-0.294121	0.593879	0.0267322
Sum of Omega-3 fatty acids	DBP	-0.400255	0.0456134	0.200312	0.0206119	-1.99816	2.21296	0.047802	0.0286586	0.174408	0.0365744	0.0365744	0.029106	0.029106	-1.72274	0.0346124	0.53759	0.0189985	0.422829	0.0203047	0.173144	0.00765853	-4.07431	1.70465	3.10487	2.4807	8.07523e-05	0.0907054	0.407815	0.00234782	0.0144206	0.161269	0.161269	0.161269	0.161269	0.141456	0.141456	0.141456	0.141456	-1.67634	0.0471395	0.53913	0.0157576	2.96192e-05	0.166327	-0.147378	-0.0362584	0.54638	0.0248407
Sum of Omega-3 fatty acids	HbA1c (Log)	-0.357588	0.0405658	0.203012	0.0208206	-1.76142	1.94835	0.0805556	0.0535613	0.241996	0.0288026	0.0288026	0.0212151	0.0212151	-1.64342	0.0192001	-0.206467	0.0285829	0.449707	0.020823	0.178112	0.00801652	-3.65442	0.922065	-1.1592	3.5655	0.000376863	0.358257	0.710059	0.248569	0.000514047	0.120554	0.120554	0.120554	0.120554	0.0996148	0.0996148	0.0996148	0.0996148	-1.44677	0.0264469	-0.22977	0.0208374	9.08412e-05	0.574136	-0.290381	-0.127692	0.629279	0.0268416
Sum of Omega-3 fatty acids	Plasma glucose (Log)	-0.189347	0.0214635	0.205676	0.0210891	-0.920608	1.01775	0.358987	0.310716	0.607484	0.00802738	0.00802738	0.000277596	0.000277596	-0.971643	0.014747	0.245047	0.0120798	0.458821	0.0218143	0.186187	0.00821001	-2.11769	0.676024	1.31613	1.47134	0.0361661	0.500264	0.808126	0.190519	0.143691	0.043034	0.043034	0.043034	0.043034	0.0202491	0.0202491	0.0202491	0.0202491	-1.42907	0.0284416	0.220464	0.0126617	0.000201395	0.241379	-0.216264	0.0820529	0.627461	0.0282438
Sum of Omega-3 fatty acids	Plasma HDL-cholesterol	-0.380303	0.0431094	0.203135	0.0208286	-1.87217	2.06972	0.0634654	0.0404897	0.20719	0.032383	0.032383	0.0248235	0.0248235	-0.465499	0.0251073	-0.898199	0.0149023	0.414765	0.0197196	0.168309	0.00742168	-1.12232	1.27321	-5.33659	2.00795	0.263861	0.205287	0.572519	4.25288e-07	0.0467874	0.217988	0.217988	0.217988	0.217988	0.199369	0.199369	0.199369	0.199369	-0.914302	0.0466104	-1.06063	0.019352	7.4996e-05	-0.0793465	-0.028312	-0.00471342	0.530535	0.0238809
Sum of Omega-3 fatty acids	Plasma LDL-cholesterol	-0.715921	0.0811535	0.194296	0.0199223	-3.68469	4.07351	0.000336724	8.06725e-05	0.00352477	0.114759	0.114759	0.107844	0.107844	-1.79559	0.0694614	0.208465	0.0185774	0.427177	0.0203098	0.173346	0.00764378	-4.20339	3.42009	1.20259	2.4304	4.94322e-05	0.000844148	0.0332288	0.23139	0.0164907	0.170483	0.170483	0.170483	0.170483	0.150733	0.150733	0.150733	0.150733	-1.42848	0.0649405	0.275074	0.0168545	-6.5269e-05	-0.194011	-0.190973	-0.223923	0.539505	0.0242847
Sum of Omega-3 fatty acids	Plasma total-cholesterol	-0.921674	0.105035	0.183224	0.0188536	-5.03032	5.57108	1.6053e-06	1.41243e-07	4.0113e-05	0.193936	0.193936	0.187687	0.187687	-2.10042	0.0843123	-0.161833	0.02614	0.393988	0.0189198	0.161334	0.00713614	-5.33119	4.45631	-1.0031	3.66304	4.31259e-07	1.81003e-05	0.00257024	0.317722	0.000364559	0.271786	0.271786	0.271786	0.271786	0.254584	0.254584	0.254584	0.254584	-2.00312	0.0876913	-0.180589	0.0268226	1.28876e-07	-0.137827	-0.228617	-0.279338	0.501256	0.0227892
Sum of Omega-3 fatty acids	SBP	-0.4154	0.0473393	0.200018	0.0205817	-2.07681	2.30007	0.0398037	0.0230503	0.153839	0.0393945	0.0393945	0.031948	0.031948	-2.48689	0.0251781	0.552623	0.0339157	0.393455	0.0188942	0.161116	0.00712649	-6.32065	1.33259	3.42997	4.7591	4.04388e-09	0.185053	0.541577	0.000814722	5.20413e-06	0.273755	0.273755	0.273755	0.273755	0.256599	0.256599	0.256599	0.256599	-2.47729	0.0337238	0.655945	0.0304124	3.55407e-05	0.264514	-0.123181	-0.0494139	0.510591	0.0232135
Sum of Omega-3 fatty acids	SCORE (Log)	-0.691938	0.0809468	0.202351	0.0213963	-3.41949	3.78322	0.000862146	0.000244678	0.00758056	0.108174	0.108174	0.100616	0.100616	-4.8308	0.0174509	0.604443	0.075919	0.141505	0.00702723	0.0579836	0.0025783	-34.1388	2.48332	10.4244	29.4454	2.4025e-62	0.014446	0.170945	2.35427e-18	1.16204e-55	0.91471	0.91471	0.91471	0.91471	0.912504	0.912504	0.912504	0.912504	-5.01074	0.017483	0.634913	0.0751157	6.53895e-05	0.27987	0.00480999	-0.0233037	0.158146	0.00718998
Sum of Omega-3 fatty acids	Serum TG (Log)	-0.446769	0.0509142	0.199374	0.0205155	-2.24086	2.48175	0.0267454	0.0143597	0.11432	0.0455691	0.0455691	0.0381704	0.0381704	-1.12307	0.0441678	0.209116	0.0106607	0.444656	0.0213529	0.182082	0.00805388	-2.52571	2.06847	1.14847	1.32367	0.0127765	0.0406255	0.303566	0.252932	0.18799	0.0724396	0.0724396	0.0724396	0.0724396	0.0505288	0.0505288	0.0505288	0.0505288	-1.28601	0.0290212	0.211211	0.0117435	0.000117171	0.171249	-0.128017	-0.0563676	0.603571	0.0274408
Sum of Omega-3 fatty acids	Waist circumference	-0.289191	0.0329565	0.202121	0.0207981	-1.43078	1.58459	0.15491	0.115507	0.353668	0.019093	0.019093	0.0114891	0.0114891	-1.51925	0.0278045	0.798304	0.0133868	0.412315	0.0197999	0.168839	0.0074681	-3.68468	1.40428	4.7282	1.79252	0.00033769	0.162677	0.520081	5.92416e-06	0.0754297	0.20246	0.20246	0.20246	0.20246	0.18362	0.18362	0.18362	0.18362	-1.69453	0.00931914	0.921229	0.0139505	0.000102539	0.277823	-0.149265	-0.589284	0.465359	0.0211571
Sum of Omega-6 fatty acids	BMI (Log)	0.0565982	-0.000937257	0.35293	0.00566115	0.160367	-0.165559	0.872843	0.868763	0.941712	0.000212435	0.000212435	-0.00753786	-0.00753786	-0.765776	-0.00275718	0.215817	0.0140889	0.516963	0.00572437	0.184772	0.00801463	-1.4813	-0.481656	1.16802	1.7579	0.141004	0.630879	0.889345	0.244988	0.0811737	0.0396539	0.0396539	0.0396539	0.0396539	0.0169686	0.0169686	0.0169686	0.0169686	-0.991918	-0.00294182	0.3737	0.0132104	7.03614e-05	0.21908	-0.152527	-0.569991	0.55483	0.00609906
Sum of Omega-6 fatty acids	Continuous MetS score	-0.51097	0.00845133	0.350862	0.00562076	-1.45633	1.50359	0.147751	0.13515	0.384545	0.0173559	0.0173559	0.00967895	0.00967895	-0.402721	0.00884771	0.0210491	-0.00259821	0.529312	0.00579206	0.187904	0.00815322	-0.760839	1.52756	0.112021	-0.318673	0.448175	0.129129	0.472355	0.910985	0.750502	0.0181828	0.0181828	0.0181828	0.0181828	-0.00519383	-0.00519383	-0.00519383	-0.00519383	-0.521858	0.0122023	0.140473	-0.00849691	9.63209e-05	0.439315	-0.210865	-0.421939	0.641578	0.00696151
Sum of Omega-6 fatty acids	DBP	-0.78051	0.0129251	0.345764	0.00554621	-2.25735	2.33044	0.0256673	0.0213346	0.148318	0.0403997	0.0403997	0.0329609	0.0329609	-2.09631	0.0106428	0.531502	0.0196865	0.481117	0.00532745	0.17196	0.0074589	-4.35717	1.99772	3.09085	2.63933	2.69108e-05	0.0478836	0.317485	0.0024533	0.00934749	0.168217	0.168217	0.168217	0.168217	0.148568	0.148568	0.148568	0.148568	-2.10568	0.0146452	0.554719	0.0148293	2.49503e-05	0.173607	-0.123744	-0.153662	0.595381	0.00654482
Sum of Omega-6 fatty acids	HbA1c (Log)	-0.363958	0.00601353	0.353934	0.0056657	-1.02832	1.06139	0.305738	0.29051	0.586528	0.00872442	0.00872442	0.000980075	0.000980075	-1.65938	0.0017564	-0.21947	0.0301357	0.513801	0.00550455	0.178142	0.00787655	-3.22961	0.319082	-1.232	3.826	0.00158104	0.750193	0.914748	0.220245	0.000203961	0.115335	0.115335	0.115335	0.115335	0.0942712	0.0942712	0.0942712	0.0942712	-1.46869	0.00284431	-0.231716	0.0220788	8.88556e-05	0.58159	-0.275169	-0.113124	0.688863	0.00714944
Sum of Omega-6 fatty acids	Plasma glucose (Log)	-0.355641	0.00588223	0.352456	0.00564629	-1.00904	1.04179	0.31486	0.299475	0.595455	0.00840775	0.00840775	0.000660939	0.000660939	-1.12389	0.00445434	0.24141	0.0123543	0.522259	0.00571489	0.1854	0.00804459	-2.15198	0.779427	1.3021	1.53572	0.0333058	0.43719	0.767221	0.195257	0.127114	0.0441715	0.0441715	0.0441715	0.0441715	0.0214137	0.0214137	0.0214137	0.0214137	-1.42077	0.002336	0.215418	0.0142077	0.000199338	0.2466	-0.195761	0.110549	0.689123	0.00747741
Sum of Omega-6 fatty acids	Plasma HDL-cholesterol	-0.348899	0.0057707	0.352512	0.00564719	-0.989749	1.02187	0.324164	0.308769	0.606855	0.00809196	0.00809196	0.000342676	0.000342676	-0.475955	0.00214244	-0.917037	0.0169448	0.475101	0.00519886	0.168659	0.0073182	-1.0018	0.412099	-5.43722	2.31543	0.318362	0.680967	0.910635	2.69905e-07	0.0222061	0.208993	0.208993	0.208993	0.208993	0.19016	0.19016	0.19016	0.19016	-0.892201	0.00361321	-1.0693	0.0219597	7.16695e-05	-0.0707384	0.00540736	0.0452234	0.590572	0.00640807
Sum of Omega-6 fatty acids	Plasma LDL-cholesterol	-1.22966	0.0203383	0.335688	0.00537767	-3.66311	3.782	0.000363451	0.00023769	0.00750043	0.100514	0.100514	0.0934868	0.0934868	-2.35954	0.0176304	0.183545	0.0208402	0.487938	0.00533932	0.173216	0.00751592	-4.83575	3.30199	1.05963	2.77281	3.79303e-06	0.00124939	0.04234	0.29134	0.00640161	0.165673	0.165673	0.165673	0.165673	0.145808	0.145808	0.145808	0.145808	-2.09494	0.0226699	0.295735	0.0144048	-7.35896e-05	-0.186247	-0.153721	-0.419832	0.572239	0.00620915
Sum of Omega-6 fatty acids	Plasma total-cholesterol	-1.55421	0.0257375	0.323463	0.00518849	-4.80492	4.96051	4.2297e-06	2.17337e-06	0.000246895	0.160193	0.160193	0.153683	0.153683	-2.79865	0.0212473	-0.186984	0.0291965	0.453154	0.00501781	0.161966	0.00702538	-6.17594	4.23437	-1.15447	4.15586	8.21058e-09	4.3623e-05	0.00464584	0.250476	5.91243e-05	0.262095	0.262095	0.262095	0.262095	0.244664	0.244664	0.244664	0.244664	-2.81115	0.0274821	-0.151162	0.0250126	-8.6103e-06	-0.124345	-0.184765	-0.501317	0.532751	0.00585635
Sum of Omega-6 fatty acids	SBP	-0.728847	0.0120696	0.346694	0.00556113	-2.10228	2.17035	0.0374732	0.0318118	0.185008	0.0352285	0.0352285	0.0277496	0.0277496	-2.75417	0.00764321	0.547977	0.0344453	0.448529	0.0049666	0.160313	0.00695367	-6.14045	1.53892	3.41818	4.95353	9.75623e-09	0.126311	0.468791	0.000847717	2.27546e-06	0.277081	0.277081	0.277081	0.277081	0.260004	0.260004	0.260004	0.260004	-2.86301	0.0124792	0.67068	0.0290502	3.17485e-05	0.269201	-0.107229	-0.16346	0.554401	0.00609434
Sum of Omega-6 fatty acids	SCORE (Log)	-1.03904	0.0173215	0.345698	0.0055726	-3.00563	3.10834	0.00323829	0.00235806	0.044646	0.0756828	0.0756828	0.0678496	0.0678496	-4.99253	0.00493923	0.608692	0.0761282	0.157131	0.00175388	0.0576478	0.00251341	-31.773	2.81618	10.5588	30.2888	4.48667e-59	0.00571295	0.108165	1.13457e-18	6.38e-57	0.915924	0.915924	0.915924	0.915924	0.91375	0.91375	0.91375	0.91375	-5.16731	0.00536378	0.640574	0.0747951	6.36732e-05	0.282588	0.0136076	-0.0658286	0.171719	0.00188764
Sum of Omega-6 fatty acids	Serum TG (Log)	-0.850623	0.0140862	0.344395	0.00552425	-2.46991	2.54988	0.014821	0.0119456	0.10127	0.0479839	0.0479839	0.040604	0.040604	-1.55436	0.0125777	0.199135	0.0118347	0.50662	0.00560985	0.181075	0.00785428	-3.06809	2.24207	1.09973	1.50678	0.00263385	0.0266917	0.245777	0.273529	0.134349	0.0776971	0.0776971	0.0776971	0.0776971	0.0559105	0.0559105	0.0559105	0.0559105	-1.72752	0.013531	0.228888	0.00959756	0.000113277	0.174556	-0.115621	-0.196424	0.654144	0.00719079
Sum of Omega-6 fatty acids	Waist circumference	0.0806425	-0.00133543	0.352891	0.00566053	0.22852	-0.235919	0.819604	0.813869	0.932012	0.00043127	0.00043127	-0.00731732	-0.00731732	-1.29614	-0.0030076	0.76791	0.0173508	0.474141	0.0052502	0.169467	0.00735074	-2.73366	-0.572854	4.53133	2.36042	0.00715803	0.567756	0.857044	1.33563e-05	0.0197769	0.192163	0.192163	0.192163	0.192163	0.173081	0.173081	0.173081	0.173081	-1.56122	-0.00266424	0.914363	0.0157058	0.000102872	0.28071	-0.141941	-0.529034	0.510648	0.00561338
Sum of polyunsaturated fatty acids	BMI (Log)	-0.0947466	0.0013099	0.35315	0.0047295	-0.26829	0.276963	0.788905	0.782252	0.920015	0.000594284	0.000594284	-0.00715305	-0.00715305	-0.870658	-0.000391513	0.220686	0.0134386	0.510937	0.00483372	0.185113	0.00809716	-1.70404	-0.0809963	1.19217	1.65966	0.0908191	0.935572	0.972722	0.235417	0.0994492	0.0379493	0.0379493	0.0379493	0.0379493	0.0152237	0.0152237	0.0152237	0.0152237	-1.02451	-0.00184326	0.375298	0.0130083	7.00186e-05	0.219237	-0.151797	-0.582252	0.55077	0.00509891
Sum of polyunsaturated fatty acids	Continuous MetS score	-0.525693	0.00725557	0.351596	0.00470095	-1.49516	1.54343	0.137334	0.125196	0.371213	0.0182706	0.0182706	0.0106009	0.0106009	-0.398488	0.00773555	0.0261582	-0.00318753	0.523185	0.00488731	0.187996	0.00821832	-0.761658	1.58278	0.139142	-0.387856	0.447688	0.115978	0.453812	0.88956	0.698777	0.0194952	0.0194952	0.0194952	0.0194952	-0.00385019	-0.00385019	-0.00385019	-0.00385019	-0.48242	0.00969252	0.138782	-0.00852384	9.76035e-05	0.437902	-0.217229	-0.407045	0.638727	0.00583077
Sum of polyunsaturated fatty acids	DBP	-0.840429	0.0116192	0.344897	0.00461898	-2.43675	2.51552	0.0161838	0.0131134	0.108667	0.0467595	0.0467595	0.03937	0.03937	-2.09747	0.00948271	0.537462	0.0188674	0.474226	0.00448641	0.171812	0.00751537	-4.42293	2.11365	3.12819	2.51051	2.06991e-05	0.0365009	0.287952	0.00218162	0.0133119	0.171232	0.171232	0.171232	0.171232	0.151655	0.151655	0.151655	0.151655	-2.09802	0.0126159	0.553605	0.0142983	2.60571e-05	0.1711	-0.13136	-0.152152	0.589714	0.00545945
Sum of polyunsaturated fatty acids	HbA1c (Log)	-0.462463	0.00637805	0.353643	0.00472587	-1.30771	1.3496	0.193315	0.179525	0.449209	0.0140303	0.0140303	0.00632737	0.00632737	-1.69218	0.00218294	-0.216414	0.0297596	0.507441	0.00464214	0.178241	0.00793897	-3.33474	0.470244	-1.21416	3.74855	0.00112177	0.638994	0.889345	0.226956	0.00026975	0.116171	0.116171	0.116171	0.116171	0.0951274	0.0951274	0.0951274	0.0951274	-1.50645	0.00328112	-0.230027	0.0216303	8.90608e-05	0.580227	-0.277468	-0.127162	0.683701	0.00597026
Sum of polyunsaturated fatty acids	Plasma glucose (Log)	-0.378785	0.00522796	0.353166	0.00472193	-1.07254	1.10716	0.285495	0.270299	0.559647	0.00948582	0.00948582	0.00174743	0.00174743	-1.1207	0.00387385	0.243913	0.012066	0.516484	0.00482471	0.185588	0.00811306	-2.16986	0.802919	1.31427	1.48723	0.0318939	0.423534	0.75306	0.191143	0.139453	0.0444521	0.0444521	0.0444521	0.0444521	0.0217009	0.0217009	0.0217009	0.0217009	-1.46728	0.00303834	0.217653	0.0136856	0.000199428	0.2458	-0.198577	0.0928016	0.684447	0.00624812
Sum of polyunsaturated fatty acids	Plasma HDL-cholesterol	-0.46596	0.00643114	0.352297	0.00471032	-1.32264	1.36533	0.188315	0.174543	0.444577	0.0143545	0.0143545	0.00665412	0.00665412	-0.52884	0.00291505	-0.912343	0.0163777	0.469411	0.00438498	0.168674	0.00737362	-1.12661	0.664781	-5.40892	2.22113	0.26205	0.507405	0.814262	3.06873e-07	0.0281287	0.210696	0.210696	0.210696	0.210696	0.191903	0.191903	0.191903	0.191903	-0.973864	0.00491229	-1.06538	0.0210593	7.17822e-05	-0.0720713	0.000763757	0.014068	0.585351	0.00534351
Sum of polyunsaturated fatty acids	Plasma LDL-cholesterol	-1.33643	0.0184453	0.333244	0.00445557	-4.01038	4.13984	0.000102418	6.26114e-05	0.00323302	0.118082	0.118082	0.111192	0.111192	-2.38137	0.0159991	0.195667	0.0194278	0.479363	0.00447795	0.17225	0.00752996	-4.96778	3.57286	1.13595	2.58006	2.15739e-06	0.000501108	0.030496	0.258135	0.0110252	0.176869	0.176869	0.176869	0.176869	0.157271	0.157271	0.157271	0.157271	-2.0698	0.0190602	0.294872	0.0138946	-7.13445e-05	-0.189344	-0.166967	-0.4105	0.568335	0.00518818
Sum of polyunsaturated fatty acids	Plasma total-cholesterol	-1.6989	0.0234877	0.317718	0.00425499	-5.34719	5.52004	3.93185e-07	1.78747e-07	4.35122e-05	0.191074	0.191074	0.184804	0.184804	-2.82117	0.0193279	-0.173855	0.0273956	0.442309	0.00418446	0.160249	0.00700957	-6.37827	4.61898	-1.08491	3.90831	3.04341e-09	9.32559e-06	0.00227011	0.280018	0.000150355	0.279034	0.279034	0.279034	0.279034	0.262003	0.262003	0.262003	0.262003	-2.79169	0.0235608	-0.153478	0.024067	-6.51375e-06	-0.128993	-0.198927	-0.496524	0.525291	0.00486303
Sum of polyunsaturated fatty acids	SBP	-0.806091	0.0111444	0.345573	0.00462804	-2.33262	2.40802	0.0212162	0.0174537	0.132666	0.0430166	0.0430166	0.0355981	0.0355981	-2.75738	0.00685675	0.552402	0.0338375	0.442368	0.00418502	0.16027	0.00701049	-6.23323	1.6384	3.44669	4.8267	6.20912e-09	0.103813	0.435706	0.000770013	3.91246e-06	0.278843	0.278843	0.278843	0.278843	0.261808	0.261808	0.261808	0.261808	-2.84448	0.0104831	0.6692	0.028717	3.27381e-05	0.267198	-0.11341	-0.157554	0.549914	0.00509099
Sum of polyunsaturated fatty acids	SCORE (Log)	-1.16679	0.0162737	0.343235	0.00463009	-3.39939	3.51477	0.000921896	0.000625157	0.0161404	0.0947699	0.0947699	0.0870985	0.0870985	-4.98997	0.00435684	0.609574	0.0757867	0.155026	0.00148265	0.0574946	0.00253104	-32.1879	2.93856	10.6023	29.9429	1.15985e-59	0.00397931	0.0896917	8.95888e-19	2.08203e-56	0.916399	0.916399	0.916399	0.916399	0.914237	0.914237	0.914237	0.914237	-5.16441	0.00461856	0.640162	0.0746015	6.40789e-05	0.281671	0.0108204	-0.0652412	0.169916	0.00157304
Sum of polyunsaturated fatty acids	Serum TG (Log)	-0.888493	0.0122836	0.3439	0.00460563	-2.58358	2.66709	0.0108921	0.00863159	0.0835695	0.0522607	0.0522607	0.0449138	0.0449138	-1.54114	0.0109203	0.205288	0.0109863	0.499686	0.00472727	0.181037	0.00791885	-3.08422	2.31006	1.13396	1.38736	0.00250468	0.0224984	0.224994	0.258948	0.16776	0.079854	0.079854	0.079854	0.079854	0.0581183	0.0581183	0.0581183	0.0581183	-1.67659	0.0106806	0.225918	0.009543	0.00011447	0.172728	-0.121529	-0.178146	0.65032	0.00602053
Sum of polyunsaturated fatty acids	Waist circumference	-0.049512	0.000684516	0.353226	0.00473053	-0.140171	0.144702	0.888744	0.885172	0.949626	0.000162289	0.000162289	-0.00758839	-0.00758839	-1.38654	-0.000898412	0.771757	0.0168383	0.468728	0.00443439	0.16982	0.00742823	-2.95809	-0.202601	4.54455	2.2668	0.00369294	0.839771	0.948318	1.26554e-05	0.0250937	0.190338	0.190338	0.190338	0.190338	0.171212	0.171212	0.171212	0.171212	-1.59707	-0.00152853	0.91609	0.0154598	0.000102536	0.280782	-0.141442	-0.542576	0.506957	0.00469331
Sum of saturated fatty acids	BMI (Log)	-0.213374	0.00194366	0.387923	0.00344238	-0.550042	0.564627	0.583241	0.573308	0.818544	0.00246525	0.00246525	-0.00526757	-0.00526757	-0.913147	0.0002983	0.22216	0.0130903	0.521531	0.00353864	0.184528	0.00814197	-1.7509	0.084298	1.20393	1.60775	0.082378	0.932952	0.972722	0.230855	0.110373	0.0379535	0.0379535	0.0379535	0.0379535	0.0152279	0.0152279	0.0152279	0.0152279	-1.16005	0.000758862	0.379821	0.011674	6.93226e-05	0.217227	-0.153084	-0.631555	0.557251	0.00351363
Sum of saturated fatty acids	Continuous MetS score	-0.855297	0.00777681	0.382886	0.00339183	-2.23381	2.2928	0.0272312	0.0234907	0.154549	0.0394497	0.0394497	0.0319454	0.0319454	-0.639784	0.0083538	0.0103687	-0.00508176	0.527874	0.00353682	0.185142	0.00816428	-1.212	2.36195	0.0560041	-0.622438	0.227779	0.019711	0.209923	0.955427	0.534778	0.0423993	0.0423993	0.0423993	0.0423993	0.0195993	0.0195993	0.0195993	0.0195993	-0.687594	0.00917944	0.130705	-0.0103192	9.49744e-05	0.429867	-0.196705	-0.450307	0.63747	0.00396346
Sum of saturated fatty acids	DBP	-1.07619	0.00980317	0.376026	0.00333681	-2.862	2.93789	0.00491364	0.00391555	0.0518812	0.0627125	0.0627125	0.0554467	0.0554467	-2.17564	0.0074236	0.514435	0.0182299	0.482835	0.00327609	0.170837	0.00753787	-4.50597	2.26599	3.01126	2.41845	1.48067e-05	0.0251441	0.237324	0.00313982	0.0170054	0.175417	0.175417	0.175417	0.175417	0.155939	0.155939	0.155939	0.155939	-2.08394	0.00796655	0.537504	0.0145774	2.43254e-05	0.16601	-0.107869	-0.116485	0.599083	0.0037774
Sum of saturated fatty acids	HbA1c (Log)	-0.700755	0.00636708	0.38718	0.00342821	-1.80989	1.85726	0.0726584	0.0655723	0.264776	0.0262414	0.0262414	0.0186339	0.0186339	-1.83793	0.00334323	-0.219734	0.0286642	0.516331	0.00338924	0.177093	0.00795345	-3.55959	0.986425	-1.24078	3.60399	0.000524666	0.325815	0.682889	0.216993	0.000449709	0.121405	0.121405	0.121405	0.121405	0.100486	0.100486	0.100486	0.100486	-1.66688	0.00430646	-0.2305	0.0203227	8.81478e-05	0.573524	-0.26819	-0.168891	0.689583	0.00409858
Sum of saturated fatty acids	Plasma glucose (Log)	-0.896048	0.00814734	0.382118	0.00338503	-2.34495	2.40687	0.0205679	0.0175175	0.132666	0.0432985	0.0432985	0.0358243	0.0358243	-1.45942	0.00702056	0.239363	0.00940408	0.520349	0.0034864	0.182503	0.00804789	-2.80469	2.0137	1.31156	1.16852	0.00583544	0.0461709	0.315964	0.192055	0.244805	0.0695086	0.0695086	0.0695086	0.0695086	0.047354	0.047354	0.047354	0.047354	-1.80684	0.00677551	0.220592	0.0105617	0.00019695	0.238027	-0.188988	-0.0108094	0.68392	0.00425226
Sum of saturated fatty acids	Plasma HDL-cholesterol	-0.456357	0.00414944	0.38847	0.00344129	-1.17476	1.20578	0.242273	0.230127	0.519386	0.0112311	0.0112311	0.00350629	0.00350629	-0.572379	0.00253093	-0.919023	0.0160366	0.478907	0.00320873	0.167968	0.00740694	-1.19518	0.788765	-5.47142	2.16507	0.234262	0.431731	0.760775	2.31015e-07	0.0322666	0.211819	0.211819	0.211819	0.211819	0.193053	0.193053	0.193053	0.193053	-0.945919	0.00278385	-1.0721	0.0213769	7.12429e-05	-0.0736246	0.00965347	0.0353048	0.592947	0.00368664
Sum of saturated fatty acids	Plasma LDL-cholesterol	-1.50944	0.0137246	0.365883	0.00324121	-4.12546	4.23441	6.61617e-05	4.34164e-05	0.0023865	0.122868	0.122868	0.116016	0.116016	-2.4386	0.0115246	0.156204	0.0189842	0.490212	0.00328447	0.171933	0.00758178	-4.97459	3.50881	0.908516	2.50393	2.09493e-06	0.000624807	0.0332288	0.36534	0.0135602	0.17417	0.17417	0.17417	0.17417	0.154507	0.154507	0.154507	0.154507	-2.14234	0.0133646	0.272411	0.0134433	-7.4525e-05	-0.198826	-0.130399	-0.387306	0.573367	0.0035649
Sum of saturated fatty acids	Plasma total-cholesterol	-1.98347	0.0180677	0.344558	0.00305756	-5.75656	5.9092	5.94258e-08	2.8814e-08	9.81981e-06	0.213024	0.213024	0.206924	0.206924	-2.97578	0.0150685	-0.220843	0.026135	0.446366	0.00302864	0.157934	0.00696852	-6.66669	4.97534	-1.39833	3.75044	7.20837e-10	2.07123e-06	0.000705877	0.164451	0.000267108	0.295277	0.295277	0.295277	0.295277	0.27863	0.27863	0.27863	0.27863	-2.92973	0.0172453	-0.180876	0.0229957	-1.09162e-05	-0.141891	-0.152414	-0.484198	0.522592	0.00329509
Sum of saturated fatty acids	SBP	-1.06007	0.00965632	0.3764	0.00334012	-2.81633	2.89101	0.0056215	0.00450748	0.0552571	0.0608478	0.0608478	0.0535675	0.0535675	-2.82259	0.00548269	0.535851	0.0333055	0.450619	0.00305749	0.159438	0.00703492	-6.2638	1.7932	3.36087	4.73431	5.3461e-09	0.0753214	0.376267	0.00102667	5.77451e-06	0.281785	0.281785	0.281785	0.281785	0.264819	0.264819	0.264819	0.264819	-2.79272	0.00604259	0.65517	0.0293372	3.1584e-05	0.263795	-0.0945335	-0.11468	0.559883	0.00353023
Sum of saturated fatty acids	SCORE (Log)	-1.45552	0.0133289	0.365892	0.00325725	-3.97799	4.09206	0.000120332	7.8544e-05	0.00352477	0.124271	0.124271	0.11685	0.11685	-5.0383	0.00358909	0.602826	0.0753125	0.155742	0.0010532	0.0566676	0.00251541	-32.3503	3.40779	10.6379	29.9405	6.85582e-60	0.000901037	0.0332288	7.38265e-19	2.09936e-56	0.91835	0.91835	0.91835	0.91835	0.916238	0.916238	0.916238	0.916238	-5.19049	0.0033663	0.634775	0.0744011	6.32229e-05	0.279163	0.0199223	-0.0624985	0.170892	0.00107753
Sum of saturated fatty acids	Serum TG (Log)	-1.37887	0.0125604	0.367866	0.0032644	-3.74831	3.84769	0.000267549	0.000186607	0.00635955	0.10295	0.10295	0.0959965	0.0959965	-1.85301	0.0114838	0.181308	0.00843443	0.498521	0.00338252	0.176387	0.00778275	-3.71701	3.39505	1.0279	1.08373	0.000301027	0.00091608	0.0332288	0.305951	0.280536	0.120971	0.120971	0.120971	0.120971	0.100206	0.100206	0.100206	0.100206	-2.0152	0.0117939	0.217986	0.0063825	0.000110511	0.161187	-0.0960068	-0.263738	0.640159	0.00403639
Sum of saturated fatty acids	Waist circumference	-0.292839	0.00266752	0.387499	0.00343862	-0.755716	0.775754	0.451197	0.439314	0.736418	0.00464341	0.00464341	-0.00307253	-0.00307253	-1.46371	0.000415587	0.774906	0.0162056	0.478494	0.00324663	0.169301	0.00747009	-3.059	0.128006	4.5771	2.1694	0.00270937	0.898347	0.961953	1.1078e-05	0.0319141	0.190181	0.190181	0.190181	0.190181	0.171051	0.171051	0.171051	0.171051	-1.70948	0.000629593	0.919841	0.0143531	0.000101959	0.279115	-0.142509	-0.583467	0.51288	0.00323386
Sum of trans fatty acids with CLAt	BMI (Log)	0.141716	-0.0465556	0.165114	0.0460274	0.858294	-1.01148	0.392322	0.313682	0.608094	0.00786847	0.00786847	0.000177529	0.000177529	-0.77299	-0.0538426	0.217018	0.0141571	0.456315	0.0456428	0.183552	0.00783478	-1.69398	-1.17965	1.18232	1.80695	0.0927196	0.240344	0.613915	0.239286	0.073137	0.0483274	0.0483274	0.0483274	0.0483274	0.0258469	0.0258469	0.0258469	0.0258469	-1.02778	-0.0313332	0.37021	0.0127971	6.62395e-05	0.223885	-0.177309	-0.583184	0.51359	0.0462979
Sum of trans fatty acids with CLAt	Continuous MetS score	-0.0551224	0.0180829	0.166059	0.0461987	-0.331944	0.391416	0.740475	0.696141	0.876736	0.0011955	0.0011955	-0.00660767	-0.00660767	-0.0385921	0.0182642	0.00226455	-0.000330354	0.473674	0.0467693	0.189089	0.00808261	-0.0814739	0.390518	0.0119761	-0.0408722	0.935194	0.696813	0.912808	0.990464	0.967463	0.00120909	0.00120909	0.00120909	0.00120909	-0.0225716	-0.0225716	-0.0225716	-0.0225716	-0.103382	0.0252984	0.124819	-0.00478673	0.000101645	0.437722	-0.18518	-0.26321	0.603796	0.0537004
Sum of trans fatty acids with CLAt	DBP	-0.0461535	0.015162	0.165698	0.0461903	-0.27854	0.328252	0.781044	0.743254	0.900785	0.000834568	0.000834568	-0.0069109	-0.0069109	-1.62278	0.00379477	0.50836	0.0227659	0.433243	0.043335	0.174272	0.00743864	-3.74566	0.0875681	2.91705	3.06049	0.000271726	0.930358	0.972722	0.00417964	0.00269687	0.14213	0.14213	0.14213	0.14213	0.121865	0.121865	0.121865	0.121865	-1.52182	-0.00358249	0.527512	0.0200066	2.7862e-05	0.178057	-0.119431	0.0697352	0.566276	0.0510473
[truncated: 33 more rows]
[truncated: 112 more columns]
