# Supplementary material for: Associations between dairy fat intake, milk-derived free fatty acids, and cardiometabolic risk in Dutch adults
Source: Eur J Nutr. 2022 Aug 5;62(1):185–98. doi: 10.1007/s00394-022-02974-0 (PMC9899750; doi:10.1007/s00394-022-02974-0)
Supplement: Supplementary file 5 — (XLSX 303 KB) [file 394_2022_2974_MOESM5_ESM.xlsx]

## Sheet: Info
Supplementary Information
European Journal of Nutrition
Associations between dairy fat intake, milk-derived free fatty acids, and cardiometabolic risk in Dutch adults
Katherine J. Li1,2*, Elske M. Brouwer-Brolsma1, Charlotte Fleuti2, René Badertscher2, Guy Vergères2, Edith J.M. Feskens1, Kathryn J. Burton-Pimentel2
1 Division of Human Nutrition and Health, Department of Agrotechnology and Food Science, Wageningen University & Research, Wageningen, The Netherlands
2 Agroscope, Federal Office for Agriculture (FOAG), Federal Department of Economic Affairs, Education and Research (EAER), Bern, Switzerland
* Corresponding Author
Food Microbial Systems Research Division
Agroscope, Federal Office for Agriculture (FOAG)
Federal Department of Economic Affairs, Education and Research (EAER)
Schwarzenburgstrasse 161, CH-3003 Bern
katherinejia.li@agroscope.admin.ch

## Sheet: Table S10
Table S10 Results of multiple regression analyses between self-reported dairy intake and CMD risk factors
		Model 0													Model 1																									Model 2
Dairy groups	CMD risk factors	Std.Beta_Intercept	Std.Beta	Std.Error_Intercept	Std.Error	t-value_Intercept	t-value	p-value_Intercept	p-value	p_value_FDR	R.sq_Intercept	R.sq	Adj.R.sq_Intercept	Adj.R.sq	Std.Beta_Intercept	Std.Beta	Std.Beta_SEXMale	Std.Beta_AGE	Std.Error_Intercept	Std.Error	Std.Error_SEXMale	Std.Error_AGE	t-value_Intercept	t-value	t-value_SEXMale	t-value_Age	p-value_Intercept	p-value	p_value_FDR	p-value_SEXMale	p-value_AGE	R.sq_Intercept	R.sq	R.sq_SEXMale	R.sq_AGE	Adj.R.sq_Intercept	Adj.R.sq	Adj.R.sq_SEXMale	Adj.R.sq_AGE	Std.Beta_Intercept	Std.Beta	Std.Beta_SEXMale	Std.Beta_AGE	Std.Beta_PA_min_week	Std.Beta_smoking_new categorizationsmoker	Std.Beta_EDUCATIntermediate	Std.Beta_EDUCATLow	Std.Error_Intercept	Std.Error
Cheese	BMI (Log)	6.90514e-16	0.0402807	0.0876372	0.0879736	7.87923e-15	0.457873	1	0.647814	0.928414	0.00162254	0.00162254	-0.00611682	-0.00611682	-0.884248	0.0432564	0.23006	0.0130664	0.447476	0.0873747	0.185065	0.0078454	-1.97608	0.495068	1.24313	1.66549	0.0503131	0.621408	0.972291	0.216111	0.0982798	0.0397528	0.0397528	0.0397528	0.0397528	0.0170698	0.0170698	0.0170698	0.0170698	-1.09665	0.122773	0.40086	0.0115318	7.65052e-05	0.22033	-0.140026	-0.683988	0.496514	0.0917023
Dairy fat	BMI (Log)	6.81655e-16	0.0955245	0.0873073	0.0876425	7.80754e-15	1.08993	1	0.277774	0.924348	0.00912494	0.00912494	0.00144374	0.00144374	-0.868575	0.0983207	0.243819	0.0126261	0.44593	0.0872409	0.18462	0.00782393	-1.94778	1.127	1.32066	1.61379	0.053647	0.261867	0.952934	0.18899	0.109056	0.0474264	0.0474264	0.0474264	0.0474264	0.0249246	0.0249246	0.0249246	0.0249246	-1.05446	0.205122	0.432562	0.00978479	8.0242e-05	0.250503	-0.105832	-0.67862	0.488415	0.0900035
High-fat dairy	BMI (Log)	6.84155e-16	-0.0344209	0.0876564	0.0879929	7.80497e-15	-0.391178	1	0.696311	0.928414	0.0011848	0.0011848	-0.00655795	-0.00655795	-0.885837	-0.0252458	0.219935	0.0132132	0.447877	0.087115	0.184572	0.00784194	-1.97786	-0.289798	1.19159	1.68494	0.0501098	0.772443	0.985971	0.235643	0.0944561	0.0385354	0.0385354	0.0385354	0.0385354	0.0158237	0.0158237	0.0158237	0.0158237	-1.12465	0.0796599	0.388375	0.0121948	6.70616e-05	0.255335	-0.140904	-0.681123	0.499232	0.0859086
High-fat FD	BMI (Log)	6.84103e-16	0.0355011	0.0876531	0.0879896	7.80466e-15	0.403469	1	0.687271	0.928414	0.00126033	0.00126033	-0.00648184	-0.00648184	-0.909457	0.0517851	0.227181	0.0135494	0.44823	0.087211	0.184467	0.00784438	-2.029	0.593791	1.23155	1.72727	0.0445488	0.553708	0.952934	0.220391	0.0865505	0.0405633	0.0405633	0.0405633	0.0405633	0.0178994	0.0178994	0.0178994	0.0178994	-1.15023	0.105123	0.398611	0.0123427	6.50806e-05	0.245408	-0.106468	-0.66842	0.498197	0.0838575
High-fat NFD	BMI (Log)	6.82172e-16	-0.0941407	0.0873189	0.0876541	7.81242e-15	-1.074	1	0.284826	0.924348	0.00886248	0.00886248	0.00117924	0.00117924	-0.900719	-0.0971824	0.220852	0.0134677	0.445613	0.086631	0.183603	0.00780496	-2.0213	-1.1218	1.20288	1.72553	0.0453501	0.264065	0.952934	0.231262	0.0868642	0.0473394	0.0473394	0.0473394	0.0473394	0.0248356	0.0248356	0.0248356	0.0248356	-1.10682	0.00513241	0.378864	0.012177	6.96772e-05	0.22064	-0.155167	-0.618076	0.501236	0.0859632
Low-fat dairy	BMI (Log)	6.88723e-16	0.0373423	0.0876472	0.0879837	7.85789e-15	0.424423	1	0.671965	0.928414	0.00139444	0.00139444	-0.00634668	-0.00634668	-0.866315	0.0326968	0.236352	0.0126732	0.452504	0.0904254	0.188694	0.00801237	-1.91449	0.361588	1.25257	1.58171	0.057807	0.718261	0.985971	0.212664	0.116203	0.0388891	0.0388891	0.0388891	0.0388891	0.0161857	0.0161857	0.0161857	0.0161857	-1.07663	0.0611838	0.417332	0.0111059	6.87668e-05	0.230598	-0.153678	-0.600274	0.501966	0.0898896
Low-fat FD	BMI (Log)	6.87885e-16	-0.0235948	0.087684	0.0880206	7.84504e-15	-0.26806	1	0.789081	0.942795	0.000556715	0.000556715	-0.00719091	-0.00719091	-0.995146	-0.0712284	0.207657	0.0153048	0.466482	0.0916546	0.184981	0.00824753	-2.1333	-0.77714	1.12258	1.85568	0.0348235	0.438522	0.952934	0.263732	0.065817	0.0424532	0.0424532	0.0424532	0.0424532	0.019834	0.019834	0.019834	0.019834	-1.17927	-0.0528971	0.355131	0.013965	6.63251e-05	0.201043	-0.1466	-0.648304	0.518502	0.0998782
Low-fat NFD	BMI (Log)	6.80387e-16	0.0800889	0.0874267	0.0877623	7.78237e-15	0.912567	1	0.363173	0.928414	0.00641423	0.00641423	-0.00128798	-0.00128798	-0.944981	0.117983	0.273785	0.0136372	0.446496	0.0885514	0.187324	0.00779214	-2.11644	1.33236	1.46156	1.75012	0.0362592	0.185127	0.952934	0.146333	0.0825122	0.0511623	0.0511623	0.0511623	0.0511623	0.0287489	0.0287489	0.0287489	0.0287489	-1.19374	0.123353	0.434116	0.0133799	5.85939e-05	0.212137	-0.135057	-0.657322	0.499189	0.0849503
Milk	BMI (Log)	6.84825e-16	0.0515202	0.0875919	0.0879282	7.81836e-15	0.585935	1	0.558943	0.928414	0.00265433	0.00265433	-0.00507703	-0.00507703	-0.928934	0.0867665	0.259265	0.0135211	0.447767	0.088733	0.187747	0.00781633	-2.07459	0.977839	1.38093	1.72985	0.0400438	0.330013	0.952934	0.169726	0.0860859	0.045089	0.045089	0.045089	0.045089	0.0225321	0.0225321	0.0225321	0.0225321	-1.18685	0.118296	0.431854	0.0133319	5.78457e-05	0.223552	-0.142992	-0.680651	0.499476	0.0856438
Total dairy	BMI (Log)	6.85825e-16	0.0263131	0.087678	0.0880146	7.82208e-15	0.298962	1	0.76545	0.94262	0.000692377	0.000692377	-0.00705419	-0.00705419	-0.874269	0.0239934	0.233066	0.0128534	0.451817	0.0904947	0.189202	0.00799912	-1.93501	0.265135	1.23184	1.60685	0.0552128	0.791335	0.985971	0.220286	0.11057	0.0384319	0.0384319	0.0384319	0.0384319	0.0157177	0.0157177	0.0157177	0.0157177	-1.06867	0.0895718	0.438317	0.010614	6.73997e-05	0.249442	-0.148918	-0.617774	0.50007	0.0901651
Total FD	BMI (Log)	6.84652e-16	-0.0127244	0.0877013	0.088038	7.80664e-15	-0.144533	1	0.885305	0.969543	0.000161909	0.000161909	-0.00758877	-0.00758877	-0.963546	-0.0534478	0.209445	0.0147208	0.46418	0.091353	0.185486	0.00821169	-2.0758	-0.585069	1.12917	1.79266	0.0399297	0.559539	0.952934	0.260956	0.0754078	0.0404858	0.0404858	0.0404858	0.0404858	0.0178201	0.0178201	0.0178201	0.0178201	-1.11671	-0.00752232	0.375114	0.0124359	6.93169e-05	0.215238	-0.153937	-0.617837	0.516284	0.0999236
Total NFD	BMI (Log)	6.91855e-16	0.0518032	0.0875906	0.0879269	7.89873e-15	0.589163	1	0.556782	0.928414	0.00268357	0.00268357	-0.00504756	-0.00504756	-0.927631	0.0869414	0.260029	0.0134889	0.447643	0.0887829	0.187894	0.00781525	-2.07226	0.979258	1.38391	1.72598	0.0402647	0.329314	0.952934	0.168812	0.0867835	0.0451098	0.0451098	0.0451098	0.0451098	0.0225533	0.0225533	0.0225533	0.0225533	-1.19021	0.125159	0.433655	0.0133318	5.84014e-05	0.228669	-0.143777	-0.685448	0.498757	0.0854605
Yoghurt	BMI (Log)	6.9236e-16	-0.0374304	0.0876469	0.0879834	7.89942e-15	-0.425425	1	0.671235	0.928414	0.00140103	0.00140103	-0.00634004	-0.00634004	-0.92723	-0.0529728	0.209708	0.0140705	0.45126	0.0884813	0.185371	0.00794251	-2.05476	-0.598689	1.13129	1.77154	0.0419533	0.550446	0.952934	0.260066	0.0788688	0.0406073	0.0406073	0.0406073	0.0406073	0.0179445	0.0179445	0.0179445	0.0179445	-1.10908	-0.0146543	0.372287	0.012391	6.7644e-05	0.213702	-0.153001	-0.616308	0.501191	0.0879913
Cheese	Continuous MetS score	0.0012575	0.108993	0.0875343	0.0883016	0.0143658	1.23433	0.988561	0.219342	0.924348	0.0117629	0.0117629	0.00404226	0.00404226	0.0299658	0.110058	0.0180664	-0.000722674	0.460357	0.0894114	0.188563	0.00802389	0.0650925	1.23092	0.0958112	-0.0900654	0.948203	0.220645	0.952934	0.923823	0.928378	0.0118824	0.0118824	0.0118824	0.0118824	-0.0116442	-0.0116442	-0.0116442	-0.0116442	-0.000200254	0.157531	0.140049	-0.00546013	0.000106133	0.443031	-0.179753	-0.324213	0.58299	0.107669
Dairy fat	Continuous MetS score	0.000729794	0.0776631	0.0877868	0.088295	0.00831326	0.879587	0.99338	0.380732	0.928414	0.006008	0.006008	-0.00175756	-0.00175756	0.0264555	0.0788464	0.0162089	-0.000647821	0.461982	0.0896351	0.189415	0.00805788	0.0572652	0.879637	0.0855735	-0.080396	0.954425	0.380731	0.952934	0.931941	0.93605	0.00610368	0.00610368	0.00610368	0.00610368	-0.0175605	-0.0175605	-0.0175605	-0.0175605	0.0182012	0.14592	0.151344	-0.00625785	0.000105216	0.463729	-0.164783	-0.28125	0.584793	0.107224
High-fat dairy	Continuous MetS score	0.000666015	0.0652689	0.0878658	0.0884665	0.00757991	0.737781	0.993964	0.461998	0.928414	0.0042345	0.0042345	-0.00354492	-0.00354492	-0.00451189	0.0653296	0.00398261	4.52275e-05	0.461641	0.0892078	0.188807	0.00803622	-0.00977358	0.732331	0.0210935	0.00562795	0.992217	0.465327	0.952934	0.983204	0.995518	0.00423858	0.00423858	0.00423858	0.00423858	-0.01947	-0.01947	-0.01947	-0.01947	-0.0493003	0.106574	0.12736	-0.00444841	9.45788e-05	0.490835	-0.183303	-0.32595	0.585557	0.100153
High-fat FD	Continuous MetS score	0.00103082	0.151172	0.0870362	0.0873005	0.0118435	1.73163	0.990569	0.0857483	0.876918	0.02289	0.02289	0.0152563	0.0152563	-0.0452482	0.151905	0.0137814	0.000660793	0.458007	0.0882022	0.18712	0.00796969	-0.0987937	1.72223	0.0736501	0.0829133	0.921459	0.087481	0.952934	0.941406	0.934052	0.0229992	0.0229992	0.0229992	0.0229992	-0.000262752	-0.000262752	-0.000262752	-0.000262752	-0.0858365	0.14749	0.142226	-0.00424635	9.16006e-05	0.479286	-0.13402	-0.312425	0.582676	0.0971676
High-fat NFD	Continuous MetS score	-0.000562911	-0.064985	0.0878654	0.088297	-0.00640652	-0.735982	0.994898	0.463088	0.928414	0.00421396	0.00421396	-0.00356562	-0.00356562	-0.0106373	-0.0650559	0.00126703	0.000164199	0.461878	0.0890518	0.188752	0.00804024	-0.0230305	-0.73054	0.00671266	0.0204222	0.981662	0.466416	0.952934	0.994655	0.983739	0.00421796	0.00421796	0.00421796	0.00421796	-0.0194911	-0.0194911	-0.0194911	-0.0194911	-0.0398714	-0.00221417	0.117913	-0.00428209	9.88919e-05	0.441253	-0.203654	-0.236587	0.589382	0.100032
Low-fat dairy	Continuous MetS score	3.01153e-05	-0.012695	0.0880408	0.0880731	0.000342061	-0.144141	0.999728	0.885616	0.969543	0.000162292	0.000162292	-0.00764894	-0.00764894	-0.00804076	-0.0135921	-0.00559729	0.000209362	0.467269	0.0922692	0.193588	0.00822381	-0.017208	-0.14731	-0.0289134	0.0254581	0.986298	0.883123	0.985971	0.976979	0.97973	0.000172393	0.000172393	0.000172393	0.000172393	-0.023633	-0.023633	-0.023633	-0.023633	-0.044558	-0.0114082	0.11053	-0.00409485	9.90101e-05	0.439908	-0.204027	-0.240752	0.590875	0.104538
Low-fat FD	Continuous MetS score	-5.48516e-05	-0.0872246	0.0877096	0.0877118	-0.000625378	-0.994445	0.999502	0.321883	0.924348	0.00766671	0.00766671	-8.58955e-05	-8.58955e-05	-0.144082	-0.0971892	-0.0181079	0.00277353	0.4814	0.0933523	0.189185	0.00846039	-0.299299	-1.0411	-0.0957153	0.327825	0.765205	0.299822	0.952934	0.923899	0.743588	0.00852916	0.00852916	0.00852916	0.00852916	-0.0150773	-0.0150773	-0.0150773	-0.0150773	-0.0810251	-0.030381	0.104204	-0.00326146	9.69523e-05	0.432343	-0.200003	-0.257907	0.60981	0.115839
Low-fat NFD	Continuous MetS score	-0.000307969	0.0739369	0.0878062	0.0879054	-0.00350737	0.841097	0.997207	0.401862	0.928414	0.00549653	0.00549653	-0.00227303	-0.00227303	-0.0393301	0.0779554	0.0361284	0.000268554	0.463686	0.0909491	0.193129	0.00803706	-0.0848207	0.857132	0.187068	0.0334144	0.932539	0.392999	0.952934	0.851908	0.973397	0.00579715	0.00579715	0.00579715	0.00579715	-0.0178743	-0.0178743	-0.0178743	-0.0178743	-0.0461839	0.00857575	0.12183	-0.00419506	9.8143e-05	0.441865	-0.203016	-0.241358	0.594253	0.0998898
Milk	Continuous MetS score	-0.000272084	0.0605497	0.0878863	0.0880018	-0.00309587	0.688051	0.997535	0.492666	0.928414	0.00368492	0.00368492	-0.00409879	-0.00409879	-0.030757	0.063706	0.0290724	0.000199804	0.463974	0.0909547	0.193143	0.008044	-0.0662903	0.700414	0.150523	0.0248389	0.947252	0.48496	0.952934	0.880593	0.980223	0.00387859	0.00387859	0.00387859	0.00387859	-0.0198386	-0.0198386	-0.0198386	-0.0198386	-0.0476215	0.0106562	0.122825	-0.00417109	9.78637e-05	0.442786	-0.203415	-0.244388	0.594073	0.100693
Total dairy	Continuous MetS score	6.76318e-06	0.0077678	0.0880451	0.0880494	7.6815e-05	0.0882209	0.999939	0.929839	0.976801	6.08004e-05	6.08004e-05	-0.00775122	-0.00775122	0.00763634	0.00852485	0.00443445	-0.00018779	0.466875	0.0922955	0.193912	0.00821587	0.0163563	0.0923647	0.0228683	-0.022857	0.986976	0.926555	0.985971	0.981791	0.9818	6.79035e-05	6.79035e-05	6.79035e-05	6.79035e-05	-0.02374	-0.02374	-0.02374	-0.02374	-0.0288487	0.0252273	0.134612	-0.00472612	9.8243e-05	0.451031	-0.202806	-0.239315	0.590497	0.104974
Total FD	Continuous MetS score	-0.000113323	-0.0411655	0.0879729	0.0880163	-0.00128815	-0.467703	0.998974	0.640792	0.928414	0.00170604	0.00170604	-0.00609313	-0.00609313	-0.0625495	-0.0454539	-0.00950746	0.00122166	0.48062	0.093365	0.190082	0.00845024	-0.130143	-0.486841	-0.0500176	0.144572	0.896661	0.627217	0.972291	0.960188	0.88528	0.00187773	0.00187773	0.00187773	0.00187773	-0.0218871	-0.0218871	-0.0218871	-0.0218871	0.00289518	0.0330351	0.134432	-0.0054093	0.000100466	0.455658	-0.203776	-0.221889	0.607189	0.115827
Total NFD	Continuous MetS score	-8.65243e-05	0.0542642	0.0879172	0.0879317	-0.000984157	0.617117	0.999216	0.538254	0.928414	0.00296644	0.00296644	-0.00482289	-0.00482289	-0.0248268	0.057033	0.0261031	0.000132767	0.463759	0.090832	0.19321	0.0080445	-0.053534	0.627895	0.135103	0.0165041	0.957391	0.531209	0.952934	0.892746	0.986858	0.00311943	0.00311943	0.00311943	0.00311943	-0.0206158	-0.0206158	-0.0206158	-0.0206158	-0.0451311	0.00791014	0.121386	-0.00420938	9.81846e-05	0.442929	-0.203613	-0.242822	0.593445	0.1003
Yoghurt	Continuous MetS score	-0.000269238	-0.0550044	0.0879149	0.0880521	-0.00306248	-0.62468	0.997561	0.533293	0.928414	0.00303937	0.00303937	-0.00474939	-0.00474939	-0.0408229	-0.0569971	-0.0117976	0.000859588	0.466729	0.0904068	0.189853	0.00816468	-0.087466	-0.630452	-0.0621408	0.105281	0.93044	0.52954	0.952934	0.950549	0.91632	0.0031448	0.0031448	0.0031448	0.0031448	-0.0205898	-0.0205898	-0.0205898	-0.0205898	-0.0332596	0.0397092	0.13556	-0.004868	0.000104346	0.454632	-0.206258	-0.232191	0.58877	0.101944
Cheese	DBP	-1.20031e-16	-0.0311904	0.0876657	0.0880023	-1.36919e-15	-0.354428	1	0.723597	0.94262	0.000972844	0.000972844	-0.00677155	-0.00677155	-1.61773	-0.0220512	0.503857	0.0229344	0.422844	0.0825651	0.174878	0.00741354	-3.82583	-0.267076	2.88119	3.09358	0.000203419	0.789844	0.985971	0.00465255	0.00243238	0.14256	0.14256	0.14256	0.14256	0.122305	0.122305	0.122305	0.122305	-1.5349	-0.0455355	0.520392	0.0201786	2.57322e-05	0.176672	-0.121915	0.0920952	0.55073	0.101715
Dairy fat	DBP	-1.12884e-16	-0.0805729	0.0874232	0.0877588	-1.29123e-15	-0.918118	1	0.360271	0.928414	0.006492	0.006492	-0.00120961	-0.00120961	-1.63096	-0.0735219	0.491626	0.0233133	0.421879	0.0825358	0.174663	0.00740196	-3.86594	-0.890788	2.81472	3.14961	0.000175709	0.374727	0.952934	0.00566057	0.00203869	0.147405	0.147405	0.147405	0.147405	0.127265	0.127265	0.127265	0.127265	-1.54522	-0.0554209	0.514032	0.0205849	2.54082e-05	0.168723	-0.129753	0.0836119	0.550996	0.101536
High-fat dairy	DBP	-1.17752e-16	-0.0278689	0.0876743	0.0880109	-1.34307e-15	-0.316652	1	0.752019	0.94262	0.000776673	0.000776673	-0.00696924	-0.00696924	-1.61269	-0.00953139	0.507273	0.0228047	0.423051	0.0822862	0.174341	0.00740727	-3.81205	-0.115832	2.90965	3.07869	0.00021386	0.907969	0.985971	0.00427344	0.00254826	0.142169	0.142169	0.142169	0.142169	0.121905	0.121905	0.121905	0.121905	-1.52675	-0.0192242	0.526242	0.0199341	2.88933e-05	0.168485	-0.119901	0.0823558	0.551509	0.0949045
High-fat FD	DBP	-1.18993e-16	0.0534424	0.0875831	0.0879193	-1.35863e-15	0.607857	1	0.544351	0.928414	0.00285609	0.00285609	-0.00487371	-0.00487371	-1.64539	0.0848614	0.516667	0.0232776	0.422083	0.0821238	0.173707	0.0073868	-3.89827	1.03334	2.97436	3.15124	0.000156027	0.303411	0.952934	0.00351478	0.00202818	0.149231	0.149231	0.149231	0.149231	0.129134	0.129134	0.129134	0.129134	-1.55495	0.058948	0.53953	0.0200253	2.56686e-05	0.192612	-0.0901428	0.0357644	0.551365	0.0928069
High-fat NFD	DBP	-1.20422e-16	-0.10363	0.0872362	0.0875711	-1.38041e-15	-1.18338	1	0.238835	0.924348	0.0107391	0.0107391	0.00307045	0.00307045	-1.62581	-0.108714	0.506841	0.0230435	0.419954	0.0816427	0.173031	0.00735554	-3.87141	-1.33159	2.92919	3.13282	0.000172223	0.185381	0.952934	0.0040299	0.00214999	0.153891	0.153891	0.153891	0.153891	0.133905	0.133905	0.133905	0.133905	-1.54143	-0.097952	0.530423	0.02008	2.86378e-05	0.133035	-0.0931564	0.14105	0.548182	0.0940146
Low-fat dairy	DBP	-1.167e-16	-0.00386195	0.0877077	0.0880444	-1.33056e-15	-0.0438637	1	0.965081	0.985124	1.49147e-05	1.49147e-05	-0.00773691	-0.00773691	-1.61861	-0.00554607	0.505564	0.0229301	0.427516	0.085432	0.178274	0.00756991	-3.78608	-0.0649179	2.83589	3.02911	0.000234946	0.948341	0.986138	0.00531977	0.00297194	0.142107	0.142107	0.142107	0.142107	0.121842	0.121842	0.121842	0.121842	-1.51592	0.029866	0.547242	0.0194101	2.78032e-05	0.183416	-0.116635	0.0729694	0.553222	0.0990684
Low-fat FD	DBP	-1.17996e-16	0.0182741	0.0876938	0.0880304	-1.34555e-15	0.207588	1	0.835878	0.9534	0.000333942	0.000333942	-0.00741541	-0.00741541	-1.69318	-0.0536097	0.497294	0.0243557	0.440884	0.0866252	0.174831	0.00779496	-3.84041	-0.61887	2.84443	3.12455	0.000192895	0.537111	0.952934	0.00518758	0.00220685	0.144658	0.144658	0.144658	0.144658	0.124453	0.124453	0.124453	0.124453	-1.55962	-0.0211144	0.519	0.0206473	2.69114e-05	0.170526	-0.113832	0.0525628	0.571058	0.110002
Low-fat NFD	DBP	-1.14698e-16	-0.0250711	0.0876808	0.0880174	-1.30814e-15	-0.284843	1	0.776221	0.94262	0.000628562	0.000628562	-0.0071185	-0.0071185	-1.63551	0.0455991	0.528068	0.022968	0.424076	0.0841049	0.177918	0.00740086	-3.85664	0.54217	2.96804	3.10342	0.000181793	0.588652	0.961595	0.00358303	0.00235849	0.144059	0.144059	0.144059	0.144059	0.12384	0.12384	0.12384	0.12384	-1.5705	0.0565328	0.553789	0.0204844	2.31687e-05	0.174589	-0.108108	0.0464101	0.554142	0.0943021
Milk	DBP	-1.15707e-16	-0.0357762	0.0876522	0.0879887	-1.32007e-15	-0.4066	1	0.684976	0.928414	0.00127994	0.00127994	-0.00646208	-0.00646208	-1.62872	0.0322138	0.521887	0.0229194	0.424173	0.0840575	0.177854	0.00740447	-3.83976	0.383235	2.93436	3.09534	0.000193356	0.702186	0.985971	0.00396766	0.00241899	0.143069	0.143069	0.143069	0.143069	0.122827	0.122827	0.122827	0.122827	-1.56284	0.0475141	0.549756	0.0203974	2.34972e-05	0.179524	-0.112364	0.0394856	0.554203	0.0950276
Total dairy	DBP	-1.16401e-16	-0.0126869	0.0877013	0.088038	-1.32724e-15	-0.144107	1	0.88564	0.969543	0.000160958	0.000160958	-0.00758973	-0.00758973	-1.62048	-0.00879585	0.503923	0.0229826	0.426755	0.085475	0.178707	0.00755541	-3.79721	-0.102906	2.81982	3.04187	0.000225678	0.9182	0.985971	0.00557662	0.00285708	0.14215	0.14215	0.14215	0.14215	0.121886	0.121886	0.121886	0.121886	-1.52081	0.0233992	0.544018	0.0195263	2.76572e-05	0.185551	-0.115448	0.0652485	0.552763	0.099666
Total FD	DBP	-1.13174e-16	0.0350141	0.0876546	0.0879911	-1.29114e-15	0.397928	1	0.691341	0.928414	0.00122599	0.00122599	-0.00651645	-0.00651645	-1.64804	-0.0245782	0.502287	0.0234929	0.438779	0.086354	0.175336	0.00776233	-3.75596	-0.284621	2.86471	3.02652	0.000261865	0.776398	0.985971	0.00488579	0.00299579	0.142625	0.142625	0.142625	0.142625	0.122372	0.122372	0.122372	0.122372	-1.52549	0.00437198	0.530751	0.0197904	2.84783e-05	0.179207	-0.116754	0.068335	0.567892	0.109912
Total NFD	DBP	-1.22812e-16	-0.055082	0.0875752	0.0879114	-1.40236e-15	-0.626562	1	0.532053	0.928414	0.00303403	0.00303403	-0.00469439	-0.00469439	-1.61953	0.0118307	0.513204	0.0228571	0.424272	0.0841478	0.178084	0.00740723	-3.81719	0.140595	2.8818	3.08579	0.000209905	0.888413	0.985971	0.00464401	0.00249241	0.142212	0.142212	0.142212	0.142212	0.121949	0.121949	0.121949	0.121949	-1.54929	0.0277538	0.540641	0.020191	2.57525e-05	0.179716	-0.114506	0.0503849	0.554573	0.0950244
Yoghurt	DBP	-1.10283e-16	-0.035037	0.0876545	0.087991	-1.25816e-15	-0.398188	1	0.69115	0.928414	0.00122759	0.00122759	-0.00651483	-0.00651483	-1.65277	-0.0553593	0.495272	0.0236593	0.425993	0.0835271	0.174992	0.0074978	-3.87981	-0.662771	2.83026	3.15551	0.000166994	0.508678	0.952934	0.00540846	0.00200089	0.145035	0.145035	0.145035	0.145035	0.124839	0.124839	0.124839	0.124839	-1.5303	0.00536448	0.530957	0.019861	2.90089e-05	0.179108	-0.117098	0.0669829	0.551351	0.0967976
Cheese	HbA1c (Log)	-0.000472225	-0.0520138	0.0879326	0.0884075	-0.0053703	-0.588341	0.995723	0.55734	0.928414	0.00269697	0.00269697	-0.00509446	-0.00509446	-1.60286	-0.0835208	-0.237649	0.0312192	0.444496	0.0840958	0.1776	0.00772553	-3.60602	-0.993163	-1.33812	4.04104	0.000446532	0.322534	0.952934	0.183269	9.19605e-05	0.121497	0.121497	0.121497	0.121497	0.10058	0.10058	0.10058	0.10058	-1.38609	-0.0896076	-0.249969	0.0238375	8.6041e-05	0.575714	-0.282366	-0.0189014	0.624342	0.109045
Dairy fat	HbA1c (Log)	0.000200546	0.0688139	0.087838	0.0878865	0.00228314	0.782986	0.998182	0.435082	0.928414	0.00476675	0.00476675	-0.00300851	-0.00300851	-1.56734	0.0366015	-0.215771	0.0303472	0.445792	0.0841203	0.178519	0.00775162	-3.51584	0.435109	-1.20867	3.91495	0.000609927	0.664228	0.982221	0.229053	0.000147234	0.115948	0.115948	0.115948	0.115948	0.0948993	0.0948993	0.0948993	0.0948993	-1.32769	0.0663547	-0.221096	0.0221266	9.20348e-05	0.595719	-0.259175	-0.0915985	0.625455	0.108235
High-fat dairy	HbA1c (Log)	-2.64905e-05	0.0651299	0.0878594	0.0878603	-0.00030151	0.74129	0.99976	0.459876	0.928414	0.0042747	0.0042747	-0.00350441	-0.00350441	-1.59297	0.0725473	-0.21777	0.0308232	0.44452	0.0833659	0.177328	0.00771243	-3.58358	0.870228	-1.22806	3.99657	0.000482812	0.385831	0.952934	0.221713	0.000108694	0.119909	0.119909	0.119909	0.119909	0.0989549	0.0989549	0.0989549	0.0989549	-1.37082	0.0983466	-0.226193	0.0229796	8.57037e-05	0.629875	-0.2583	-0.153301	0.622387	0.100527
High-fat FD	HbA1c (Log)	0.000497737	0.118082	0.0874292	0.0875303	0.00569303	1.34904	0.995467	0.179705	0.924348	0.0140188	0.0140188	0.00631579	0.00631579	-1.62032	0.132099	-0.210911	0.0312384	0.441905	0.0829901	0.176153	0.00766529	-3.66667	1.59175	-1.19732	4.0753	0.000360931	0.113947	0.952934	0.23343	8.07789e-05	0.132073	0.132073	0.132073	0.132073	0.111408	0.111408	0.111408	0.111408	-1.39853	0.142964	-0.212321	0.0230556	8.20205e-05	0.623258	-0.210529	-0.144664	0.619058	0.0979539
High-fat NFD	HbA1c (Log)	0.000145098	-0.0272509	0.0880162	0.0881788	0.00164854	-0.309041	0.998687	0.757793	0.94262	0.000745586	0.000745586	-0.00706109	-0.00706109	-1.57827	-0.0305327	-0.22432	0.0306426	0.44527	0.0836208	0.177647	0.00772818	-3.54453	-0.365133	-1.26273	3.96505	0.000552671	0.715624	0.985971	0.209019	0.000122272	0.115556	0.115556	0.115556	0.115556	0.0944975	0.0944975	0.0944975	0.0944975	-1.35385	-0.00855037	-0.237188	0.0230266	8.92362e-05	0.57946	-0.272063	-0.0639982	0.625334	0.100647
Low-fat dairy	HbA1c (Log)	0.000103081	-0.0586966	0.087895	0.0879126	0.00117277	-0.66767	0.999066	0.505546	0.928414	0.00347059	0.00347059	-0.00431479	-0.00431479	-1.68859	-0.148046	-0.288941	0.0333606	0.445001	0.085791	0.179696	0.00780551	-3.79458	-1.72565	-1.60794	4.27398	0.000228566	0.0868615	0.952934	0.11035	3.75483e-05	0.135062	0.135062	0.135062	0.135062	0.114468	0.114468	0.114468	0.114468	-1.41207	-0.11598	-0.309969	0.0250705	9.10281e-05	0.559838	-0.274536	-0.09682	0.623511	0.104799
Low-fat FD	HbA1c (Log)	0.000255621	-0.0537257	0.087921	0.0880506	0.0029074	-0.610168	0.997685	0.542832	0.928414	0.0029002	0.0029002	-0.00488965	-0.00488965	-1.84248	-0.178316	-0.258887	0.035749	0.456743	0.0867056	0.175659	0.00800389	-4.03395	-2.05657	-1.47381	4.46645	9.44518e-05	0.0417918	0.952934	0.143028	1.74733e-05	0.143374	0.143374	0.143374	0.143374	0.122979	0.122979	0.122979	0.122979	-1.47481	-0.0852492	-0.274965	0.0259659	8.41974e-05	0.554042	-0.261858	-0.125412	0.645406	0.116837
Low-fat NFD	HbA1c (Log)	-7.30482e-05	-0.0297583	0.0880087	0.0880432	-0.000830011	-0.337997	0.999339	0.735919	0.94262	0.000891717	0.000891717	-0.00691382	-0.00691382	-1.56164	-0.0340157	-0.238648	0.0305113	0.447027	0.0854948	0.181575	0.007732	-3.49339	-0.397869	-1.31432	3.94611	0.000658603	0.6914	0.985971	0.191126	0.000131195	0.115731	0.115731	0.115731	0.115731	0.0946768	0.0946768	0.0946768	0.0946768	-1.28533	-0.088933	-0.277827	0.0220792	9.68273e-05	0.589083	-0.288132	-0.0395491	0.627374	0.100175
Milk	HbA1c (Log)	-5.80839e-05	-0.038478	0.0879821	0.0879952	-0.000660178	-0.437274	0.999474	0.66265	0.928414	0.00149159	0.00149159	-0.00630926	-0.00630926	-1.55767	-0.0429278	-0.242267	0.0304837	0.446818	0.085375	0.181372	0.00772904	-3.48614	-0.502815	-1.33574	3.94405	0.000675085	0.615972	0.972291	0.184041	0.000132202	0.116393	0.116393	0.116393	0.116393	0.0953546	0.0953546	0.0953546	0.0953546	-1.28247	-0.0959452	-0.28105	0.0220013	9.83871e-05	0.580543	-0.283447	-0.0167564	0.626731	0.100828
Total dairy	HbA1c (Log)	7.11643e-05	-0.0378586	0.0879843	0.0880045	0.000808829	-0.43019	0.999356	0.667781	0.928414	0.00144372	0.00144372	-0.0063575	-0.0063575	-1.66122	-0.122929	-0.280857	0.0327795	0.445813	0.0861504	0.180813	0.00781817	-3.72627	-1.42691	-1.5533	4.19273	0.000292124	0.15608	0.952934	0.122859	5.15144e-05	0.128699	0.128699	0.128699	0.128699	0.107954	0.107954	0.107954	0.107954	-1.39034	-0.0825968	-0.291857	0.0244858	9.14442e-05	0.554212	-0.278616	-0.0671492	0.625085	0.10576
Total FD	HbA1c (Log)	6.03877e-05	-0.0173484	0.0880349	0.0881044	0.000685952	-0.196907	0.999454	0.844212	0.957797	0.000302819	0.000302819	-0.00750732	-0.00750732	-1.76323	-0.13304	-0.254112	0.0342798	0.457802	0.0869797	0.177226	0.00802618	-3.85152	-1.52955	-1.43383	4.271	0.000185855	0.128634	0.952934	0.154098	3.79881e-05	0.13076	0.13076	0.13076	0.13076	0.110063	0.110063	0.110063	0.110063	-1.38492	-0.0236669	-0.249123	0.0238408	8.8192e-05	0.573027	-0.273947	-0.0820532	0.644499	0.117107
Total NFD	HbA1c (Log)	-3.27191e-05	-0.0373707	0.0879858	0.0879902	-0.000371868	-0.424714	0.999704	0.671758	0.928414	0.00140725	0.00140725	-0.00639425	-0.00639425	-1.55791	-0.042972	-0.242683	0.0304933	0.446774	0.0854359	0.18154	0.00772838	-3.48702	-0.502974	-1.3368	3.94563	0.000673065	0.615861	0.972291	0.183697	0.000131428	0.116394	0.116394	0.116394	0.116394	0.0953557	0.0953557	0.0953557	0.0953557	-1.28572	-0.0916999	-0.278292	0.0220842	9.70138e-05	0.57733	-0.282053	-0.0184678	0.626969	0.100792
Yoghurt	HbA1c (Log)	-0.000165741	0.0501845	0.0879366	0.087999	-0.00188478	0.570285	0.998499	0.569484	0.928414	0.00253438	0.00253438	-0.00525832	-0.00525832	-1.58373	-0.0090528	-0.225753	0.030754	0.449183	0.0850086	0.178816	0.00783331	-3.52581	-0.106493	-1.26249	3.92605	0.000589436	0.915361	0.985971	0.209105	0.000141319	0.1147	0.1147	0.1147	0.1147	0.0936209	0.0936209	0.0936209	0.0936209	-1.34763	0.0845291	-0.198236	0.021885	0.000101371	0.608836	-0.279142	-0.057986	0.623093	0.102676
Cheese	Plasma glucose (Log)	-0.000447375	-0.038776	0.0879881	0.0887595	-0.00508449	-0.436866	0.995951	0.662944	0.928414	0.00148881	0.00148881	-0.00631206	-0.00631206	-0.93074	-0.0409175	0.224521	0.0138985	0.453475	0.0880748	0.185744	0.00790394	-2.05246	-0.464577	1.20877	1.75843	0.0421955	0.643036	0.977159	0.229016	0.0811022	0.0412054	0.0412054	0.0412054	0.0412054	0.0183769	0.0183769	0.0183769	0.0183769	-1.32568	0.0109872	0.212632	0.0149317	0.000200332	0.247215	-0.192772	0.139719	0.623446	0.11514
Dairy fat	Plasma glucose (Log)	0.000185775	0.0197698	0.0880345	0.0885442	0.00211025	0.223276	0.99832	0.823677	0.951804	0.000389318	0.000389318	-0.00742014	-0.00742014	-0.91465	0.0178994	0.234626	0.013505	0.454065	0.088099	0.186169	0.00791978	-2.01436	0.203174	1.26029	1.70522	0.046101	0.839327	0.985971	0.209895	0.0906171	0.0398776	0.0398776	0.0398776	0.0398776	0.0170175	0.0170175	0.0170175	0.0170175	-1.28999	0.0973056	0.233436	0.0136999	0.000204057	0.26149	-0.168231	0.117039	0.622026	0.11405
High-fat dairy	Plasma glucose (Log)	0.000760094	0.0744886	0.0878092	0.0884096	0.00865619	0.84254	0.993107	0.401058	0.928414	0.0055153	0.0055153	-0.00225412	-0.00225412	-0.927964	0.0802324	0.235351	0.0137447	0.451867	0.0873191	0.18481	0.00786609	-2.05362	0.918841	1.27348	1.74734	0.0420814	0.359934	0.952934	0.205193	0.0830144	0.0459556	0.0459556	0.0459556	0.0459556	0.0232403	0.0232403	0.0232403	0.0232403	-1.33784	0.10172	0.220186	0.0148604	0.000195729	0.293541	-0.17459	0.0620083	0.619835	0.106015
High-fat FD	Plasma glucose (Log)	0.000510376	0.0748481	0.0878024	0.088069	0.00581278	0.849881	0.995371	0.396978	0.928414	0.00561128	0.00561128	-0.00215738	-0.00215738	-0.947857	0.0891831	0.238863	0.0140534	0.45223	0.0870896	0.18476	0.00786916	-2.09596	1.02404	1.29283	1.78588	0.0380865	0.307779	0.952934	0.198435	0.0765243	0.0474904	0.0474904	0.0474904	0.0474904	0.0248116	0.0248116	0.0248116	0.0248116	-1.3552	0.0851247	0.225168	0.0150375	0.00019563	0.268541	-0.154005	0.102904	0.621426	0.103629
High-fat NFD	Plasma glucose (Log)	0.000300058	0.0346401	0.0879983	0.0884307	0.00340981	0.39172	0.997285	0.695917	0.928414	0.00119735	0.00119735	-0.0066058	-0.0066058	-0.914884	0.0281754	0.230719	0.0135565	0.45342	0.0874211	0.185295	0.00789301	-2.01774	0.322295	1.24514	1.71753	0.0457424	0.747763	0.985971	0.215391	0.0883396	0.0403541	0.0403541	0.0403541	0.0403541	0.0175054	0.0175054	0.0175054	0.0175054	-1.31595	0.0617522	0.208533	0.0148463	0.000199248	0.27473	-0.207852	0.0993574	0.622039	0.105574
Low-fat dairy	Plasma glucose (Log)	0.000353422	-0.148983	0.0870584	0.0870903	0.0040596	-1.71068	0.996767	0.0895633	0.876918	0.0223516	0.0223516	0.0147137	0.0147137	-1.04114	-0.167558	0.156064	0.0166819	0.451689	0.0891929	0.187134	0.00794962	-2.30498	-1.8786	0.833972	2.09845	0.0228031	0.0626096	0.952934	0.405875	0.0378625	0.065731	0.065731	0.065731	0.065731	0.0434865	0.0434865	0.0434865	0.0434865	-1.4059	-0.172195	0.101019	0.0179302	0.000201921	0.21195	-0.192862	0.107943	0.616595	0.109089
Low-fat FD	Plasma glucose (Log)	-5.52718e-05	-0.0878928	0.0877044	0.0877066	-0.000630206	-1.00212	0.999498	0.318175	0.924348	0.00778462	0.00778462	3.29386e-05	3.29386e-05	-1.13718	-0.14455	0.203402	0.0178239	0.469129	0.0909727	0.184363	0.00824474	-2.42401	-1.58894	1.10327	2.16185	0.01677	0.11458	0.952934	0.272011	0.0325196	0.0584298	0.0584298	0.0584298	0.0584298	0.0360115	0.0360115	0.0360115	0.0360115	-1.41464	-0.0629721	0.182856	0.0171414	0.000195848	0.226645	-0.185909	0.104969	0.644103	0.122354
Low-fat NFD	Plasma glucose (Log)	0.000527571	-0.126659	0.0873355	0.0874342	0.00604074	-1.44862	0.99519	0.149889	0.911154	0.0161301	0.0161301	0.00844357	0.00844357	-0.86945	-0.0963759	0.186993	0.0132658	0.453636	0.0889781	0.188944	0.00786288	-1.91662	-1.08314	0.989675	1.68714	0.0575505	0.280814	0.952934	0.32423	0.094051	0.0484232	0.0484232	0.0484232	0.0484232	0.0257666	0.0257666	0.0257666	0.0257666	-1.18477	-0.182242	0.125903	0.0130365	0.000215301	0.255154	-0.218235	0.211786	0.618217	0.103918
Milk	Plasma glucose (Log)	0.000554768	-0.123458	0.0873716	0.0874865	0.00634952	-1.41117	0.994944	0.16062	0.911154	0.0153195	0.0153195	0.00762669	0.00762669	-0.872408	-0.0937261	0.189	0.0132951	0.453592	0.0889195	0.188821	0.00786401	-1.92333	-1.05406	1.00095	1.69063	0.0566945	0.293875	0.952934	0.31877	0.0933806	0.0479579	0.0479579	0.0479579	0.0479579	0.0252902	0.0252902	0.0252902	0.0252902	-1.19055	-0.17922	0.126931	0.0130457	0.000216771	0.237993	-0.20656	0.248954	0.618536	0.104839
Total dairy	Plasma glucose (Log)	-0.000108948	-0.125131	0.0873504	0.0873547	-0.00124725	-1.43245	0.999007	0.154453	0.911154	0.0157776	0.0157776	0.00808839	0.00808839	-1.01668	-0.140002	0.166214	0.0161185	0.453191	0.0895904	0.188229	0.00797507	-2.24338	-1.56269	0.883041	2.02111	0.0266188	0.120634	0.952934	0.378896	0.0453877	0.0578233	0.0578233	0.0578233	0.0578233	0.0353905	0.0353905	0.0353905	0.0353905	-1.38633	-0.138155	0.119127	0.0174123	0.000203266	0.199023	-0.201747	0.151553	0.619333	0.1101
Total FD	Plasma glucose (Log)	-0.000180155	-0.065443	0.087858	0.0879014	-0.00205052	-0.744505	0.998367	0.457936	0.928414	0.0043117	0.0043117	-0.00346712	-0.00346712	-1.08188	-0.114225	0.205944	0.0168069	0.468541	0.0910184	0.185305	0.00823785	-2.30903	-1.25497	1.11138	2.0402	0.0225699	0.211814	0.952934	0.268522	0.04342	0.0514198	0.0514198	0.0514198	0.0514198	0.0288346	0.0288346	0.0288346	0.0288346	-1.3626	-0.0266848	0.197665	0.0159191	0.000198537	0.236323	-0.194761	0.132499	0.642126	0.122491
Total NFD	Plasma glucose (Log)	0.000183586	-0.115137	0.0874579	0.0874724	0.00209914	-1.31627	0.998328	0.190436	0.924348	0.0133549	0.0133549	0.0056467	0.0056467	-0.879987	-0.0863663	0.192265	0.0133864	0.453504	0.0888236	0.188938	0.00786663	-1.94042	-0.972334	1.01761	1.70167	0.0545629	0.332747	0.952934	0.310814	0.0912835	0.0467159	0.0467159	0.0467159	0.0467159	0.0240187	0.0240187	0.0240187	0.0240187	-1.21026	-0.163782	0.137266	0.0133838	0.000214043	0.232921	-0.205253	0.240404	0.619401	0.104686
Yoghurt	Plasma glucose (Log)	-0.000195131	-0.0398647	0.0879785	0.0881158	-0.00221794	-0.452412	0.998234	0.651738	0.928414	0.00159649	0.00159649	-0.00620354	-0.00620354	-0.963492	-0.057866	0.218586	0.014554	0.457351	0.0885901	0.186038	0.00800062	-2.10668	-0.653188	1.17495	1.81911	0.0371284	0.514825	0.952934	0.242229	0.0712696	0.0428042	0.0428042	0.0428042	0.0428042	0.0200138	0.0200138	0.0200138	0.0200138	-1.32237	0.0389394	0.228477	0.0144448	0.000205194	0.259311	-0.196555	0.151655	0.622605	0.107802
Cheese	Plasma HDL-cholesterol	-0.000406878	-0.0352659	0.0879995	0.0887709	-0.00462364	-0.397269	0.996318	0.691831	0.928414	0.00123147	0.00123147	-0.00657141	-0.00657141	-0.397832	-0.0773597	-0.934374	0.0180468	0.410636	0.0797546	0.168197	0.00715728	-0.968819	-0.969971	-5.55523	2.52146	0.334492	0.333919	0.952934	1.57407e-07	0.012934	0.213798	0.213798	0.213798	0.213798	0.195079	0.195079	0.195079	0.195079	-0.775276	-0.104131	-1.0907	0.0239807	6.76244e-05	-0.0703937	-0.00871584	0.156439	0.531741	0.0982038
Dairy fat	Plasma HDL-cholesterol	-9.96725e-05	-0.0106069	0.0880467	0.0885565	-0.00113204	-0.119776	0.999099	0.904848	0.975088	0.000112068	0.000112068	-0.00769956	-0.00769956	-0.397677	-0.0628048	-0.934541	0.0180514	0.411409	0.0798226	0.16868	0.00717577	-0.966624	-0.786805	-5.54032	2.51561	0.335584	0.432874	0.952934	1.68559e-07	0.0131402	0.2118	0.2118	0.2118	0.2118	0.193033	0.193033	0.193033	0.193033	-0.76837	-0.0481668	-1.08707	0.0238562	7.03303e-05	-0.076965	-0.00558889	0.11381	0.535093	0.0981108
High-fat dairy	Plasma HDL-cholesterol	-0.000919885	-0.090148	0.087696	0.0882957	-0.0104895	-1.02098	0.991647	0.30919	0.924348	0.00807796	0.00807796	0.000328567	0.000328567	-0.368515	-0.0988246	-0.927306	0.0174404	0.409199	0.0790737	0.167359	0.00712331	-0.900578	-1.24978	-5.54083	2.44836	0.369531	0.213697	0.952934	1.68172e-07	0.0157272	0.217626	0.217626	0.217626	0.217626	0.198998	0.198998	0.198998	0.198998	-0.739135	-0.110216	-1.08587	0.0233718	7.68638e-05	-0.120126	-0.0141424	0.190314	0.530253	0.0906936
High-fat FD	Plasma HDL-cholesterol	-0.000485187	-0.0711541	0.0878263	0.0880929	-0.0055244	-0.807717	0.995601	0.420752	0.928414	0.00507108	0.00507108	-0.00270181	-0.00270181	-0.352768	-0.0815584	-0.929155	0.0171902	0.41066	0.0790841	0.167776	0.00714581	-0.859029	-1.03129	-5.53807	2.40564	0.391956	0.304382	0.952934	1.70311e-07	0.0175973	0.214557	0.214557	0.214557	0.214557	0.195856	0.195856	0.195856	0.195856	-0.721679	-0.0879301	-1.09055	0.0231811	7.67593e-05	-0.0919573	-0.0343999	0.143837	0.532316	0.0887695
High-fat NFD	Plasma HDL-cholesterol	-0.000550606	-0.0635644	0.0878734	0.0883051	-0.0062659	-0.719827	0.99501	0.472944	0.928414	0.00403173	0.00403173	-0.00374927	-0.00374927	-0.390612	-0.0661038	-0.921223	0.0177695	0.4108	0.0792038	0.167878	0.00715109	-0.950856	-0.834603	-5.48744	2.48486	0.343498	0.405521	0.952934	2.14728e-07	0.0142716	0.212282	0.212282	0.212282	0.212282	0.193527	0.193527	0.193527	0.193527	-0.76385	-0.0718506	-1.07304	0.0234005	7.30968e-05	-0.10195	0.0229684	0.153554	0.532888	0.0904434
Low-fat dairy	Plasma HDL-cholesterol	-0.000162277	0.068407	0.0878403	0.0878724	-0.00184741	0.778481	0.998529	0.437722	0.928414	0.00471232	0.00471232	-0.00306336	-0.00306336	-0.414352	-0.0503755	-0.944563	0.0184784	0.415276	0.0820025	0.172048	0.00730876	-0.997775	-0.614317	-5.49012	2.52825	0.320301	0.540114	0.952934	2.12117e-07	0.0126988	0.210292	0.210292	0.210292	0.210292	0.19149	0.19149	0.19149	0.19149	-0.767689	-0.0407581	-1.10206	0.0238964	7.29207e-05	-0.0782061	0.00778161	0.0906754	0.535549	0.09475
Low-fat FD	Plasma HDL-cholesterol	7.29545e-05	0.116012	0.0874486	0.0874509	0.000834255	1.32659	0.999336	0.187006	0.924348	0.0135623	0.0135623	0.00585578	0.00585578	-0.32061	0.0382502	-0.914699	0.0164588	0.429919	0.0833691	0.168953	0.00755563	-0.745745	0.458805	-5.41392	2.17835	0.45721	0.647164	0.977159	3.00007e-07	0.0312418	0.209248	0.209248	0.209248	0.209248	0.190421	0.190421	0.190421	0.190421	-0.751199	-0.00135124	-1.07661	0.0232517	7.23394e-05	-0.0703121	0.00758419	0.0987414	0.553429	0.105129
Low-fat NFD	Plasma HDL-cholesterol	9.26243e-05	-0.0222372	0.0880266	0.088126	0.00105223	-0.252334	0.999162	0.801188	0.942795	0.000497193	0.000497193	-0.00731142	-0.00731142	-0.319506	-0.11098	-0.972758	0.0171298	0.410793	0.0805747	0.171099	0.00712028	-0.777777	-1.37735	-5.68535	2.40577	0.438158	0.170845	0.952934	8.62151e-08	0.017591	0.219676	0.219676	0.219676	0.219676	0.201097	0.201097	0.201097	0.201097	-0.706931	-0.0538152	-1.10116	0.0226222	7.69945e-05	-0.0675114	0.000383441	0.119126	0.538109	0.0904525
Milk	Plasma HDL-cholesterol	0.000162377	-0.0361355	0.0879908	0.0881065	0.00184539	-0.410134	0.99853	0.682393	0.928414	0.00131241	0.00131241	-0.00648983	-0.00648983	-0.31472	-0.123976	-0.977648	0.0171039	0.409879	0.0803502	0.170624	0.00710615	-0.767837	-1.54294	-5.72984	2.40692	0.44402	0.125353	0.952934	7.00572e-08	0.0175385	0.222615	0.222615	0.222615	0.222615	0.204106	0.204106	0.204106	0.204106	-0.693468	-0.0726448	-1.11011	0.0224084	7.92931e-05	-0.0735879	0.0025005	0.141463	0.537145	0.0910437
Total dairy	Plasma HDL-cholesterol	3.47881e-05	0.0399556	0.0879769	0.0879813	0.000395423	0.454138	0.999685	0.650499	0.928414	0.00160867	0.00160867	-0.00619127	-0.00619127	-0.435621	-0.0836469	-0.960759	0.0190436	0.413812	0.0818056	0.171873	0.0072821	-1.0527	-1.02251	-5.58992	2.61512	0.294492	0.3085	0.952934	1.34163e-07	0.0100081	0.214446	0.214446	0.214446	0.214446	0.195742	0.195742	0.195742	0.195742	-0.782445	-0.0789476	-1.12855	0.0245768	7.43908e-05	-0.0973797	0.00324348	0.102952	0.533888	0.0949104
Total FD	Plasma HDL-cholesterol	0.000261321	0.0949274	0.0876478	0.087691	0.00298149	1.08252	0.997626	0.281056	0.924348	0.00907206	0.00907206	0.00133043	0.00133043	-0.363202	0.0104655	-0.919716	0.0172751	0.42812	0.0831663	0.169319	0.00752718	-0.848365	0.125839	-5.43186	2.29503	0.397844	0.90006	0.985971	2.76559e-07	0.0233849	0.208027	0.208027	0.208027	0.208027	0.18917	0.18917	0.18917	0.18917	-0.799684	-0.0392928	-1.09576	0.0245396	7.05276e-05	-0.0858303	0.00697475	0.0801566	0.550674	0.105046
Total NFD	Plasma HDL-cholesterol	6.43509e-05	-0.040358	0.0879756	0.0879901	0.000731463	-0.458665	0.999418	0.647253	0.928414	0.00164085	0.00164085	-0.00615883	-0.00615883	-0.317696	-0.129359	-0.98012	0.0171797	0.409174	0.0801411	0.170469	0.00709767	-0.776432	-1.61414	-5.74955	2.42046	0.438949	0.108999	0.952934	6.38853e-08	0.016927	0.223974	0.223974	0.223974	0.223974	0.205497	0.205497	0.205497	0.205497	-0.695377	-0.074812	-1.10972	0.0224616	7.89187e-05	-0.0763761	0.00247588	0.142868	0.536437	0.0906645
Yoghurt	Plasma HDL-cholesterol	0.000358152	0.0731693	0.0878117	0.0879488	0.00407864	0.831954	0.996752	0.406984	0.928414	0.00537832	0.00537832	-0.00239217	-0.00239217	-0.372714	0.00708808	-0.920489	0.0174534	0.416024	0.080585	0.169227	0.00727767	-0.895896	0.0879578	-5.43936	2.39821	0.372017	0.93005	0.985971	2.67298e-07	0.0179417	0.207976	0.207976	0.207976	0.207976	0.189118	0.189118	0.189118	0.189118	-0.753214	-0.0248997	-1.08713	0.0235696	6.89919e-05	-0.0776415	0.00873227	0.0958172	0.534365	0.0925235
Cheese	Plasma LDL-cholesterol	0.00114632	0.0993568	0.0876223	0.0883904	0.0130825	1.12407	0.989582	0.263088	0.924348	0.00977482	0.00977482	0.00203868	0.00203868	-1.53118	0.0873042	0.156516	0.0253998	0.439118	0.0852864	0.179863	0.00765371	-3.48693	1.02366	0.870192	3.31863	0.000673265	0.307958	0.952934	0.38585	0.00118295	0.100953	0.100953	0.100953	0.100953	0.0795471	0.0795471	0.0795471	0.0795471	-1.19566	0.012024	0.255349	0.0221347	-6.82972e-05	-0.18075	-0.139355	-0.0851263	0.553258	0.102178
Dairy fat	Plasma LDL-cholesterol	0.00148999	0.158561	0.0869421	0.0874455	0.0171377	1.81326	0.986353	0.0721351	0.876918	0.0250435	0.0250435	0.0174266	0.0174266	-1.50821	0.144779	0.171441	0.0248222	0.436173	0.0846274	0.178833	0.0076077	-3.45783	1.71078	0.958662	3.26278	0.000743239	0.089583	0.952934	0.339565	0.00142002	0.114055	0.114055	0.114055	0.114055	0.0929611	0.0929611	0.0929611	0.0929611	-1.15674	0.10613	0.278034	0.0207915	-6.42368e-05	-0.165182	-0.112595	-0.109841	0.550908	0.101011
High-fat dairy	Plasma LDL-cholesterol	0.000896245	0.0878313	0.0877141	0.0883139	0.0102178	0.994536	0.991863	0.321838	0.924348	0.0076681	0.0076681	-8.44931e-05	-8.44931e-05	-1.56266	0.0948339	0.147646	0.0260632	0.438295	0.0846964	0.179259	0.00762982	-3.56531	1.11969	0.823644	3.41596	0.000514387	0.264975	0.952934	0.411698	0.000855954	0.102407	0.102407	0.102407	0.102407	0.081036	0.081036	0.081036	0.081036	-1.20692	0.0891961	0.261636	0.02209	-7.2444e-05	-0.14014	-0.123781	-0.151965	0.550132	0.0940936
High-fat FD	Plasma LDL-cholesterol	0.000680055	0.0997321	0.0876101	0.0878761	0.0077623	1.13492	0.993819	0.258531	0.924348	0.00996255	0.00996255	0.00222788	0.00222788	-1.59067	0.119958	0.153069	0.0264948	0.437674	0.0842866	0.178813	0.00761589	-3.63437	1.42321	0.85603	3.47888	0.000404376	0.157145	0.952934	0.393606	0.000691974	0.107819	0.107819	0.107819	0.107819	0.0865761	0.0865761	0.0865761	0.0865761	-1.22697	0.0899895	0.268543	0.0222496	-7.32876e-05	-0.158208	-0.0984364	-0.123822	0.550641	0.0918253
High-fat NFD	Plasma LDL-cholesterol	0.000243066	0.0280607	0.0880165	0.0884489	0.0027616	0.317253	0.997801	0.751569	0.94262	0.000785706	0.000785706	-0.00702066	-0.00702066	-1.55027	0.0171608	0.142364	0.0258906	0.440621	0.0849532	0.180065	0.00767019	-3.51839	0.202003	0.790627	3.37548	0.00060463	0.84024	0.985971	0.430647	0.00098005	0.0937696	0.0937696	0.0937696	0.0937696	0.0721927	0.0721927	0.0721927	0.0721927	-1.19128	0.0365382	0.252144	0.0221252	-6.91933e-05	-0.164498	-0.149133	-0.105994	0.552588	0.0937868
Low-fat dairy	Plasma LDL-cholesterol	-0.000160276	0.0675633	0.0878454	0.0878775	-0.00182452	0.768835	0.998547	0.443408	0.928414	0.00459679	0.00459679	-0.00317979	-0.00317979	-1.53026	0.0322777	0.157016	0.0253584	0.444694	0.0878114	0.184235	0.0078265	-3.44116	0.367579	0.85226	3.24007	0.000786336	0.713804	0.985971	0.395687	0.00152853	0.0944471	0.0944471	0.0944471	0.0944471	0.0728864	0.0728864	0.0728864	0.0728864	-1.21015	-0.0255361	0.237331	0.0226567	-6.85407e-05	-0.186032	-0.140977	-0.0841662	0.554272	0.0980626
Low-fat FD	Plasma LDL-cholesterol	8.87694e-05	0.14116	0.0871593	0.0871615	0.00101847	1.61953	0.999189	0.107795	0.900179	0.0200797	0.0200797	0.0124241	0.0124241	-1.46118	0.0615484	0.154345	0.0241637	0.459446	0.089095	0.180557	0.00807457	-3.18031	0.690818	0.854827	2.99257	0.00185209	0.490951	0.952934	0.394269	0.00332951	0.0968966	0.0968966	0.0968966	0.0968966	0.0753942	0.0753942	0.0753942	0.0753942	-1.1741	0.0179334	0.261691	0.0216181	-6.77188e-05	-0.174968	-0.143654	-0.0669612	0.572334	0.10872
Low-fat NFD	Plasma LDL-cholesterol	0.000209129	-0.0502075	0.0879368	0.0880362	0.00237817	-0.570305	0.998106	0.569471	0.928414	0.00253456	0.00253456	-0.00525814	-0.00525814	-1.5455	-0.0152596	0.135593	0.0258838	0.442713	0.0868355	0.184394	0.00767355	-3.49098	-0.17573	0.735345	3.37312	0.000664044	0.860788	0.985971	0.463496	0.000987755	0.0936982	0.0936982	0.0936982	0.0936982	0.0721196	0.0721196	0.0721196	0.0721196	-1.16042	-0.0485131	0.230978	0.0216979	-6.47319e-05	-0.178683	-0.147541	-0.0609766	0.556826	0.0935986
Milk	Plasma LDL-cholesterol	0.000271481	-0.0604155	0.087887	0.0880025	0.00308898	-0.68652	0.99754	0.493627	0.928414	0.00366859	0.00366859	-0.00411524	-0.00411524	-1.53971	-0.0270973	0.130411	0.0258429	0.442445	0.0867342	0.18418	0.00767075	-3.48001	-0.312417	0.70806	3.36902	0.000689318	0.75524	0.985971	0.480215	0.00100134	0.0941778	0.0941778	0.0941778	0.0941778	0.0726106	0.0726106	0.0726106	0.0726106	-1.15846	-0.0522525	0.229118	0.0216504	-6.39111e-05	-0.183484	-0.14474	-0.0484649	0.556555	0.0943337
Total dairy	Plasma LDL-cholesterol	8.2527e-05	0.0947857	0.0876483	0.0876526	0.000941569	1.08138	0.99925	0.281562	0.924348	0.00905307	0.00905307	0.0013113	0.0013113	-1.5093	0.0642474	0.172327	0.0248079	0.44359	0.0876923	0.184241	0.00780611	-3.40246	0.732645	0.935333	3.17801	0.000895605	0.465135	0.952934	0.351406	0.00186572	0.0973216	0.0973216	0.0973216	0.0973216	0.0758292	0.0758292	0.0758292	0.0758292	-1.19655	0.00503401	0.257003	0.0221367	-6.89769e-05	-0.179057	-0.140951	-0.0787776	0.554247	0.0985298
Total FD	Plasma LDL-cholesterol	0.000476585	0.173124	0.0867095	0.0867522	0.00549634	1.99561	0.995623	0.0480989	0.876918	0.0301743	0.0301743	0.0225975	0.0225975	-1.40854	0.10248	0.165101	0.0231057	0.455619	0.0885082	0.180194	0.00801066	-3.0915	1.15785	0.91624	2.88436	0.00245215	0.249114	0.952934	0.361291	0.00461441	0.10302	0.10302	0.10302	0.10302	0.0816632	0.0816632	0.0816632	0.0816632	-1.12579	0.0568778	0.282251	0.0202937	-6.61054e-05	-0.15771	-0.1406	-0.0503971	0.569156	0.108572
Total NFD	Plasma LDL-cholesterol	6.61652e-05	-0.0414958	0.0879714	0.087986	0.000752121	-0.471619	0.999401	0.638002	0.928414	0.00173467	0.00173467	-0.00606427	-0.00606427	-1.54897	-0.00982091	0.138159	0.0259144	0.442219	0.0866134	0.184236	0.00767088	-3.50271	-0.113388	0.749901	3.37828	0.000637968	0.909903	0.985971	0.454712	0.000970925	0.0935686	0.0935686	0.0935686	0.0935686	0.0719869	0.0719869	0.0719869	0.0719869	-1.17146	-0.0376979	0.236662	0.0218491	-6.55792e-05	-0.184088	-0.143697	-0.0567699	0.556388	0.0940365
Yoghurt	Plasma LDL-cholesterol	0.000500067	0.102162	0.087586	0.0877227	0.00570944	1.1646	0.995453	0.246346	0.924348	0.010485	0.010485	0.0027544	0.0027544	-1.50642	0.0630771	0.156164	0.0249513	0.444134	0.08603	0.180662	0.00776942	-3.3918	0.733199	0.864399	3.21148	0.0009281	0.464799	0.952934	0.389011	0.00167613	0.0973273	0.0973273	0.0973273	0.0973273	0.0758351	0.0758351	0.0758351	0.0758351	-1.18289	0.101517	0.299002	0.0207416	-5.48558e-05	-0.149134	-0.146646	-0.0630782	0.549561	0.0951546
Cheese	Plasma total-cholesterol	4.30667e-16	0.116529	0.0871109	0.0874453	4.94389e-15	1.3326	1	0.185012	0.924348	0.0135791	0.0135791	0.00593245	0.00593245	-1.82326	0.091892	-0.216544	0.0350251	0.416954	0.081415	0.172442	0.00731027	-4.37281	1.12869	-1.25574	4.79122	2.52884e-05	0.261158	0.952934	0.211514	4.54577e-06	0.16628	0.16628	0.16628	0.16628	0.146586	0.146586	0.146586	0.146586	-1.73035	0.025742	-0.195748	0.0344598	-9.77202e-07	-0.116769	-0.16874	-0.103392	0.533837	0.0985955
Dairy fat	Plasma total-cholesterol	4.10364e-16	0.154383	0.0866569	0.0869895	4.7355e-15	1.77473	1	0.0783005	0.876918	0.0238342	0.0238342	0.016267	0.016267	-1.80939	0.122138	-0.206647	0.0346622	0.415595	0.0813063	0.172061	0.00729169	-4.35374	1.50219	-1.20101	4.75366	2.72794e-05	0.13553	0.952934	0.231981	5.32449e-06	0.172618	0.172618	0.172618	0.172618	0.153074	0.153074	0.153074	0.153074	-1.70802	0.0952651	-0.175446	0.0334822	2.49271e-06	-0.102242	-0.149317	-0.11869	0.531899	0.0980166
High-fat dairy	Plasma total-cholesterol	4.1799e-16	0.0182944	0.0876937	0.0880304	4.76648e-15	0.207819	1	0.835698	0.9534	0.000334685	0.000334685	-0.00741466	-0.00741466	-1.84181	0.0268372	-0.231783	0.035534	0.418971	0.0814926	0.17266	0.00733583	-4.39604	0.329321	-1.34242	4.8439	2.30516e-05	0.742456	0.985971	0.181854	3.63697e-06	0.158636	0.158636	0.158636	0.158636	0.138761	0.138761	0.138761	0.138761	-1.73691	0.0199016	-0.197988	0.0345992	-3.06308e-06	-0.107943	-0.168401	-0.105481	0.5342	0.091926
High-fat FD	Plasma total-cholesterol	4.14682e-16	0.0499038	0.0875991	0.0879354	4.73387e-15	0.567505	1	0.571357	0.928414	0.00249039	0.00249039	-0.00524224	-0.00524224	-1.8624	0.070428	-0.226694	0.0358414	0.418693	0.0814641	0.172311	0.00732747	-4.44812	0.864527	-1.31561	4.89137	1.87069e-05	0.388928	0.952934	0.190676	2.97096e-06	0.162844	0.162844	0.162844	0.162844	0.143069	0.143069	0.143069	0.143069	-1.74613	0.033191	-0.194136	0.0346466	-3.86225e-06	-0.108637	-0.15667	-0.105884	0.534836	0.0900246
High-fat NFD	Plasma total-cholesterol	4.16083e-16	-0.026283	0.0876781	0.0880147	4.74557e-15	-0.29862	1	0.76571	0.94262	0.000690794	0.000690794	-0.00705579	-0.00705579	-1.8404	-0.0350674	-0.234253	0.0355378	0.418648	0.0813887	0.172493	0.00733266	-4.39606	-0.430863	-1.35804	4.84651	2.30491e-05	0.667298	0.982221	0.176858	3.59692e-06	0.159146	0.159146	0.159146	0.159146	0.139284	0.139284	0.139284	0.139284	-1.73331	-0.00666411	-0.200209	0.0346064	-2.37878e-06	-0.120211	-0.17005	-0.0836574	0.534036	0.0915886
Low-fat dairy	Plasma total-cholesterol	4.25049e-16	0.102398	0.0872474	0.0875823	4.87177e-15	1.16917	1	0.244492	0.924348	0.0104854	0.0104854	0.00281479	0.00281479	-1.82698	0.0131504	-0.228062	0.0352262	0.423518	0.084633	0.176607	0.00749912	-4.31382	0.155381	-1.29135	4.69739	3.1947e-05	0.876768	0.985971	0.198926	6.73768e-06	0.158077	0.158077	0.158077	0.158077	0.138189	0.138189	0.138189	0.138189	-1.75582	-0.0462217	-0.229324	0.0354114	-1.70189e-06	-0.126472	-0.171846	-0.0992357	0.535474	0.0958901
Low-fat FD	Plasma total-cholesterol	4.01955e-16	0.173514	0.086378	0.0867096	4.65344e-15	2.0011	1	0.0474805	0.876918	0.0301072	0.0301072	0.0225887	0.0225887	-1.76099	0.0516149	-0.223552	0.0339974	0.436832	0.085829	0.173224	0.00772332	-4.03127	0.601369	-1.29053	4.40192	9.50335e-05	0.548666	0.952934	0.19921	2.25159e-05	0.160308	0.160308	0.160308	0.160308	0.140473	0.140473	0.140473	0.140473	-1.75496	-0.016457	-0.207754	0.0351506	-3.45373e-06	-0.122565	-0.169375	-0.0993749	0.553191	0.10656
Low-fat NFD	Plasma total-cholesterol	4.19341e-16	-0.0329573	0.0876608	0.0879973	4.78368e-15	-0.374526	1	0.708628	0.932877	0.00108618	0.00108618	-0.00665734	-0.00665734	-1.82167	-0.0327129	-0.248259	0.0353679	0.420374	0.0833708	0.176365	0.00733626	-4.33345	-0.392379	-1.40765	4.82097	2.95633e-05	0.695436	0.985971	0.161679	4.00862e-06	0.158937	0.158937	0.158937	0.158937	0.139069	0.139069	0.139069	0.139069	-1.69824	-0.0490743	-0.22228	0.0341211	2.01259e-06	-0.114734	-0.179164	-0.0715763	0.536969	0.0913796
Milk	Plasma total-cholesterol	4.18069e-16	-0.0498061	0.0875995	0.0879358	4.7725e-15	-0.566392	1	0.572112	0.928414	0.00248065	0.00248065	-0.00525206	-0.00525206	-1.81418	-0.0510824	-0.255871	0.0353234	0.41986	0.0832027	0.176045	0.00732918	-4.32092	-0.613951	-1.45343	4.81956	3.10648e-05	0.540346	0.952934	0.14857	4.03252e-06	0.160409	0.160409	0.160409	0.160409	0.140576	0.140576	0.140576	0.140576	-1.69365	-0.0579646	-0.226255	0.0340344	3.40246e-06	-0.119758	-0.177016	-0.0561671	0.536407	0.0919763
Total dairy	Plasma total-cholesterol	4.17103e-16	0.107885	0.0871965	0.0875312	4.78348e-15	1.23253	1	0.219994	0.924348	0.0116391	0.0116391	0.00397738	0.00397738	-1.82157	0.0223057	-0.223495	0.0350763	0.422699	0.0846627	0.177009	0.00748361	-4.30937	0.263465	-1.26262	4.68709	3.25126e-05	0.792619	0.985971	0.20904	7.03295e-06	0.158377	0.158377	0.158377	0.158377	0.138496	0.138496	0.138496	0.138496	-1.74973	-0.0396588	-0.226618	0.035292	-1.38749e-06	-0.130974	-0.173875	-0.0871473	0.535108	0.0964826
Total FD	Plasma total-cholesterol	4.34633e-16	0.190239	0.0861066	0.0864372	5.04762e-15	2.2009	1	0.0295226	0.876918	0.036191	0.036191	0.0287196	0.0287196	-1.73364	0.0755474	-0.216266	0.0334248	0.433512	0.0853175	0.173231	0.00766916	-3.99906	0.885486	-1.24842	4.35834	0.000107272	0.377568	0.952934	0.214173	2.67856e-05	0.163084	0.163084	0.163084	0.163084	0.143315	0.143315	0.143315	0.143315	-1.73524	-0.00212948	-0.201429	0.0346678	-2.51229e-06	-0.118062	-0.171657	-0.0897929	0.550089	0.106466
Total NFD	Plasma total-cholesterol	4.12411e-16	-0.0403043	0.0876371	0.0879735	4.7059e-15	-0.458141	1	0.647622	0.928414	0.00162443	0.00162443	-0.00611491	-0.00611491	-1.8184	-0.0430805	-0.252766	0.0353623	0.419928	0.0832862	0.176261	0.00733139	-4.33026	-0.517259	-1.43405	4.82341	2.99385e-05	0.605875	0.972291	0.154017	3.96732e-06	0.159688	0.159688	0.159688	0.159688	0.139838	0.139838	0.139838	0.139838	-1.69874	-0.0511573	-0.222693	0.0341277	2.21232e-06	-0.121424	-0.175806	-0.0596095	0.536545	0.0919354
Yoghurt	Plasma total-cholesterol	3.98827e-16	0.104672	0.0872266	0.0875614	4.57231e-15	1.19541	1	0.234121	0.924348	0.0109561	0.0109561	0.00328913	0.00328913	-1.81208	0.0356782	-0.225661	0.0349325	0.422464	0.082835	0.173542	0.00743567	-4.28931	0.430714	-1.30033	4.69797	3.51839e-05	0.667406	0.982221	0.195844	6.72132e-06	0.159145	0.159145	0.159145	0.159145	0.139283	0.139283	0.139283	0.139283	-1.72501	0.0650322	-0.170708	0.03368	6.70659e-06	-0.0967219	-0.17578	-0.0791891	0.532704	0.0935238
Cheese	SBP	-2.92977e-16	0.0246971	0.0876816	0.0880182	-3.34137e-15	0.280591	1	0.779474	0.94262	0.000609947	0.000609947	-0.00713726	-0.00713726	-2.40392	0.0288276	0.536546	0.0365624	0.391645	0.0764731	0.161975	0.00686653	-6.138	0.376964	3.31253	5.32472	9.87273e-09	0.70683	0.985971	0.00120453	4.43998e-07	0.264423	0.264423	0.264423	0.264423	0.247047	0.247047	0.247047	0.247047	-2.37475	-0.0171459	0.645292	0.0334933	3.36156e-05	0.272168	-0.103218	0.0336338	0.511164	0.0944081
Dairy fat	SBP	-2.9638e-16	0.0121019	0.087702	0.0880386	-3.3794e-15	0.137461	1	0.890881	0.971055	0.000146456	0.000146456	-0.00760435	-0.00760435	-2.40539	0.0123137	0.533855	0.0366201	0.392039	0.076698	0.162308	0.00687841	-6.13558	0.160548	3.28914	5.32392	9.9895e-09	0.872705	0.985971	0.00130057	4.45596e-07	0.263749	0.263749	0.263749	0.263749	0.246358	0.246358	0.246358	0.246358	-2.37004	0.012455	0.651604	0.0332564	3.52066e-05	0.274404	-0.0983552	0.0199668	0.511719	0.0942979
High-fat dairy	SBP	-2.93741e-16	0.0435321	0.0876253	0.0879616	-3.35224e-15	0.494899	1	0.621513	0.928414	0.00189505	0.00189505	-0.0058422	-0.0058422	-2.4209	0.0676181	0.536379	0.036867	0.390751	0.0760036	0.16103	0.00684171	-6.19551	0.88967	3.33092	5.38857	7.46405e-09	0.375325	0.952934	0.0011337	3.32894e-07	0.268161	0.268161	0.268161	0.268161	0.250874	0.250874	0.250874	0.250874	-2.38548	0.0563768	0.655011	0.0334094	3.27012e-05	0.29865	-0.0920563	-0.0235142	0.510427	0.087835
High-fat FD	SBP	-2.98408e-16	0.0526935	0.0875865	0.0879228	-3.407e-15	0.599316	1	0.550013	0.928414	0.00277661	0.00277661	-0.00495381	-0.00495381	-2.4428	0.0951463	0.540809	0.0372054	0.390285	0.0759368	0.16062	0.0068303	-6.25901	1.25297	3.36701	5.44711	5.47298e-09	0.21252	0.952934	0.00100592	2.55199e-07	0.272592	0.272592	0.272592	0.272592	0.255409	0.255409	0.255409	0.255409	-2.39856	0.0620749	0.659952	0.0334955	3.18403e-05	0.288448	-0.0732491	-0.00816294	0.510981	0.0860094
High-fat NFD	SBP	-2.95434e-16	0.0107604	0.0877033	0.08804	-3.36857e-15	0.122222	1	0.902913	0.975088	0.000115787	0.000115787	-0.00763525	-0.00763525	-2.4079	0.00240711	0.531136	0.0366966	0.391781	0.0761657	0.161423	0.00686209	-6.14602	0.0316036	3.29033	5.34773	9.49586e-09	0.974838	0.993952	0.0012955	4.00315e-07	0.263606	0.263606	0.263606	0.263606	0.246211	0.246211	0.246211	0.246211	-2.37135	0.0177669	0.648004	0.0333761	3.44973e-05	0.2805	-0.105557	0.0103035	0.511163	0.0876657
Low-fat dairy	SBP	-2.95093e-16	0.00977419	0.0877042	0.0880409	-3.36464e-15	0.111019	1	0.911774	0.975088	9.55347e-05	9.55347e-05	-0.00765566	-0.00765566	-2.42171	-0.0182673	0.523036	0.0370376	0.396006	0.0791352	0.165134	0.00701197	-6.11535	-0.230837	3.16734	5.28206	1.10188e-08	0.817813	0.985971	0.00192697	5.37618e-07	0.263909	0.263909	0.263909	0.263909	0.246521	0.246521	0.246521	0.246521	-2.36284	0.0207309	0.66135	0.0330367	3.42512e-05	0.276612	-0.10119	0.028584	0.51313	0.0918889
Low-fat FD	SBP	-3.05173e-16	0.106766	0.0872071	0.0875418	-3.4994e-15	1.2196	1	0.224841	0.924348	0.011399	0.011399	0.00373544	0.00373544	-2.41908	-0.00744497	0.529621	0.0369135	0.409069	0.0803741	0.162215	0.00723247	-5.9136	-0.0926289	3.26494	5.10387	2.90328e-08	0.926344	0.985971	0.00140742	1.18387e-06	0.26365	0.26365	0.26365	0.26365	0.246256	0.246256	0.246256	0.246256	-2.22302	0.11053	0.69815	0.0296817	4.16122e-05	0.308537	-0.116592	0.0952393	0.526348	0.10139
Low-fat NFD	SBP	-2.89144e-16	-0.0987869	0.0872794	0.0876144	-3.31286e-15	-1.12752	1	0.261616	0.924348	0.00975884	0.00975884	0.00208255	0.00208255	-2.39951	-0.0187336	0.522872	0.0366439	0.39326	0.0779934	0.164989	0.00686308	-6.10159	-0.240195	3.16912	5.33928	1.17775e-08	0.810566	0.985971	0.00191608	4.15847e-07	0.263934	0.263934	0.263934	0.263934	0.246547	0.246547	0.246547	0.246547	-2.33219	-0.058641	0.622131	0.0328338	3.98447e-05	0.275386	-0.110248	0.044403	0.513627	0.0874074
Milk	SBP	-2.94136e-16	-0.0884501	0.0873646	0.0877	-3.36676e-15	-1.00855	1	0.315077	0.924348	0.00782341	0.00782341	0.000132121	0.000132121	-2.4035	-0.0105221	0.526579	0.0366715	0.393184	0.0779165	0.164861	0.00686352	-6.1129	-0.135043	3.19409	5.34296	1.11499e-08	0.892791	0.985971	0.0017692	4.09006e-07	0.263706	0.263706	0.263706	0.263706	0.246313	0.246313	0.246313	0.246313	-2.34216	-0.0462736	0.627661	0.0329533	3.92022e-05	0.2704	-0.105555	0.0498925	0.51386	0.0881102
Total dairy	SBP	-2.95852e-16	0.0235476	0.0876841	0.0880207	-3.37407e-15	0.267524	1	0.789493	0.942795	0.00055449	0.00055449	-0.00719315	-0.00719315	-2.40481	0.00490381	0.533391	0.0366152	0.395388	0.0791924	0.165572	0.00700007	-6.08216	0.0619228	3.22151	5.23069	1.29372e-08	0.950722	0.986138	0.00161997	6.76099e-07	0.263622	0.263622	0.263622	0.263622	0.246228	0.246228	0.246228	0.246228	-2.3557	0.0406275	0.675271	0.0326898	3.35243e-05	0.286568	-0.0990021	0.0222391	0.512219	0.0923557
Total FD	SBP	-2.84435e-16	0.123892	0.0870327	0.0873668	-3.26814e-15	1.41807	1	0.158582	0.911154	0.0153492	0.0153492	0.00771626	0.00771626	-2.374	0.0250167	0.53694	0.0360247	0.40649	0.0799994	0.162433	0.00719112	-5.84025	0.312711	3.3056	5.00961	4.11227e-08	0.755013	0.985971	0.00123224	1.78573e-06	0.264167	0.264167	0.264167	0.264167	0.246785	0.246785	0.246785	0.246785	-2.20182	0.138028	0.718993	0.0287883	4.15423e-05	0.328888	-0.101165	0.0914662	0.521467	0.100927
Total NFD	SBP	-3.06871e-16	-0.0946625	0.0873145	0.0876497	-3.51454e-15	-1.08001	1	0.282153	0.924348	0.00896099	0.00896099	0.00127852	0.00127852	-2.40057	-0.0177898	0.523308	0.0366576	0.393027	0.0779508	0.164969	0.00686173	-6.1079	-0.228218	3.17216	5.34233	1.14234e-08	0.819844	0.985971	0.00189764	4.10177e-07	0.263902	0.263902	0.263902	0.263902	0.246514	0.246514	0.246514	0.246514	-2.33782	-0.0535353	0.624957	0.0329114	3.9398e-05	0.26802	-0.105619	0.0543764	0.513497	0.0879862
Yoghurt	SBP	-3.0316e-16	0.0418575	0.0876315	0.0879679	-3.45949e-15	0.475827	1	0.635003	0.928414	0.00175205	0.00175205	-0.00598631	-0.00598631	-2.40767	0.000693546	0.531269	0.036691	0.395353	0.0775194	0.162405	0.00695851	-6.08991	0.00894674	3.27126	5.27282	1.24615e-08	0.992876	0.996068	0.00137874	5.60294e-07	0.2636	0.2636	0.2636	0.2636	0.246205	0.246205	0.246205	0.246205	-2.36256	0.0917261	0.690143	0.0321092	4.74175e-05	0.301321	-0.107093	0.0373669	0.508447	0.0892651
Cheese	SCORE (Log)	-0.00125427	0.0522037	0.0915701	0.0905595	-0.0136973	0.576457	0.989095	0.565404	0.928414	0.00280822	0.00280822	-0.00564256	-0.00564256	-4.78675	0.00588711	0.597373	0.0778653	0.144472	0.0277411	0.0598635	0.00252725	-33.1328	0.212216	9.97891	30.8104	5.60575e-61	0.832311	0.985971	2.64084e-17	1.09415e-57	0.910211	0.910211	0.910211	0.910211	0.907889	0.907889	0.907889	0.907889	-4.95727	-0.00535095	0.630021	0.0766941	6.45877e-05	0.283896	0.0155602	0.0177372	0.161426	0.0298141
Dairy fat	SCORE (Log)	-0.00179274	0.0404886	0.0916816	0.0901104	-0.019554	0.449322	0.984432	0.654024	0.928414	0.00170801	0.00170801	-0.00675209	-0.00675209	-4.78913	-0.00109062	0.595462	0.0779336	0.144424	0.0275981	0.059906	0.00252682	-33.1603	-0.0395178	9.93994	30.8426	5.13766e-61	0.968546	0.991428	3.26201e-17	9.81965e-58	0.910177	0.910177	0.910177	0.910177	0.907854	0.907854	0.907854	0.907854	-4.95534	0.00567029	0.632457	0.0765993	6.51759e-05	0.284874	0.0174958	0.0129115	0.161584	0.0297762
High-fat dairy	SCORE (Log)	0.00162714	-0.0360003	0.0916997	0.089524	0.0177442	-0.40213	0.985873	0.688316	0.928414	0.00136853	0.00136853	-0.00709445	-0.00709445	-4.78917	0.00165761	0.595945	0.0779263	0.1443	0.0271212	0.0594649	0.00251347	-33.1889	0.0611187	10.0218	31.0034	4.69292e-61	0.95137	0.986138	2.09288e-17	5.72986e-58	0.910179	0.910179	0.910179	0.910179	0.907856	0.907856	0.907856	0.907856	-4.96142	0.0212612	0.633488	0.0766684	6.4181e-05	0.293865	0.0196431	-0.00318043	0.161042	0.0277123
High-fat FD	SCORE (Log)	0.00177957	-0.0494002	0.0916119	0.0895509	0.0194251	-0.551644	0.984535	0.582235	0.928414	0.00257227	0.00257227	-0.0058805	-0.0058805	-4.79644	0.0206433	0.599535	0.078001	0.14417	0.0271699	0.0594565	0.00250885	-33.2694	0.759787	10.0836	31.0904	3.63835e-61	0.448923	0.952934	1.49686e-17	4.28637e-58	0.910621	0.910621	0.910621	0.910621	0.908309	0.908309	0.908309	0.908309	-4.96685	0.0246411	0.635581	0.0767027	6.38023e-05	0.290335	0.0272916	0.00197344	0.161108	0.027118
High-fat NFD	SCORE (Log)	8.03885e-05	-0.0025193	0.0917171	0.0893067	0.000876484	-0.0282096	0.999302	0.977543	0.985124	6.74384e-06	6.74384e-06	-0.00846778	-0.00846778	-4.78992	-0.0199008	0.596456	0.0779462	0.143846	0.0269387	0.0592649	0.00250729	-33.2989	-0.738746	10.0642	31.0879	3.3145e-61	0.461554	0.952934	1.66255e-17	4.32261e-58	0.910596	0.910596	0.910596	0.910596	0.908284	0.908284	0.908284	0.908284	-4.95624	0.00528833	0.630873	0.0766579	6.48638e-05	0.28638	0.014892	0.0106522	0.161429	0.0276854
Low-fat dairy	SCORE (Log)	-0.000883832	0.0377367	0.0916313	0.091051	-0.00964553	0.414456	0.99232	0.679292	0.928414	0.0014536	0.0014536	-0.00700866	-0.00700866	-4.81022	-0.0358014	0.575349	0.0785597	0.144253	0.0287627	0.0612425	0.00254821	-33.3457	-1.24472	9.39462	30.8294	2.85951e-61	0.215745	0.952934	6.22799e-16	1.02636e-57	0.91136	0.91136	0.91136	0.91136	0.909067	0.909067	0.909067	0.909067	-4.96545	-0.0172146	0.620181	0.0769691	6.51461e-05	0.280528	0.0160953	0.0107884	0.161787	0.028972
Low-fat FD	SCORE (Log)	-0.00131679	0.21139	0.0896123	0.0901834	-0.0146943	2.34401	0.988301	0.0207501	0.876918	0.0444908	0.0444908	0.0363932	0.0363932	-4.84427	-0.0378353	0.583619	0.0790554	0.149575	0.0295401	0.0597394	0.00264734	-32.3869	-1.28081	9.7694	29.8622	6.09054e-60	0.202815	0.952934	8.21672e-17	2.74779e-56	0.911428	0.911428	0.911428	0.911428	0.909138	0.909138	0.909138	0.909138	-4.95069	0.00449461	0.633001	0.0765143	6.51709e-05	0.285452	0.0155434	0.0175953	0.16725	0.0322172
Low-fat NFD	SCORE (Log)	0.00443863	-0.158884	0.0904875	0.0887721	0.0490524	-1.78979	0.96096	0.076052	0.876918	0.0264296	0.0264296	0.018179	0.018179	-4.77945	-0.0139062	0.588808	0.0778466	0.145251	0.0280397	0.0609722	0.00251507	-32.9047	-0.495948	9.65699	30.952	1.15723e-60	0.62087	0.972291	1.50964e-16	6.80433e-58	0.910366	0.910366	0.910366	0.910366	0.908048	0.908048	0.908048	0.908048	-4.93819	-0.0265836	0.61909	0.076408	6.72772e-05	0.285315	0.0120988	0.0239967	0.161791	0.027533
Milk	SCORE (Log)	0.00559641	-0.159226	0.0905156	0.0892498	0.0618281	-1.78405	0.950804	0.0769861	0.876918	0.0262647	0.0262647	0.0180127	0.0180127	-4.77791	-0.0163598	0.587849	0.0778339	0.145179	0.0281306	0.0608542	0.00251402	-32.9106	-0.581567	9.65997	30.9599	1.13577e-60	0.561987	0.952934	1.48554e-16	6.62768e-58	0.910437	0.910437	0.910437	0.910437	0.908121	0.908121	0.908121	0.908121	-4.94101	-0.0235012	0.620468	0.0764377	6.72388e-05	0.282943	0.0139931	0.0279041	0.161899	0.0277603
Total dairy	SCORE (Log)	-0.000979711	0.0260003	0.0917064	0.0914182	-0.0106831	0.284411	0.991494	0.776594	0.94262	0.000685034	0.000685034	-0.00778374	-0.00778374	-4.80751	-0.0355781	0.574348	0.0785323	0.144055	0.0289661	0.0615376	0.00254558	-33.3727	-1.22827	9.33329	30.8505	2.62636e-61	0.221833	0.952934	8.6685e-16	9.56221e-58	0.911329	0.911329	0.911329	0.911329	0.909036	0.909036	0.909036	0.909036	-4.96109	-0.00992652	0.624398	0.0768397	6.5139e-05	0.280534	0.0156107	0.0150948	0.161825	0.0291779
Total FD	SCORE (Log)	-0.00346353	0.198251	0.0898907	0.0908275	-0.0385305	2.18272	0.96933	0.0310373	0.876918	0.0388081	0.0388081	0.0306624	0.0306624	-4.83064	-0.0307361	0.584087	0.0788133	0.149124	0.0297534	0.0601975	0.00264576	-32.3935	-1.03303	9.70285	29.7885	5.96306e-60	0.303741	0.952934	1.17796e-16	3.54137e-56	0.910995	0.910995	0.910995	0.910995	0.908693	0.908693	0.908693	0.908693	-4.93791	0.0152144	0.638762	0.076157	6.56533e-05	0.290205	0.0161784	0.0221433	0.166111	0.0321499
Total NFD	SCORE (Log)	0.00593199	-0.160428	0.0905085	0.0894318	0.0655407	-1.79385	0.947854	0.0753975	0.876918	0.0265465	0.0265465	0.0182969	0.0182969	-4.77564	-0.0202797	0.585922	0.0778194	0.145012	0.0281686	0.0608228	0.00251153	-32.9327	-0.719941	9.63326	30.9849	1.0585e-60	0.47301	0.952934	1.71641e-16	6.09554e-58	0.910575	0.910575	0.910575	0.910575	0.908263	0.908263	0.908263	0.908263	-4.9402	-0.0250855	0.620014	0.0764357	6.71484e-05	0.281909	0.0141311	0.028983	0.161778	0.0277201
Yoghurt	SCORE (Log)	-0.00162285	0.0910865	0.091297	0.0905681	-0.0177755	1.00572	0.985848	0.316606	0.924348	0.00849902	0.00849902	9.64717e-05	9.64717e-05	-4.78578	0.00503541	0.597405	0.0778487	0.145135	0.0280959	0.0600849	0.00254674	-32.9747	0.179222	9.94267	30.568	9.26141e-61	0.858076	0.985971	3.2141e-17	2.47561e-57	0.910201	0.910201	0.910201	0.910201	0.907878	0.907878	0.907878	0.907878	-4.95093	0.0504247	0.653951	0.0759548	7.19491e-05	0.299856	0.0129682	0.0221071	0.158726	0.0278666
Cheese	Serum TG (Log)	2.9574e-17	0.170737	0.0864205	0.0867523	3.4221e-16	1.9681	1	0.0512018	0.876918	0.0291511	0.0291511	0.0216251	0.0216251	-0.959703	0.171922	0.203801	0.0147183	0.440262	0.0859661	0.182082	0.00771892	-2.17985	1.99989	1.11928	1.90678	0.0311129	0.0476461	0.952934	0.265133	0.0588076	0.0704641	0.0704641	0.0704641	0.0704641	0.0485066	0.0485066	0.0485066	0.0485066	-1.17909	0.199132	0.24019	0.0132578	0.000127375	0.181348	-0.0866144	-0.106561	0.590854	0.109126
Dairy fat	Serum TG (Log)	6.14498e-18	0.0814448	0.087417	0.0877526	7.0295e-17	0.928118	1	0.35508	0.928414	0.00663325	0.00663325	-0.00106727	-0.00106727	-0.966982	0.0801787	0.189251	0.0150182	0.445906	0.0872364	0.18461	0.00782352	-2.16858	0.919097	1.02514	1.91963	0.0319783	0.359787	0.952934	0.307246	0.0571477	0.0475261	0.0475261	0.0475261	0.0475261	0.0250267	0.0250267	0.0250267	0.0250267	-1.17453	0.0851314	0.22692	0.0133204	0.000120709	0.191438	-0.0892038	-0.0200482	0.599941	0.110555
High-fat dairy	Serum TG (Log)	7.2387e-18	-0.0507494	0.0875954	0.0879316	8.26379e-17	-0.577146	1	0.564846	0.928414	0.0025755	0.0025755	-0.00515647	-0.00515647	-0.977064	-0.0417677	0.168123	0.0154451	0.446852	0.0869156	0.18415	0.007824	-2.18655	-0.480555	0.912968	1.97407	0.0306079	0.63166	0.972291	0.362989	0.0505445	0.042931	0.042931	0.042931	0.042931	0.0203231	0.0203231	0.0203231	0.0203231	-1.18737	-0.0420219	0.199711	0.0143109	0.000117723	0.158549	-0.116038	0.0420341	0.601042	0.103428
High-fat FD	Serum TG (Log)	1.01617e-17	-0.00951853	0.0877044	0.0880411	1.15863e-16	-0.108115	1	0.914073	0.975088	9.06025e-05	9.06025e-05	-0.00766063	-0.00766063	-0.987411	0.00677908	0.172069	0.0155833	0.448072	0.0871804	0.184402	0.00784163	-2.20369	0.0777592	0.933115	1.98725	0.0293491	0.938142	0.986138	0.352531	0.0490459	0.0412364	0.0412364	0.0412364	0.0412364	0.0185884	0.0185884	0.0185884	0.0185884	-1.1869	-0.0235087	0.200282	0.014281	0.000117365	0.172019	-0.11978	0.0188424	0.602398	0.101397
High-fat NFD	Serum TG (Log)	6.97818e-18	-0.0701512	0.0874923	0.0878282	7.97576e-17	-0.798732	1	0.425914	0.928414	0.00492119	0.00492119	-0.0027926	-0.0027926	-0.992626	-0.0737761	0.17058	0.0156937	0.445778	0.0866632	0.183671	0.00780786	-2.22672	-0.851297	0.928725	2.00998	0.0277279	0.396207	0.952934	0.354793	0.0465518	0.046631	0.046631	0.046631	0.046631	0.0241105	0.0241105	0.0241105	0.0241105	-1.20071	-0.0393496	0.205442	0.014374	0.000116485	0.160248	-0.0996851	0.0367782	0.600786	0.103036
Low-fat dairy	Serum TG (Log)	1.71047e-17	0.0954194	0.0873082	0.0876434	1.95911e-16	1.08872	1	0.278306	0.924348	0.00910485	0.00910485	0.0014235	0.0014235	-0.921153	0.0858892	0.209337	0.0139665	0.45035	0.089995	0.187796	0.00797422	-2.04541	0.954378	1.11471	1.75146	0.0428793	0.341705	0.952934	0.267082	0.0822805	0.0480183	0.0480183	0.0480183	0.0480183	0.0255305	0.0255305	0.0255305	0.0255305	-1.16472	0.0632234	0.244322	0.0132018	0.000115371	0.190772	-0.108906	0.0210492	0.602499	0.107893
Low-fat FD	Serum TG (Log)	4.66762e-18	0.057645	0.0875626	0.0878987	5.33061e-17	0.655812	1	0.513113	0.928414	0.00332295	0.00332295	-0.00440323	-0.00440323	-0.971325	0.00927741	0.173233	0.015283	0.466771	0.0917113	0.185096	0.00825264	-2.08095	0.101159	0.935909	1.8519	0.039448	0.919584	0.985971	0.351096	0.0663628	0.041268	0.041268	0.041268	0.041268	0.0186208	0.0186208	0.0186208	0.0186208	-1.18895	0.00554034	0.207171	0.0141298	0.000116686	0.179887	-0.109934	0.0102837	0.622872	0.119983
Low-fat NFD	Serum TG (Log)	4.29495e-18	0.0796036	0.0874301	0.0877657	4.91244e-17	0.907001	1	0.366097	0.928414	0.00633673	0.00633673	-0.00136609	-0.00136609	-1.03739	0.113778	0.221411	0.0158967	0.44594	0.0884411	0.187091	0.00778243	-2.32629	1.28648	1.18344	2.04263	0.0215871	0.200616	0.952934	0.238844	0.0431583	0.0535249	0.0535249	0.0535249	0.0535249	0.0311672	0.0311672	0.0311672	0.0311672	-1.25277	0.0803941	0.24062	0.0150954	0.000109096	0.174052	-0.0968656	-0.0214277	0.6035	0.102702
Milk	Serum TG (Log)	8.30683e-18	0.0718159	0.0874819	0.0878178	9.49548e-17	0.817783	1	0.414989	0.928414	0.00515752	0.00515752	-0.00255444	-0.00255444	-1.03105	0.104365	0.216318	0.0158434	0.44624	0.0884303	0.187106	0.00778967	-2.31054	1.18019	1.15612	2.0339	0.0224709	0.240129	0.952934	0.2498	0.044045	0.0515923	0.0515923	0.0515923	0.0515923	0.0291889	0.0291889	0.0291889	0.0291889	-1.25325	0.0844908	0.242451	0.0151358	0.000107868	0.181819	-0.101354	-0.0407872	0.603041	0.103402
Total dairy	Serum TG (Log)	9.70006e-18	0.0790341	0.087434	0.0877697	1.10942e-16	0.900471	1	0.369547	0.928414	0.00624639	0.00624639	-0.00145713	-0.00145713	-0.93633	0.0714257	0.204612	0.0142923	0.450057	0.0901423	0.188465	0.00796797	-2.08047	0.792366	1.08568	1.79372	0.0394928	0.429625	0.952934	0.279679	0.0752378	0.0459074	0.0459074	0.0459074	0.0459074	0.0233698	0.0233698	0.0233698	0.0233698	-1.17528	0.0490702	0.23719	0.013456	0.000115074	0.195131	-0.10642	0.00472358	0.602329	0.108603
Total FD	Serum TG (Log)	1.47766e-17	0.0550891	0.0875752	0.0879114	1.6873e-16	0.626644	1	0.532	0.928414	0.00303481	0.00303481	-0.0046936	-0.0046936	-0.969146	0.0115738	0.174075	0.0152343	0.46398	0.0913136	0.185406	0.00820815	-2.08877	0.126748	0.938884	1.856	0.0387254	0.89934	0.985971	0.349572	0.065771	0.041312	0.041312	0.041312	0.041312	0.0186658	0.0186658	0.0186658	0.0186658	-1.20225	-0.00463802	0.202301	0.0144714	0.000116098	0.176182	-0.10917	0.00443585	0.619305	0.119863
Total NFD	Serum TG (Log)	1.64895e-17	0.0583277	0.0875591	0.0878952	1.88324e-16	0.663605	1	0.508127	0.928414	0.00340212	0.00340212	-0.00432344	-0.00432344	-1.02325	0.0899446	0.210821	0.0157687	0.446752	0.0886062	0.18752	0.00779969	-2.29043	1.01511	1.12426	2.02171	0.023645	0.311985	0.952934	0.263022	0.0453079	0.0489076	0.0489076	0.0489076	0.0489076	0.0264409	0.0264409	0.0264409	0.0264409	-1.24213	0.0689692	0.234813	0.0149486	0.000110108	0.183785	-0.103571	-0.0325801	0.603628	0.10343
Yoghurt	Serum TG (Log)	8.71258e-18	0.00565568	0.087707	0.0880437	9.93373e-17	0.0642372	1	0.948881	0.983558	3.19867e-05	3.19867e-05	-0.0077197	-0.0077197	-0.994959	-0.0144849	0.168043	0.0157649	0.451075	0.0884451	0.185295	0.00793926	-2.20575	-0.163773	0.906896	1.98569	0.0292006	0.87017	0.985971	0.36618	0.0492215	0.0413932	0.0413932	0.0413932	0.0413932	0.0187489	0.0187489	0.0187489	0.0187489	-1.19348	0.0257434	0.216405	0.0139535	0.000119939	0.186181	-0.110799	0.0104917	0.601086	0.105529
Cheese	Waist circumference	-5.15832e-16	0.0268154	0.0876769	0.0880134	-5.88333e-15	0.304674	1	0.761106	0.94262	0.000719064	0.000719064	-0.0070273	-0.0070273	-1.42495	0.0500165	0.78398	0.0162218	0.410332	0.0801219	0.169703	0.00719416	-3.47269	0.624256	4.6197	2.25486	0.000705034	0.53358	0.952934	9.29772e-06	0.0258543	0.192554	0.192554	0.192554	0.192554	0.17348	0.17348	0.17348	0.17348	-1.6543	0.131403	0.942566	0.0140781	0.000109557	0.282174	-0.12833	-0.643773	0.45542	0.0841125
Dairy fat	Waist circumference	-5.21311e-16	0.0540155	0.0875804	0.0879166	-5.95238e-15	0.614395	1	0.540037	0.928414	0.00291767	0.00291767	-0.00481165	-0.00481165	-1.41446	0.0796265	0.792297	0.0159375	0.409598	0.080133	0.169578	0.00718647	-3.45329	0.993679	4.67218	2.21771	0.000752998	0.322268	0.952934	7.48272e-06	0.0283525	0.196325	0.196325	0.196325	0.196325	0.17734	0.17734	0.17734	0.17734	-1.62012	0.177015	0.965384	0.0127058	0.00011137	0.307795	-0.101703	-0.624663	0.451001	0.0831091
High-fat dairy	Waist circumference	-5.227e-16	-0.0772522	0.0874463	0.087782	-5.97739e-15	-0.880047	1	0.380471	0.928414	0.00596791	0.00596791	-0.00173777	-0.00173777	-1.42171	-0.056149	0.770171	0.0163255	0.41027	0.0798001	0.169074	0.00718347	-3.4653	-0.703621	4.55524	2.27265	0.000722965	0.482957	0.952934	1.2115e-05	0.0247279	0.193221	0.193221	0.193221	0.193221	0.174163	0.174163	0.174163	0.174163	-1.67137	0.0257758	0.922176	0.01478	0.000101417	0.291995	-0.138997	-0.5907	0.461297	0.0793807
High-fat FD	Waist circumference	-5.19832e-16	0.0181156	0.087694	0.0880306	-5.92779e-15	0.205788	1	0.837281	0.9534	0.000328176	0.000328176	-0.00742122	-0.00742122	-1.45117	0.0518331	0.779831	0.0167376	0.411148	0.0799961	0.169206	0.00719542	-3.52957	0.647945	4.60877	2.32615	0.000580427	0.51819	0.952934	9.72639e-06	0.021595	0.192745	0.192745	0.192745	0.192745	0.173676	0.173676	0.173676	0.173676	-1.70397	0.0936979	0.936642	0.0149177	9.81552e-05	0.304165	-0.100907	-0.617399	0.458745	0.0772168
High-fat NFD	Waist circumference	-5.24501e-16	-0.142969	0.0868074	0.0871406	-6.04212e-15	-1.64066	1	0.103303	0.900179	0.02044	0.02044	0.0128465	0.0128465	-1.44753	-0.14629	0.772966	0.016753	0.405414	0.078816	0.16704	0.00710087	-3.5705	-1.85609	4.62742	2.35929	0.000503916	0.0657582	0.952934	9.0062e-06	0.0198344	0.211466	0.211466	0.211466	0.211466	0.19284	0.19284	0.19284	0.19284	-1.67295	-0.0667966	0.920433	0.0148745	0.000102529	0.249749	-0.127117	-0.517984	0.45956	0.0788157
Low-fat dairy	Waist circumference	-5.16372e-16	0.0332625	0.0876599	0.0879964	-5.89063e-15	0.377998	1	0.706053	0.932877	0.00110639	0.00110639	-0.00663697	-0.00663697	-1.37809	0.072988	0.806804	0.0151196	0.414126	0.0827561	0.17269	0.00733281	-3.32771	0.881965	4.67198	2.06192	0.00114579	0.379462	0.952934	7.48883e-06	0.0412551	0.195007	0.195007	0.195007	0.195007	0.175991	0.175991	0.175991	0.175991	-1.62692	0.0773336	0.967625	0.0134134	0.000101094	0.295543	-0.142893	-0.551487	0.460965	0.0825474
Low-fat FD	Waist circumference	-5.19158e-16	0.00234317	0.0877082	0.0880448	-5.91915e-15	0.0266134	1	0.978809	0.985124	5.49046e-06	5.49046e-06	-0.0077464	-0.0077464	-1.49108	-0.0400511	0.766537	0.0176044	0.428638	0.084219	0.169975	0.00757844	-3.47865	-0.475559	4.50972	2.32295	0.000690874	0.635206	0.972291	1.45833e-05	0.0217718	0.191516	0.191516	0.191516	0.191516	0.172418	0.172418	0.172418	0.172418	-1.69599	-0.0222305	0.909114	0.0155249	0.000100853	0.272758	-0.140131	-0.583382	0.477757	0.0920296
Low-fat NFD	Waist circumference	-5.22116e-16	0.0465707	0.0876132	0.0879496	-5.95932e-15	0.529516	1	0.597358	0.928414	0.00216883	0.00216883	-0.0055663	-0.0055663	-1.49893	0.144564	0.838119	0.0169068	0.407416	0.0808009	0.170929	0.00711013	-3.67911	1.78914	4.90333	2.37785	0.00034442	0.0759764	0.952934	2.82283e-06	0.0189054	0.209988	0.209988	0.209988	0.209988	0.191326	0.191326	0.191326	0.191326	-1.75051	0.121017	0.973238	0.0159494	9.1377e-05	0.273956	-0.124696	-0.611381	0.458716	0.0780629
Milk	Waist circumference	-5.19121e-16	0.00864215	0.0877051	0.0880418	-5.91894e-15	0.0981596	1	0.921958	0.975088	7.46867e-05	7.46867e-05	-0.00767667	-0.00767667	-1.47739	0.102059	0.818495	0.0167525	0.409835	0.0812161	0.171842	0.00715418	-3.60484	1.25663	4.76306	2.34163	0.000447188	0.211194	0.952934	5.11822e-06	0.0207561	0.200023	0.200023	0.200023	0.200023	0.181126	0.181126	0.181126	0.181126	-1.73262	0.0994959	0.963615	0.0157417	9.2302e-05	0.284422	-0.134011	-0.624959	0.460452	0.0789524
Total dairy	Waist circumference	-5.18953e-16	0.00866457	0.0877051	0.0880418	-5.91703e-15	0.0984143	1	0.921756	0.975088	7.50748e-05	7.50748e-05	-0.00767628	-0.00767628	-1.3958	0.0536303	0.799501	0.0155206	0.413981	0.0829166	0.173358	0.00732926	-3.37164	0.646798	4.61185	2.11763	0.000990541	0.51893	0.952934	9.60371e-06	0.0361563	0.192735	0.192735	0.192735	0.192735	0.173666	0.173666	0.173666	0.173666	-1.62818	0.0870144	0.976788	0.013251	0.000100038	0.310256	-0.138342	-0.572547	0.459955	0.0829321
Total FD	Waist circumference	-5.18217e-16	0.00799071	0.0877056	0.0880423	-5.9086e-15	0.09076	1	0.927824	0.976801	6.38515e-05	6.38515e-05	-0.00768759	-0.00768759	-1.46274	-0.0223065	0.769348	0.0170664	0.426346	0.083907	0.170368	0.00754237	-3.43088	-0.265847	4.51581	2.26274	0.000812229	0.790788	0.985971	1.42268e-05	0.02535	0.190527	0.190527	0.190527	0.190527	0.171405	0.171405	0.171405	0.171405	-1.643	0.0183364	0.928515	0.0141637	0.000103197	0.287514	-0.143197	-0.560052	0.475066	0.0919462
Total NFD	Waist circumference	-5.18446e-16	0.00436043	0.0877076	0.0880443	-5.91107e-15	0.0495255	1	0.960577	0.985124	1.90134e-05	1.90134e-05	-0.00773278	-0.00773278	-1.47413	0.098203	0.817612	0.0167046	0.409918	0.0813007	0.172059	0.00715661	-3.59615	1.2079	4.75193	2.33416	0.000460937	0.229331	0.952934	5.36315e-06	0.0211576	0.199275	0.199275	0.199275	0.199275	0.18036	0.18036	0.18036	0.18036	-1.73302	0.101587	0.963521	0.0157079	9.31016e-05	0.288421	-0.13497	-0.626897	0.460184	0.0788512
Yoghurt	Waist circumference	-5.1127e-16	-0.0440067	0.0876234	0.0879598	-5.83485e-15	-0.500305	1	0.617713	0.928414	0.00193659	0.00193659	-0.00580033	-0.00580033	-1.46142	-0.042109	0.764853	0.0170954	0.414182	0.0812113	0.17014	0.00728991	-3.52844	-0.518512	4.49544	2.34507	0.000582689	0.605003	0.972291	1.54529e-05	0.0205737	0.191787	0.191787	0.191787	0.191787	0.172695	0.172695	0.172695	0.172695	-1.66703	-0.0107323	0.91424	0.0149279	0.000100766	0.276638	-0.142531	-0.570608	0.461288	0.0809856
[truncated: 112 more columns]
